# Supplementary material for: Stability of the cytosine methylome during post-testicular sperm maturation in mouse
Source: PLoS Genet. 2021 Mar 4;17(3):e1009416. doi: 10.1371/journal.pgen.1009416 (PMC7963034; doi:10.1371/journal.pgen.1009416)
Supplement: S1 Table — Deep sequencing statistics for WGBS datasets used in this manuscript. (XLSX) [file pgen.1009416.s001.xlsx]

## Sheet: Sheet1
Sample Name	Sperm_origin	% mCpG	% mCHG	% mCHH	M C's	% Dups	% Aligned	Trimmed_read_count (M)	Uniquely_aligned_read_count	Ambiguously_aligned_read_count	Uniquely_aligned_deduplicated_read_count
lane1_t5_S7_8_merged_Swift_L001_R1_val_1_GRCm38	t5 (spermatocytes)	0.78	0.002	0.002	5706.6	0.181	0.557	479.1	266826241	39965549	218535629
lane1_t4_S6_6_merged_Swift_L001_R1_val_1_GRCm38	t4 (early round spermatids)	0.781	0.002	0.002	3405.2	0.177	0.547	288	157504078	23954063	129617615
lane1_t3_S5_6_merged_Swift_L001_R1_val_1_GRCm38	t3 (late round spermatids)	0.772	0.002	0.002	3618.3	0.145	0.572	281.6	160937771	22649856	137614107
lane1_caput_S1_6_merged_Swift_L001_R1_val_1_GRCm38	Caput	0.764	0.002	0.002	3757.3	0.15	0.607	286.2	173719562	20885622	147725760
lane1_corpus_S2_6_merged_Swift_L001_R1_val_1_GRCm38	Corpus	0.791	0.002	0.002	3865.8	0.18	0.562	327.2	183874379	29798021	150810709
lane1_cauda_S3_8_merged_Swift_L001_R1_val_1_GRCm38	Cauda	0.8	0.002	0.002	5261.5	0.189	0.573	461.9	264584528	43817404	214662093
lane1_vasdef_S4_6_merged_Swift_L001_R1_val_1_GRCm38	Vas_def	0.775	0.002	0.002	3486.3	0.157	0.59	275	162301041	21793138	136772304
