# Supplementary material for: Stability of the cytosine methylome during post-testicular sperm maturation in mouse
Source: PLoS Genet. 2021 Mar 4;17(3):e1009416. doi: 10.1371/journal.pgen.1009416 (PMC7963034; doi:10.1371/journal.pgen.1009416)
Supplement: S2 Table — Rows show genomic coordinates, nearest genes (within 50 kb), and methylation levels in all seven sperm populations for all 200 bp tiles that are at least 20% hypo- or hyper-methylated in caput sperm compared to cauda sperm. (XLSX) [file pgen.1009416.s002.xlsx]

## Sheet: Caput_hypomethylated_tiles
Probe	Chromosome	Start	End	Probe Strand	Feature	ID	Description	Feature Strand	Type	Feature Orientation	Distance	Difference	Swift t5	Swift t4	Swift t3	Swift caput	Swift corpus	Swift cauda	Swift vasdef
Chr1:4514001-4514200	1	4514001	4514200		Sox17-201	ENSMUSP00000027035	SRY-box containing gene 17 [Source:MGI Symbol;Acc:MGI:107543]	-	CDS	downstream	20595	35.9325	90.8333	87.1429	94.6667	39.1746	78.5	75.1072	73.3333
Chr1:5747001-5747200	1	5747001	5747200		null					Not found	0	25.2381	85	91.6667	95	60	86.6667	85.2381	82.6667
Chr1:5955401-5955600	1	5955401	5955600		Npbwr1-201	ENSMUSP00000046233	neuropeptides B/W receptor 1 [Source:MGI Symbol;Acc:MGI:891989]	-	CDS	downstream	38108	31.7623	94.7222	88.8333	88.3333	56.1822	82.5476	87.9444	78.4762
Chr1:7125401-7125600	1	7125401	7125600		Pcmtd1-201	ENSMUSP00000059261	protein-L-isoaspartate (D-aspartate) O-methyltransferase domain containing 1 [Source:MGI Symbol;Acc:MGI:2441773]	+	CDS	overlapping	0	21.1147	95	85.5	97.5	75.4762	82.329	96.5909	93.3333
Chr1:9506601-9506800	1	9506601	9506800		Rrs1-201	ENSMUSP00000071955	RRS1 ribosome biogenesis regulator homolog (S. cerevisiae) [Source:MGI Symbol;Acc:MGI:1929721]	+	CDS	downstream	38724	26.6542	91.3461	80.1282	100	66.6667	96.9231	93.3208	80.4029
Chr1:9551201-9551400	1	9551201	9551400		Adhfe1-001	ENSMUSP00000116627	alcohol dehydrogenase, iron containing, 1 [Source:MGI Symbol;Acc:MGI:1923437]	+	CDS	overlapping	0	42.5	94.3518	91.1111	90.5456	49.1667	81.9841	91.6667	91.6667
Chr1:9745801-9746000	1	9745801	9746000		Vcpip1-001	ENSMUSP00000051248	valosin containing protein (p97)/p47 complex interacting protein 1 [Source:MGI Symbol;Acc:MGI:1917925]	-	CDS	overlapping	0	22.4405	85	90.8333	96.6667	67.2024	78.2579	89.6429	58.3333
Chr1:9805601-9805800	1	9805601	9805800		null					Not found	0	23.1402	94.7486	98.9899	94.448	71.1255	81.8182	94.2657	79.5455
Chr1:10141201-10141400	1	10141201	10141400		Arfgef1-002	ENSMUSP00000085986	ADP-ribosylation factor guanine nucleotide-exchange factor 1(brefeldin A-inhibited) [Source:MGI Symbol;Acc:MGI:2442988]	-	CDS	overlapping	0	20.7313	80.4731	98.8095	100	79.2687	91.6667	100	90.9812
Chr1:10170601-10170800	1	10170601	10170800		Arfgef1-002	ENSMUSP00000085986	ADP-ribosylation factor guanine nucleotide-exchange factor 1(brefeldin A-inhibited) [Source:MGI Symbol;Acc:MGI:2442988]	-	CDS	overlapping	0	25.9722	91.6667	97.2222	87.9167	61.5278	67.3611	87.5	86.1111
Chr1:10596801-10597000	1	10596801	10597000		Cpa6-001	ENSMUSP00000035435	carboxypeptidase A6 [Source:MGI Symbol;Acc:MGI:3045348]	-	CDS	overlapping	0	24.2857	85.7381	80.8333	82.5	70.7857	94.6667	95.0714	84.1667
Chr1:11266001-11266200	1	11266001	11266200		Prex2-201	ENSMUSP00000027056iption=phosphatidylinositol-3,4,5-trisphosphate-dependentRac exchange factor 2 [Source:MGI Symbol;Acc:MGI:1923385]	No description	+	CDS	overlapping	0	40.4131	90.2778	96.6667	97.1429	51.4484	75.4167	91.8615	85.9722
Chr1:11565401-11565600	1	11565401	11565600		A830018L16Rik-001	ENSMUSP00000043857	RIKEN cDNA A830018L16 gene [Source:MGI Symbol;Acc:MGI:2444149]	+	CDS	overlapping	0	22.4537	15.0794	8.33333	8.95833	8.88889	21.3889	31.3426	9.16667
Chr1:12736601-12736800	1	12736601	12736800		Sulf1-203	ENSMUSP00000136014	sulfatase 1 [Source:MGI Symbol;Acc:MGI:2138563]	+	CDS	downstream	49727	22.551	95.7792	84.2857	85.7143	71.7857	96.7857	94.3367	92.2619
Chr1:12764401-12764600	1	12764401	12764600		Sulf1-203	ENSMUSP00000136014	sulfatase 1 [Source:MGI Symbol;Acc:MGI:2138563]	+	CDS	downstream	21927	22.2064	81.6548	95.8333	86.8333	69.9048	97.5	92.1111	91
Chr1:12769001-12769200	1	12769001	12769200		Sulf1-203	ENSMUSP00000136014	sulfatase 1 [Source:MGI Symbol;Acc:MGI:2138563]	+	CDS	downstream	17327	41.3333	94	96.6667	92.1667	58.6667	94.1667	100	91.8333
Chr1:12979401-12979600	1	12979401	12979600		Slco5a1-001	ENSMUSP00000111062	solute carrier organic anion transporter family, member 5A1 [Source:MGI Symbol;Acc:MGI:2443431]	-	CDS	overlapping	0	30.5556	87.5278	91.6667	86.6667	62.3333	95.1429	92.8889	87.9048
Chr1:13015201-13015400	1	13015201	13015400		Slco5a1-001	ENSMUSP00000111062	solute carrier organic anion transporter family, member 5A1 [Source:MGI Symbol;Acc:MGI:2443431]	-	CDS	downstream	24706	33.3333	46.8434	52.1212	65.9091	54.5455	74.5455	87.8788	56.0606
Chr1:13147601-13147800	1	13147601	13147800		Ncoa2-001	ENSMUSP00000080413	nuclear receptor coactivator 2 [Source:MGI Symbol;Acc:MGI:1276533]	-	CDS	overlapping	0	29.6693	100	91.6667	95.5556	64.2196	97.4206	93.8889	96.6667
Chr1:13168201-13168400	1	13168201	13168400		Ncoa2-001	ENSMUSP00000080413	nuclear receptor coactivator 2 [Source:MGI Symbol;Acc:MGI:1276533]	-	CDS	overlapping	0	43.1256	94.1176	86.2745	88.2353	50.1191	91.8067	93.2446	83.7582
Chr1:13189201-13189400	1	13189201	13189400		Ncoa2-001	ENSMUSP00000080413	nuclear receptor coactivator 2 [Source:MGI Symbol;Acc:MGI:1276533]	-	CDS	overlapping	0	22.0317	95.8889	93.3333	88.8889	72.3333	89.4444	94.3651	91.7778
Chr1:13202601-13202800	1	13202601	13202800		Ncoa2-001	ENSMUSP00000080413	nuclear receptor coactivator 2 [Source:MGI Symbol;Acc:MGI:1276533]	-	CDS	overlapping	0	29.43	88.5675	81.8182	96.9697	51.1255	85.7035	80.5556	47.5758
Chr1:13224601-13224800	1	13224601	13224800		Ncoa2-001	ENSMUSP00000080413	nuclear receptor coactivator 2 [Source:MGI Symbol;Acc:MGI:1276533]	-	CDS	overlapping	0	26.5278	92.0833	95.8333	94.3651	70.6944	98.3333	97.2222	98.8095
Chr1:13237001-13237200	1	13237001	13237200		Ncoa2-001	ENSMUSP00000080413	nuclear receptor coactivator 2 [Source:MGI Symbol;Acc:MGI:1276533]	-	CDS	downstream	12307	22.1667	95.6548	93.3333	97.5	70.3333	93.5	92.5	86.6667
Chr1:13242601-13242800	1	13242601	13242800		Ncoa2-001	ENSMUSP00000080413	nuclear receptor coactivator 2 [Source:MGI Symbol;Acc:MGI:1276533]	-	CDS	downstream	17907	24.7619	92.3214	98	90.4167	68.1548	96	92.9167	90.2262
Chr1:13357201-13357400	1	13357201	13357400		null					Not found	0	37.9252	91.2925	90.4762	90.2976	57.9082	93.7245	95.8333	53.2738
Chr1:13369001-13369200	1	13369001	13369200		null					Not found	0	60.7576	95.9091	96.9697	98.1818	26.0606	71.1905	86.8182	75.4545
Chr1:13369201-13369400	1	13369201	13369400		null					Not found	0	58.867	94.7985	98.9011	93.5897	35.3114	73.5623	94.1783	62.3077
Chr1:13561601-13561800	1	13561601	13561800		Tram1-201	ENSMUSP00000027068	translocating chain-associating membrane protein 1 [Source:MGI Symbol;Acc:MGI:1919515]	-	CDS	upstream	4523	60.004	96	90	89.9048	9.94048	84.1667	69.9444	51.6429
Chr1:13561801-13562000	1	13561801	13562000		Tram1-201	ENSMUSP00000027068	translocating chain-associating membrane protein 1 [Source:MGI Symbol;Acc:MGI:1919515]	-	CDS	upstream	4323	40.3009	89.4048	83.3333	83.3333	30.1991	63.3333	70.5	38.3333
Chr1:13566201-13566400	1	13566201	13566400		Tram1-201	ENSMUSP00000027068	translocating chain-associating membrane protein 1 [Source:MGI Symbol;Acc:MGI:1919515]	-	CDS	overlapping	0	37.5833	100	96.6667	97.5	55.5556	89.5714	93.1389	58.3452
Chr1:13569001-13569200	1	13569001	13569200		Tram1-201	ENSMUSP00000027068	translocating chain-associating membrane protein 1 [Source:MGI Symbol;Acc:MGI:1919515]	-	CDS	overlapping	0	23.4127	98.6111	94.4444	100	65.873	88.8889	89.2857	100
Chr1:13569601-13569800	1	13569601	13569800		Tram1-201	ENSMUSP00000027068	translocating chain-associating membrane protein 1 [Source:MGI Symbol;Acc:MGI:1919515]	-	CDS	overlapping	0	28.716	95.805	94.6429	97.4206	64.7364	94.4048	93.4524	84.8809
Chr1:13584401-13584600	1	13584401	13584600		Tram1-201	ENSMUSP00000027068	translocating chain-associating membrane protein 1 [Source:MGI Symbol;Acc:MGI:1919515]	-	CDS	overlapping	0	24.223	93.2265	98.4615	95.2259	65.371	89.1026	89.594	84.8077
Chr1:13587401-13587600	1	13587401	13587600		Tram1-201	ENSMUSP00000027068	translocating chain-associating membrane protein 1 [Source:MGI Symbol;Acc:MGI:1919515]	-	CDS	overlapping	0	51.9771	93.0322	95.098	97.451	36.5033	67.9412	88.4804	65.9664
Chr1:13588401-13588600	1	13588401	13588600		Tram1-201	ENSMUSP00000027068	translocating chain-associating membrane protein 1 [Source:MGI Symbol;Acc:MGI:1919515]	-	CDS	overlapping	0	41.9444	70.9823	63.8214	75	26.6071	71.6905	68.5516	33.7024
Chr1:13630001-13630200	1	13630001	13630200		Lactb2-001	ENSMUSP00000027071	lactamase, beta 2 [Source:MGI Symbol;Acc:MGI:2442551]	-	CDS	overlapping	0	51.0076	95.8929	95	94.8889	37.0476	72.1667	88.0552	48.2857
Chr1:13641201-13641400	1	13641201	13641400		Lactb2-001	ENSMUSP00000027071	lactamase, beta 2 [Source:MGI Symbol;Acc:MGI:2442551]	-	CDS	overlapping	0	54.2963	94.8889	100	93.4444	32.8889	81.4444	87.1852	59.1587
Chr1:13649601-13649800	1	13649601	13649800		Lactb2-001	ENSMUSP00000027071	lactamase, beta 2 [Source:MGI Symbol;Acc:MGI:2442551]	-	CDS	overlapping	0	32.265	94.2308	85.989	93.0769	51.0256	82.0513	83.2906	97.4359
Chr1:13903401-13903600	1	13903401	13903600		null					Not found	0	24.4444	98	87.1667	92.1667	73.3333	95	97.7778	84.6667
Chr1:14179601-14179800	1	14179601	14179800		Eya1-203	ENSMUSP00000126383	eyes absent 1 homolog (Drosophila) [Source:MGI Symbol;Acc:MGI:109344]	-	CDS	overlapping	0	25.3138	92.1717	95.9091	93.6364	65.8875	83.3333	91.2013	90.0433
Chr1:14268401-14268600	1	14268401	14268600		Eya1-203	ENSMUSP00000126383	eyes absent 1 homolog (Drosophila) [Source:MGI Symbol;Acc:MGI:109344]	-	CDS	overlapping	0	24.4643	93.9484	94.6429	97.9167	70.2778	97.2222	94.7421	85.4167
Chr1:15454201-15454400	1	15454201	15454400		Kcnb2-001	ENSMUSP00000135382	potassium voltage gated channel, Shab-related subfamily, member 2 [Source:MGI Symbol;Acc:MGI:99632]	+	CDS	overlapping	0	25.0952	98.5714	88.3333	91.6667	72.4048	90.3214	97.5	74.46
Chr1:17240601-17240800	1	17240601	17240800		null					Not found	0	25.7655	87.2298	100	96.6667	64.8809	89.2936	90.6465	81.8095
Chr1:18094601-18094800	1	18094601	18094800		Crisp4-001	ENSMUSP00000026876	cysteine-rich secretory protein 4 [Source:MGI Symbol;Acc:MGI:1925331]	-	CDS	upstream	20829	25.7222	49.2857	65.7857	35	60	75.5	85.7222	55
Chr1:18979001-18979200	1	18979001	18979200		null					Not found	0	30.2857	93.8095	77.3333	74.7381	58.4643	78.6667	88.75	71.6111
Chr1:19244401-19244600	1	19244401	19244600		Tfap2b-201	ENSMUSP00000027059	transcription factor AP-2 beta [Source:MGI Symbol;Acc:MGI:104672]	+	CDS	upstream	10054	44.3809	92.4883	88.3333	98	35.1905	82.1667	79.5714	54.1746
Chr1:20616801-20617000	1	20616801	20617000		Pkhd1-001	ENSMUSP00000085794	polycystic kidney and hepatic disease 1 [Source:MGI Symbol;Acc:MGI:2155808]	-	CDS	downstream	1478	20.7897	94.8889	98.3333	96	61.9167	86.2381	82.7064	76.4643
Chr1:20989401-20989600	1	20989401	20989600		Efhc1-001	ENSMUSP00000042343	EF-hand domain (C-terminal) containing 1 [Source:MGI Symbol;Acc:MGI:1919127]	+	CDS	overlapping	0	44.2553	96.6346	97.2222	94.8413	51.7989	93.1052	96.0543	97.9167
Chr1:21411601-21411800	1	21411601	21411800		Kcnq5-002	ENSMUSP00000029667	potassium voltage-gated channel, subfamily Q, member 5 [Source:MGI Symbol;Acc:MGI:1924937]	-	CDS	overlapping	0	23.8333	36.1667	54.25	20	5.83333	60.8333	29.6667	43.3333
Chr1:21457401-21457600	1	21457401	21457600		Kcnq5-002	ENSMUSP00000029667	potassium voltage-gated channel, subfamily Q, member 5 [Source:MGI Symbol;Acc:MGI:1924937]	-	CDS	overlapping	0	43.3333	49.3333	67.8333	72.5	15.6667	74.1667	59	63
Chr1:21904601-21904800	1	21904601	21904800		Kcnq5-002	ENSMUSP00000029667	potassium voltage-gated channel, subfamily Q, member 5 [Source:MGI Symbol;Acc:MGI:1924937]	-	CDS	overlapping	0	21.1538	80.1282	93.5897	80.8974	75	66.6667	96.1539	73.4615
Chr1:22292801-22293000	1	22292801	22293000		Rims1-201	ENSMUSP00000080259	regulating synaptic membrane exocytosis 1 [Source:MGI Symbol;Acc:MGI:2152971]	-	CDS	overlapping	0	39.1349	92.6667	100	85.5	52.7143	88.4167	91.8492	89.1667
Chr1:22511601-22511800	1	22511601	22511800		Rims1-201	ENSMUSP00000080259	regulating synaptic membrane exocytosis 1 [Source:MGI Symbol;Acc:MGI:2152971]	-	CDS	overlapping	0	21.0462	94.3723	86.9697	95.4545	67.6623	82.399	88.7085	85.5556
Chr1:23380401-23380600	1	23380401	23380600		Ogfrl1-201	ENSMUSP00000027343	opioid growth factor receptor-like 1 [Source:MGI Symbol;Acc:MGI:1917405]	-	CDS	overlapping	0	40.1086	95.5	96.6667	82.3333	47.8914	73.25	88	55.9524
Chr1:23490601-23490800	1	23490601	23490800		null					Not found	0	36.235	73.3333	23.3333	64.2857	38.5	53.3333	74.7351	48.3333
Chr1:24221801-24222000	1	24221801	24222000		Col9a1-001	ENSMUSP00000051579	collagen, type IX, alpha 1 [Source:MGI Symbol;Acc:MGI:88465]	+	CDS	overlapping	0	45.119	97.5714	100	95	43.1667	86	88.2857	77.3333
Chr1:24304401-24304600	1	24304401	24304600		Col19a1-001	ENSMUSP00000110899	collagen, type XIX, alpha 1 [Source:MGI Symbol;Acc:MGI:1095415]	-	CDS	overlapping	0	43.5714	98.2143	96.4286	76.4286	52.2619	64.0306	95.8333	84.5238
Chr1:24383001-24383200	1	24383001	24383200		Col19a1-001	ENSMUSP00000110899	collagen, type XIX, alpha 1 [Source:MGI Symbol;Acc:MGI:1095415]	-	CDS	overlapping	0	24.9351	95.0758	100	78.9899	64.2857	90.6061	89.2208	100
Chr1:24668201-24668400	1	24668201	24668400		Lmbrd1-201	ENSMUSP00000092672	LMBR1 domain containing 1 [Source:MGI Symbol;Acc:MGI:1915671]	+	CDS	downstream	10357	45.3651	85.5	96.6667	84.1667	38.8333	87.9231	84.1984	58
Chr1:24755401-24755600	1	24755401	24755600		Lmbrd1-201	ENSMUSP00000092672	LMBR1 domain containing 1 [Source:MGI Symbol;Acc:MGI:1915671]	+	CDS	overlapping	0	24.4444	100	100	95	73.0556	94.1667	97.5	100
Chr1:25076401-25076600	1	25076401	25076600		Bai3-006	ENSMUSP00000115442	brain-specific angiogenesis inhibitor 3 [Source:MGI Symbol;Acc:MGI:2441837]	-	CDS	overlapping	0	37.7778	98.8095	97.2222	95.1389	43.6111	89.7123	81.3889	82.6389
Chr1:25105001-25105200	1	25105001	25105200		Bai3-006	ENSMUSP00000115442	brain-specific angiogenesis inhibitor 3 [Source:MGI Symbol;Acc:MGI:2441837]	-	CDS	overlapping	0	31.5789	82.4561	47.3684	84.9123	60.5263	78.421	92.1053	69.7369
Chr1:25115601-25115800	1	25115601	25115800		Bai3-006	ENSMUSP00000115442	brain-specific angiogenesis inhibitor 3 [Source:MGI Symbol;Acc:MGI:2441837]	-	CDS	overlapping	0	22.1627	81.4186	67.3611	74.5635	60.5952	65.787	82.7579	81.6667
Chr1:25826801-25827000	1	25826801	25827000		Bai3-001	ENSMUSP00000116231	brain-specific angiogenesis inhibitor 3 [Source:MGI Symbol;Acc:MGI:2441837]	-	CDS	downstream	41	24.881	39.792	32.6389	45.5556	13.3333	52.4603	38.2143	37.1338
Chr1:29791401-29791600	1	29791401	29791600		null					Not found	0	22.5926	17.2685	21.1728	18.75	31.4815	30.5556	54.0741	28.3862
Chr1:30595601-30595800	1	30595601	30595800		null					Not found	0	26.9048	87.0833	68.3333	88	68.3333	85.5	95.2381	84.8333
Chr1:30848201-30848400	1	30848201	30848400		Phf3-201	ENSMUSP00000085650	PHD finger protein 3 [Source:MGI Symbol;Acc:MGI:2446126]	-	CDS	overlapping	0	26.4179	95.4238	89.3353	91.6667	73.5821	98.8095	100	91.8982
Chr1:33648801-33649000	1	33648801	33649000		Prim2-201	ENSMUSP00000027312	DNA primase, p58 subunit [Source:MGI Symbol;Acc:MGI:97758]	-	CDS	overlapping	0	30.5	95.5	98.3333	95	67.5	97.5	98	89.1667
Chr1:33689801-33690000	1	33689801	33690000		1700001G17Rik-201	ENSMUSP00000053043	RIKEN cDNA 1700001G17 gene [Source:MGI Symbol;Acc:MGI:1914753]	+	CDS	upstream	19172	20.504	96.3889	84.9282	91.2381	69.4365	82.6667	89.9405	82.3214
Chr1:33739401-33739600	1	33739401	33739600		Rab23-001	ENSMUSP00000085625	RAB23, member RAS oncogene family [Source:MGI Symbol;Acc:MGI:99833]	+	CDS	upstream	9	50.2285	95.4167	91.0053	95.3704	26.2698	55.3704	76.4983	52.5926
Chr1:33743001-33743200	1	33743001	33743200		Bag2-001	ENSMUSP00000042009	BCL2-associated athanogene 2 [Source:MGI Symbol;Acc:MGI:1891254]	-	CDS	upstream	3407	63.376	89.6645	97.7273	78.1818	26.0065	88.1818	89.3825	61.2121
Chr1:33755001-33755200	1	33755001	33755200		Bag2-001	ENSMUSP00000042009	BCL2-associated athanogene 2 [Source:MGI Symbol;Acc:MGI:1891254]	-	CDS	overlapping	0	65.7283	93.7255	95.7516	87.7451	30.4902	98.5294	96.2185	78.4314
Chr1:33755401-33755600	1	33755401	33755600		Bag2-001	ENSMUSP00000042009	BCL2-associated athanogene 2 [Source:MGI Symbol;Acc:MGI:1891254]	-	CDS	overlapping	0	35.3373	97.0238	87.5	100	58.1548	90.6061	93.4921	62.6531
Chr1:33766601-33766800	1	33766601	33766800		Zfp451-003	ENSMUSP00000110821	zinc finger protein 451 [Source:MGI Symbol;Acc:MGI:2137896]	-	CDS	overlapping	0	30.8532	96.9048	90.2806	89.0476	65.873	93.254	96.7262	88.6905
Chr1:33982201-33982400	1	33982201	33982400		Dst-202	ENSMUSP00000095393	dystonin [Source:MGI Symbol;Acc:MGI:104627]	+	CDS	downstream	29425	21.0606	90.8333	97.5	94.6667	76.0823	98.75	97.1429	75.5
Chr1:34037401-34037600	1	34037401	34037600		Dst-202	ENSMUSP00000095393	dystonin [Source:MGI Symbol;Acc:MGI:104627]	+	CDS	overlapping	0	30.6667	87.7381	93.5	84.6429	66.8333	96.6667	97.5	100
Chr1:34121201-34121400	1	34121201	34121400		Dst-202	ENSMUSP00000095393	dystonin [Source:MGI Symbol;Acc:MGI:104627]	+	CDS	overlapping	0	47.4074	94.5833	94.1667	91.6667	24.9537	95.8333	72.3611	45.3869
Chr1:34121601-34121800	1	34121601	34121800		Dst-202	ENSMUSP00000095393	dystonin [Source:MGI Symbol;Acc:MGI:104627]	+	CDS	overlapping	0	53.8333	93.3333	100	97.5	36.8333	76.3333	90.6667	53.5714
Chr1:34123601-34123800	1	34123601	34123800		Dst-202	ENSMUSP00000095393	dystonin [Source:MGI Symbol;Acc:MGI:104627]	+	CDS	overlapping	0	25.5357	92.9861	97.7679	89.2725	59.1865	78.8691	84.7222	77.0184
Chr1:34129801-34130000	1	34129801	34130000		Dst-202	ENSMUSP00000095393	dystonin [Source:MGI Symbol;Acc:MGI:104627]	+	CDS	overlapping	0	23.6111	90.625	95.5556	84.7222	74.3056	94.1667	97.9167	80.5556
Chr1:34130801-34131000	1	34130801	34131000		Dst-202	ENSMUSP00000095393	dystonin [Source:MGI Symbol;Acc:MGI:104627]	+	CDS	overlapping	0	38.7103	98.8889	95.5	88	58.75	89.7937	97.4603	74.5
Chr1:34131001-34131200	1	34131001	34131200		Dst-202	ENSMUSP00000095393	dystonin [Source:MGI Symbol;Acc:MGI:104627]	+	CDS	overlapping	0	35.6349	89.6825	86.3333	89.6667	60.0794	94.6667	95.7143	87.5714
Chr1:34159001-34159200	1	34159001	34159200		Dst-202	ENSMUSP00000095393	dystonin [Source:MGI Symbol;Acc:MGI:104627]	+	CDS	overlapping	0	20.6852	93.9841	95.9259	100	74.8333	94.4762	95.5185	84.7619
Chr1:34160201-34160400	1	34160201	34160400		Dst-202	ENSMUSP00000095393	dystonin [Source:MGI Symbol;Acc:MGI:104627]	+	CDS	overlapping	0	23.9762	96.655	98.3333	93.8095	69.1667	95.4762	93.1429	96.0714
Chr1:34167601-34167800	1	34167601	34167800		Dst-202	ENSMUSP00000095393	dystonin [Source:MGI Symbol;Acc:MGI:104627]	+	CDS	overlapping	0	55.7326	93.5	92.5	93.5	27.4405	79.6667	83.1731	78.5238
Chr1:34202801-34203000	1	34202801	34203000		Dst-202	ENSMUSP00000095393	dystonin [Source:MGI Symbol;Acc:MGI:104627]	+	CDS	overlapping	0	27.9167	92.4603	96.4286	95.2381	64.5238	90.9524	92.4405	86.1225
Chr1:34210201-34210400	1	34210201	34210400		Dst-202	ENSMUSP00000095393	dystonin [Source:MGI Symbol;Acc:MGI:104627]	+	CDS	overlapping	0	23.1818	94.697	93.1818	92.4242	71.0606	95.1515	94.2424	76.9697
Chr1:34215201-34215400	1	34215201	34215400		Dst-202	ENSMUSP00000095393	dystonin [Source:MGI Symbol;Acc:MGI:104627]	+	CDS	overlapping	0	33	79.75	98.3333	95	63.6667	93.5	96.6667	92.5
Chr1:34219401-34219600	1	34219401	34219600		Dst-202	ENSMUSP00000095393	dystonin [Source:MGI Symbol;Acc:MGI:104627]	+	CDS	overlapping	0	21.5476	97.6191	86.3095	92.8571	74.8809	94.3452	96.4286	94.0476
Chr1:34227801-34228000	1	34227801	34228000		Dst-202	ENSMUSP00000095393	dystonin [Source:MGI Symbol;Acc:MGI:104627]	+	CDS	overlapping	0	25	99	95	87.75	75	80.8333	100	49.1667
Chr1:34235401-34235600	1	34235401	34235600		Dst-202	ENSMUSP00000095393	dystonin [Source:MGI Symbol;Acc:MGI:104627]	+	CDS	overlapping	0	27.7824	94.9837	89.127	90.7703	61.7274	73.8375	89.5098	70.3548
Chr1:34237201-34237400	1	34237201	34237400		Dst-202	ENSMUSP00000095393	dystonin [Source:MGI Symbol;Acc:MGI:104627]	+	CDS	overlapping	0	56.0374	83.432	92.6191	93.5544	27.1769	87.0068	83.2143	51.7177
Chr1:34237601-34237800	1	34237601	34237800		Dst-202	ENSMUSP00000095393	dystonin [Source:MGI Symbol;Acc:MGI:104627]	+	CDS	overlapping	0	37.2619	94.1667	100	96.6667	34.4048	90.8929	71.6667	21.3889
Chr1:34237801-34238000	1	34237801	34238000		Dst-202	ENSMUSP00000095393	dystonin [Source:MGI Symbol;Acc:MGI:104627]	+	CDS	overlapping	0	22.4206	83.5714	95.5	98.3333	65.8175	81.3214	88.2381	37
Chr1:34245001-34245200	1	34245001	34245200		Dst-202	ENSMUSP00000095393	dystonin [Source:MGI Symbol;Acc:MGI:104627]	+	CDS	overlapping	0	22.0421	94.5436	100	98	68.3333	83.2143	90.3755	92.5
Chr1:34246401-34246600	1	34246401	34246600		Dst-202	ENSMUSP00000095393	dystonin [Source:MGI Symbol;Acc:MGI:104627]	+	CDS	overlapping	0	71.3095	93.1429	90	98.3333	25.8333	80.5	97.1429	97.5
Chr1:34389001-34389200	1	34389001	34389200		Ccdc115-201	ENSMUSP00000042918	coiled-coil domain containing 115 [Source:MGI Symbol;Acc:MGI:1916918]	-	CDS	upstream	48298	23.1587	99.3333	93.8889	84.2222	74.2222	83.8889	97.3809	89.1111
Chr1:34721801-34722000	1	34721801	34722000		Arhgef4-004	ENSMUSP00000124213	Rho guanine nucleotide exchange factor (GEF) 4 [Source:MGI Symbol;Acc:MGI:2442507]	+	CDS	downstream	82	30.2381	78.2381	100	100	63.3333	56	93.5714	84.1667
Chr1:34809401-34809600	1	34809401	34809600		Arhgef4-004	ENSMUSP00000124213	Rho guanine nucleotide exchange factor (GEF) 4 [Source:MGI Symbol;Acc:MGI:2442507]	+	CDS	overlapping	0	46.7346	98.2323	90.9091	95.4545	45.0079	84.8485	91.7424	85.4545
Chr1:35332201-35332400	1	35332201	35332400		null					Not found	0	48.6752	100	97.5	95	46.3333	68.5794	95.0085	67.6771
Chr1:35816201-35816400	1	35816201	35816400		null					Not found	0	43.1746	88.8889	91.6667	86.3294	45.9127	79.7619	89.0873	40.2381
Chr1:35885801-35886000	1	35885801	35886000		null					Not found	0	43.7381	96.3889	90.8333	98	49.1667	98.3333	92.9048	95
Chr1:35961201-35961400	1	35961201	35961400		null					Not found	0	26.5741	91.6567	83.0556	81.9444	66.6667	85.4167	93.2407	76.3889
Chr1:35986601-35986800	1	35986601	35986800		null					Not found	0	31.6429	97	86.5	98	45.6667	78.3409	77.3095	70
Chr1:36018201-36018400	1	36018201	36018400		null					Not found	0	21.8504	97.1429	100	97.5	70.5	100	92.3504	88.3333
Chr1:36038601-36038800	1	36038601	36038800		Hs6st1-001	ENSMUSP00000085499	heparan sulfate 6-O-sulfotransferase 1 [Source:MGI Symbol;Acc:MGI:1354958]	+	CDS	downstream	29858	34.8485	72.2383	92.1212	71.645	62.8788	61.6667	97.7273	80.303
Chr1:36054801-36055000	1	36054801	36055000		Hs6st1-001	ENSMUSP00000085499	heparan sulfate 6-O-sulfotransferase 1 [Source:MGI Symbol;Acc:MGI:1354958]	+	CDS	downstream	13658	31.1905	96.3597	95.4545	78.2468	46.2121	96.5909	77.4026	61.1616
Chr1:36141201-36141400	1	36141201	36141400		Uggt1-001	ENSMUSP00000037930	UDP-glucose glycoprotein glucosyltransferase 1 [Source:MGI Symbol;Acc:MGI:2443162]	-	CDS	upstream	2826	24.2172	100	96.9697	86.3636	69.0909	85.6061	93.3081	100
Chr1:36231401-36231600	1	36231401	36231600		Uggt1-001	ENSMUSP00000037930	UDP-glucose glycoprotein glucosyltransferase 1 [Source:MGI Symbol;Acc:MGI:2443162]	-	CDS	overlapping	0	66.7361	95.8333	93.75	84.0278	29.1667	89.0476	95.9028	80.5556
Chr1:36273401-36273600	1	36273401	36273600		Neurl3-201	ENSMUSP00000055437	neuralized homolog 3 homolog (Drosophila) [Source:MGI Symbol;Acc:MGI:2429944]	-	CDS	downstream	36	46.3889	50.7341	33.4226	58.3333	21.9444	16.8056	68.3333	24.3056
Chr1:36277401-36277600	1	36277401	36277600		Neurl3-201	ENSMUSP00000055437	neuralized homolog 3 homolog (Drosophila) [Source:MGI Symbol;Acc:MGI:2429944]	-	CDS	downstream	4036	38.1667	57.0238	15	38.8571	11	30.5952	49.1667	40
Chr1:36473601-36473800	1	36473601	36473800		Cnnm4-001	ENSMUSP00000121317	cyclin M4 [Source:MGI Symbol;Acc:MGI:2151060]	+	CDS	overlapping	0	36.2024	93.5714	94.1667	73.3333	43.4643	84.1667	79.6667	64
Chr1:36484401-36484600	1	36484401	36484600		Cnnm4-001	ENSMUSP00000121317	cyclin M4 [Source:MGI Symbol;Acc:MGI:2151060]	+	CDS	overlapping	0	22.3809	93.1085	89.2989	93.75	71.5675	91.8651	93.9484	87.6389
Chr1:36486401-36486600	1	36486401	36486600		Cnnm4-001	ENSMUSP00000121317	cyclin M4 [Source:MGI Symbol;Acc:MGI:2151060]	+	CDS	overlapping	0	24.0278	92.9398	87.2222	89.0278	51.1111	78.4722	75.1389	94.4444
Chr1:36534801-36535000	1	36534801	36535000		Ankrd23-201	ENSMUSP00000061168	ankyrin repeat domain 23 [Source:MGI Symbol;Acc:MGI:1925571]	-	CDS	overlapping	0	44.5779	90.6548	88.6818	95.7936	44.0714	86.5	88.6493	54.6667
Chr1:36543801-36544000	1	36543801	36544000		Ankrd39-201	ENSMUSP00000001172	ankyrin repeat domain 39 [Source:MGI Symbol;Acc:MGI:1914816]	-	CDS	overlapping	0	23.7143	86.9881	85	88.8333	69.2857	93.2381	93	95.7936
Chr1:36552801-36553000	1	36552801	36553000		Sema4c-006	ENSMUSP00000110641	sema domain, immunoglobulin domain (Ig), transmembrane domain (TM) and short cytoplasmic domain, (semaphorin) 4C [Source:MGI Symbol;Acc:MGI:109252]	-	CDS	overlapping	0	81.1111	95.9259	94.4444	86.6667	14.4444	86.6667	95.5556	80
Chr1:36568401-36568600	1	36568401	36568600		Fam178b-002	ENSMUSP00000027294	family with sequence similarity 178, member B [Source:MGI Symbol;Acc:MGI:3026913]	-	CDS	overlapping	0	29.7275	98.8636	86.3636	93.1818	60.5756	78.1818	90.303	52.1212
Chr1:36580601-36580800	1	36580601	36580800		Fam178b-002	ENSMUSP00000027294	family with sequence similarity 178, member B [Source:MGI Symbol;Acc:MGI:3026913]	-	CDS	overlapping	0	62.1667	96.9048	91.6667	91.3333	35.3333	86.6667	97.5	73.3333
Chr1:36684201-36684400	1	36684201	36684400		Cox5b-201	ENSMUSP00000079944	cytochrome c oxidase, subunit Vb [Source:MGI Symbol;Acc:MGI:88475]	+	CDS	downstream	7187	28.9683	46.6303	32.8111	43.0093	20.8333	45.8333	49.8016	20.1852
Chr1:36744601-36744800	1	36744601	36744800		Zap70-201	ENSMUSP00000027291	zeta-chain (TCR) associated protein kinase [Source:MGI Symbol;Acc:MGI:99613]	+	CDS	downstream	26011	34.1667	70.6706	72.3333	73.4048	45	46.8333	79.1667	74.8333
Chr1:36794001-36794200	1	36794001	36794200		Tmem131-201	ENSMUSP00000027290	transmembrane protein 131 [Source:MGI Symbol;Acc:MGI:1927110]	-	CDS	overlapping	0	38.4167	96.0714	100	100	47	83.3333	85.4167	93
Chr1:36889201-36889400	1	36889201	36889400		Tmem131-201	ENSMUSP00000027290	transmembrane protein 131 [Source:MGI Symbol;Acc:MGI:1927110]	-	CDS	overlapping	0	36.4167	95.3409	97.5	90.2976	59.8333	91.8333	96.25	72.0476
Chr1:37088201-37088400	1	37088201	37088400		Vwa3b-001	ENSMUSP00000114022	von Willebrand factor A domain containing 3B [Source:MGI Symbol;Acc:MGI:1918103]	+	CDS	upstream	11713	33.4632	94.697	100	96.6667	57.5758	90.1515	91.039	88.4632
Chr1:37242401-37242600	1	37242401	37242600		Cnga3-001	ENSMUSP00000027288	cyclic nucleotide gated channel alpha 3 [Source:MGI Symbol;Acc:MGI:1341818]	+	CDS	overlapping	0	25.2282	92.1726	98.6111	80.8929	63.8988	80	89.127	62.7976
Chr1:37273401-37273600	1	37273401	37273600		Cnga3-001	ENSMUSP00000027288	cyclic nucleotide gated channel alpha 3 [Source:MGI Symbol;Acc:MGI:1341818]	+	CDS	upstream	11305	79.5665	100	97.2222	90.1389	13.4722	80.1852	93.0387	81.1496
Chr1:37399601-37399800	1	37399601	37399800		Inpp4a-005	ENSMUSP00000121518	inositol polyphosphate-4-phosphatase, type I [Source:MGI Symbol;Acc:MGI:1931123]	+	CDS	overlapping	0	21.3745	93.8029	87.6263	90.368	61.2662	84.2857	82.6407	56.5909
Chr1:37402401-37402600	1	37402401	37402600		Inpp4a-005	ENSMUSP00000121518	inositol polyphosphate-4-phosphatase, type I [Source:MGI Symbol;Acc:MGI:1931123]	+	CDS	overlapping	0	73.2143	97.1429	100	98.5714	22.2619	78.6905	95.4762	73.2738
Chr1:37501001-37501200	1	37501001	37501200		Mgat4a-001	ENSMUSP00000114175	mannoside acetylglucosaminyltransferase 4, isoenzyme A [Source:MGI Symbol;Acc:MGI:2662992]	-	CDS	overlapping	0	25.0476	87.7143	98.3333	90	72.4524	82.1667	97.5	79.6667
Chr1:37695801-37696000	1	37695801	37696000		null					Not found	0	45.3472	98.8095	84.4444	100	52.7778	77.2619	98.125	88.8889
Chr1:37696401-37696600	1	37696401	37696600		null					Not found	0	47.1032	93.2407	98.6111	94.5833	43.6111	88.5913	90.7143	69.7685
Chr1:37729401-37729600	1	37729401	37729600		Tsga10-001	ENSMUSP00000048859	testis specific 10 [Source:MGI Symbol;Acc:MGI:2685063]	-	CDS	upstream	25897	39.7161	93.3178	91.8498	91.978	49.8352	78.2051	89.5513	84.6154
Chr1:37893801-37894000	1	37893801	37894000		Mrpl30-001	ENSMUSP00000027256	mitochondrial ribosomal protein L30 [Source:MGI Symbol;Acc:MGI:1333820]	+	CDS	overlapping	0	31.7619	81.1667	100	98.8889	68.2381	91.6667	100	98.75
Chr1:37957601-37957800	1	37957601	37957800		Lyg1-001	ENSMUSP00000027254	lysozyme G-like 1 [Source:MGI Symbol;Acc:MGI:1916791]	-	CDS	downstream	4819	67.4242	95.6548	100	97.5	29.1667	87.8333	96.5909	90.0833
Chr1:38002201-38002400	1	38002201	38002400		Eif5b-201	ENSMUSP00000027252	eukaryotic translation initiation factor 5B [Source:MGI Symbol;Acc:MGI:2441772]	+	CDS	overlapping	0	21.4286	100	100	98.5714	76.0714	94.6667	97.5	95
Chr1:38204801-38205000	1	38204801	38205000		Aff3-002	ENSMUSP00000092637	AF4/FMR2 family, member 3 [Source:MGI Symbol;Acc:MGI:106927]	-	CDS	overlapping	0	20.3333	88.5714	89.1667	97.5	76.3333	93.5714	96.6667	73
Chr1:38208001-38208200	1	38208001	38208200		Aff3-002	ENSMUSP00000092637	AF4/FMR2 family, member 3 [Source:MGI Symbol;Acc:MGI:106927]	-	CDS	overlapping	0	21.1301	86.25	91.6667	82.6515	62.9067	83.254	84.0368	69.3056
Chr1:38252401-38252600	1	38252401	38252600		Aff3-002	ENSMUSP00000092637	AF4/FMR2 family, member 3 [Source:MGI Symbol;Acc:MGI:106927]	-	CDS	overlapping	0	26.8939	91.4899	90.9091	92.8788	72.197	82.8788	99.0909	77.7706
Chr1:38267801-38268000	1	38267801	38268000		Aff3-002	ENSMUSP00000092637	AF4/FMR2 family, member 3 [Source:MGI Symbol;Acc:MGI:106927]	-	CDS	overlapping	0	38.7064	94.7407	91.6667	94.2222	54.7064	95.3333	93.4127	92.5317
Chr1:38268801-38269000	1	38268801	38269000		Aff3-002	ENSMUSP00000092637	AF4/FMR2 family, member 3 [Source:MGI Symbol;Acc:MGI:106927]	-	CDS	overlapping	0	65.8889	95.9048	93.5	89.1667	29.5	75.3095	95.3889	59.1667
Chr1:38320001-38320200	1	38320001	38320200		Aff3-002	ENSMUSP00000092637	AF4/FMR2 family, member 3 [Source:MGI Symbol;Acc:MGI:106927]	-	CDS	overlapping	0	35.5238	92.0476	92.1667	95	59.3651	79.25	94.8889	84.8095
Chr1:38417401-38417600	1	38417401	38417600		Aff3-002	ENSMUSP00000092637	AF4/FMR2 family, member 3 [Source:MGI Symbol;Acc:MGI:106927]	-	CDS	overlapping	0	32.6389	88.8095	86.8056	96.25	63.1944	96.5278	95.8333	95.5556
Chr1:38439601-38439800	1	38439601	38439800		Aff3-002	ENSMUSP00000092637	AF4/FMR2 family, member 3 [Source:MGI Symbol;Acc:MGI:106927]	-	CDS	overlapping	0	61.8074	100	88.8889	89.9802	28.1926	65.5556	90	67.3611
Chr1:38503601-38503800	1	38503601	38503800		Aff3-002	ENSMUSP00000092637	AF4/FMR2 family, member 3 [Source:MGI Symbol;Acc:MGI:106927]	-	CDS	overlapping	0	24.1667	79.9335	79.932	84.3878	66.0714	67.6191	90.2381	69.0476
Chr1:38736001-38736200	1	38736001	38736200		null					Not found	0	43.9401	98	95	92.5714	44.1667	75	88.1068	76.1667
Chr1:38858401-38858600	1	38858401	38858600		Chst10-201	ENSMUSP00000027249	carbohydrate sulfotransferase 10 [Source:MGI Symbol;Acc:MGI:2138283]	-	CDS	upstream	6898	26.9231	90.0641	96.7949	96.9231	70.5128	93.7607	97.4359	87.3077
Chr1:38907401-38907600	1	38907401	38907600		Chst10-201	ENSMUSP00000027249	carbohydrate sulfotransferase 10 [Source:MGI Symbol;Acc:MGI:2138283]	-	CDS	downstream	11443	33.8254	88.0449	91.3333	86.7262	48.5556	80.3333	82.3809	70.7381
Chr1:39010601-39010800	1	39010601	39010800		Pdcl3-201	ENSMUSP00000027247	phosducin-like 3 [Source:MGI Symbol;Acc:MGI:1916083]	+	CDS	upstream	14318	46.7177	87.5	100	96.4286	45.4762	75.3401	92.1939	68.2143
Chr1:39012801-39013000	1	39012801	39013000		Pdcl3-201	ENSMUSP00000027247	phosducin-like 3 [Source:MGI Symbol;Acc:MGI:1916083]	+	CDS	upstream	16518	53.1349	100	95.1515	81.8182	39.6212	86.5152	92.7561	67.8788
Chr1:39094801-39095000	1	39094801	39095000		null					Not found	0	25.9444	80	91.3333	90.8333	68.5	95	94.4444	71
Chr1:39103401-39103600	1	39103401	39103600		null					Not found	0	35.7576	91.25	89.3939	83.3333	61.2121	95.4545	96.9697	94.899
Chr1:39201401-39201600	1	39201401	39201600		null					Not found	0	38	93	86.8333	92.3333	55.5	94.1667	93.5	84
Chr1:39205201-39205400	1	39205201	39205400		null					Not found	0	20.5148	97.3809	94.7619	100	65.6076	89.8809	86.1225	79.3963
Chr1:39233801-39234000	1	39233801	39234000		Npas2-002	ENSMUSP00000134241	neuronal PAS domain protein 2 [Source:MGI Symbol;Acc:MGI:109232]	+	CDS	downstream	29344	43.9163	94.6667	90.9048	91.9048	52.1191	87.5992	96.0354	82.877
Chr1:39235001-39235200	1	39235001	39235200		Npas2-002	ENSMUSP00000134241	neuronal PAS domain protein 2 [Source:MGI Symbol;Acc:MGI:109232]	+	CDS	downstream	28144	21.6242	96.1905	98.8095	91.1706	68.5544	88.0952	90.1786	52.5
Chr1:39284801-39285000	1	39284801	39285000		Npas2-002	ENSMUSP00000134241	neuronal PAS domain protein 2 [Source:MGI Symbol;Acc:MGI:109232]	+	CDS	overlapping	0	35.482	90.3492	95.8333	100	60.0736	78.0556	95.5556	66.6429
Chr1:39319001-39319200	1	39319001	39319200		Npas2-001	ENSMUSP00000054719	neuronal PAS domain protein 2 [Source:MGI Symbol;Acc:MGI:109232]	+	CDS	overlapping	0	36.9246	97.2222	100	83.8552	43.0556	60.4167	79.9802	75.6944
Chr1:39338801-39339000	1	39338801	39339000		Npas2-001	ENSMUSP00000054719	neuronal PAS domain protein 2 [Source:MGI Symbol;Acc:MGI:109232]	+	CDS	overlapping	0	40.641	95.5128	93.5897	88.4615	59.359	82.6923	100	93.3333
Chr1:39389401-39389600	1	39389401	39389600		Tbc1d8-201	ENSMUSP00000049967	TBC1 domain family, member 8 [Source:MGI Symbol;Acc:MGI:1927225]	-	CDS	overlapping	0	24.7381	97.5	98	93.3333	65.1667	95.5	89.9048	82.6667
Chr1:39410201-39410400	1	39410201	39410400		Tbc1d8-201	ENSMUSP00000049967	TBC1 domain family, member 8 [Source:MGI Symbol;Acc:MGI:1927225]	-	CDS	overlapping	0	30.6944	95.1389	97.9167	94.4444	53.1944	79.1667	83.8889	75.6944
Chr1:39410401-39410600	1	39410401	39410600		Tbc1d8-201	ENSMUSP00000049967	TBC1 domain family, member 8 [Source:MGI Symbol;Acc:MGI:1927225]	-	CDS	overlapping	0	21.7569	94.3723	95.4545	96.9697	72.096	83.9207	93.8528	76.9697
Chr1:39428801-39429000	1	39428801	39429000		Tbc1d8-201	ENSMUSP00000049967	TBC1 domain family, member 8 [Source:MGI Symbol;Acc:MGI:1927225]	-	CDS	overlapping	0	23.869	95.8333	93.75	84.3333	71.6667	100	95.5357	96
Chr1:39435001-39435200	1	39435001	39435200		Tbc1d8-201	ENSMUSP00000049967	TBC1 domain family, member 8 [Source:MGI Symbol;Acc:MGI:1927225]	-	CDS	overlapping	0	20.9921	95.2259	98.718	92.9487	65.7204	95.8974	86.7125	91.5385
Chr1:39436201-39436400	1	39436201	39436400		Tbc1d8-201	ENSMUSP00000049967	TBC1 domain family, member 8 [Source:MGI Symbol;Acc:MGI:1927225]	-	CDS	overlapping	0	24.6525	97.7778	94.1667	93.254	67.4802	87.8472	92.1326	88.8889
Chr1:39443801-39444000	1	39443801	39444000		Tbc1d8-201	ENSMUSP00000049967	TBC1 domain family, member 8 [Source:MGI Symbol;Acc:MGI:1927225]	-	CDS	overlapping	0	40.9048	90.4603	91.6667	98.3333	56	88	96.9048	71.1667
Chr1:39445401-39445600	1	39445401	39445600		Tbc1d8-201	ENSMUSP00000049967	TBC1 domain family, member 8 [Source:MGI Symbol;Acc:MGI:1927225]	-	CDS	overlapping	0	41.5567	98.8095	94.4048	95.4082	53.0442	87.585	94.6009	65.6122
Chr1:39445801-39446000	1	39445801	39446000		Tbc1d8-201	ENSMUSP00000049967	TBC1 domain family, member 8 [Source:MGI Symbol;Acc:MGI:1927225]	-	CDS	overlapping	0	43.125	93.75	93.0556	93.75	30.873	68.75	73.998	67.2222
Chr1:39446401-39446600	1	39446401	39446600		Tbc1d8-201	ENSMUSP00000049967	TBC1 domain family, member 8 [Source:MGI Symbol;Acc:MGI:1927225]	-	CDS	overlapping	0	50.4167	96.5278	96.7262	91.6667	43.0556	90.6944	93.4722	73.4127
Chr1:39455201-39455400	1	39455201	39455400		Tbc1d8-201	ENSMUSP00000049967	TBC1 domain family, member 8 [Source:MGI Symbol;Acc:MGI:1927225]	-	CDS	overlapping	0	35.5556	96.9048	96.6667	95	63.3333	90.2381	98.8889	91.3889
Chr1:39455601-39455800	1	39455601	39455800		Tbc1d8-201	ENSMUSP00000049967	TBC1 domain family, member 8 [Source:MGI Symbol;Acc:MGI:1927225]	-	CDS	overlapping	0	25.641	98.9011	100	85.2564	61.5385	97.4359	87.1795	81.7308
Chr1:39465601-39465800	1	39465601	39465800		Tbc1d8-201	ENSMUSP00000049967	TBC1 domain family, member 8 [Source:MGI Symbol;Acc:MGI:1927225]	-	CDS	overlapping	0	39.3285	90.7051	94.8718	95.8974	47.5641	87.1062	86.8926	60.3205
Chr1:39556601-39556800	1	39556601	39556800		Rnf149-001	ENSMUSP00000050388	ring finger protein 149 [Source:MGI Symbol;Acc:MGI:2677438]	-	CDS	overlapping	0	29.2976	96.3214	95	81.5	67.2738	93.3333	96.5714	97.5
Chr1:39563801-39564000	1	39563801	39564000		Rnf149-001	ENSMUSP00000050388	ring finger protein 149 [Source:MGI Symbol;Acc:MGI:2677438]	-	CDS	overlapping	0	29.0548	90.3788	97.7273	93.9394	68.6364	91.3636	97.6912	98.1818
Chr1:39565201-39565400	1	39565201	39565400		Rnf149-001	ENSMUSP00000050388	ring finger protein 149 [Source:MGI Symbol;Acc:MGI:2677438]	-	CDS	overlapping	0	43.1599	94.4308	91.2879	93.1129	53.2687	88.7013	96.4286	89.6861
Chr1:39589001-39589200	1	39589001	39589200		Rnf149-001	ENSMUSP00000050388	ring finger protein 149 [Source:MGI Symbol;Acc:MGI:2677438]	-	CDS	downstream	11727	21.8679	96.1806	92.2917	95.8333	64.37	92.6488	86.238	89.003
Chr1:39593801-39594000	1	39593801	39594000		Rnf149-001	ENSMUSP00000050388	ring finger protein 149 [Source:MGI Symbol;Acc:MGI:2677438]	-	CDS	downstream	16527	36.2235	94.7619	98.9583	95.0397	50.3274	77.6389	86.5509	87.7083
Chr1:39605201-39605400	1	39605201	39605400		Creg2-201	ENSMUSP00000052871	cellular repressor of E1A-stimulated genes 2 [Source:MGI Symbol;Acc:MGI:1928333]	-	CDS	upstream	17696	51.7262	98.5714	100	96	41.6667	75.1548	93.3929	89.1667
Chr1:39606601-39606800	1	39606601	39606800		Creg2-201	ENSMUSP00000052871	cellular repressor of E1A-stimulated genes 2 [Source:MGI Symbol;Acc:MGI:1928333]	-	CDS	upstream	16296	28.7778	85.9524	97.5	96.3889	48.3333	78.1667	77.1111	72.2143
Chr1:39607001-39607200	1	39607001	39607200		Creg2-201	ENSMUSP00000052871	cellular repressor of E1A-stimulated genes 2 [Source:MGI Symbol;Acc:MGI:1928333]	-	CDS	upstream	15896	53.202	91.5714	93.2381	98	38.3889	74.6667	91.5909	44.6667
Chr1:39607201-39607400	1	39607201	39607400		Creg2-201	ENSMUSP00000052871	cellular repressor of E1A-stimulated genes 2 [Source:MGI Symbol;Acc:MGI:1928333]	-	CDS	upstream	15696	48.0343	95.5032	91.6667	91.3333	40	91.1151	88.0343	59.7381
Chr1:39640401-39640600	1	39640401	39640600		Creg2-201	ENSMUSP00000052871	cellular repressor of E1A-stimulated genes 2 [Source:MGI Symbol;Acc:MGI:1928333]	-	CDS	overlapping	0	44.1053	92.6407	92.5144	95.5844	47.7273	87.2727	91.8326	62.8788
Chr1:39655001-39655200	1	39655001	39655200		Creg2-201	ENSMUSP00000052871	cellular repressor of E1A-stimulated genes 2 [Source:MGI Symbol;Acc:MGI:1928333]	-	CDS	downstream	4061	31.1538	79.2308	76.9231	52.0513	54.4872	86.337	85.641	84.6154
Chr1:39687401-39687600	1	39687401	39687600		Rfx8-001	ENSMUSP00000121212	regulatory factor X 8 [Source:MGI Symbol;Acc:MGI:3588206]	-	CDS	overlapping	0	67.4206	88.4554	89.3518	91.6667	26.3889	77.2222	93.8095	81.25
Chr1:39687601-39687800	1	39687601	39687800		Rfx8-001	ENSMUSP00000121212	regulatory factor X 8 [Source:MGI Symbol;Acc:MGI:3588206]	-	CDS	overlapping	0	30.5952	98.5714	96.4286	96.5873	62.6191	88.6905	93.2143	72.1429
Chr1:39702801-39703000	1	39702801	39703000		Rfx8-001	ENSMUSP00000121212	regulatory factor X 8 [Source:MGI Symbol;Acc:MGI:3588206]	-	CDS	overlapping	0	24.0952	94.1429	86.6667	87.1667	58.1667	85.1667	82.2619	80.8333
Chr1:39707201-39707400	1	39707201	39707400		Rfx8-001	ENSMUSP00000121212	regulatory factor X 8 [Source:MGI Symbol;Acc:MGI:3588206]	-	CDS	overlapping	0	24.5206	89.2056	98	91.9338	68.8961	90.25	93.4167	87.5866
Chr1:39731801-39732000	1	39731801	39732000		Rfx8-001	ENSMUSP00000121212	regulatory factor X 8 [Source:MGI Symbol;Acc:MGI:3588206]	-	CDS	downstream	10859	49.1667	95.5278	92.9762	87.2143	50.8333	98.5714	100	84.9048
Chr1:39918001-39918200	1	39918001	39918200		Map4k4-201	ENSMUSP00000126961	mitogen-activated protein kinase kinase kinase kinase 4 [Source:MGI Symbol;Acc:MGI:1349394]	+	CDS	overlapping	0	47.5	96.0714	100	88.3333	48.3333	89.1667	95.8333	100
Chr1:39941601-39941800	1	39941601	39941800		Map4k4-201	ENSMUSP00000126961	mitogen-activated protein kinase kinase kinase kinase 4 [Source:MGI Symbol;Acc:MGI:1349394]	+	CDS	overlapping	0	43.9881	98.8889	98.8889	96.25	46.6667	86.75	90.6548	56
Chr1:39984401-39984600	1	39984401	39984600		Map4k4-201	ENSMUSP00000126961	mitogen-activated protein kinase kinase kinase kinase 4 [Source:MGI Symbol;Acc:MGI:1349394]	+	CDS	overlapping	0	22.7857	98.75	95	95	65.0714	97.5	87.8572	90.7381
Chr1:40032001-40032200	1	40032001	40032200		Map4k4-201	ENSMUSP00000126961	mitogen-activated protein kinase kinase kinase kinase 4 [Source:MGI Symbol;Acc:MGI:1349394]	+	CDS	upstream	7289	36.9048	90.6548	89.1667	95	53.75	85	90.6548	85.8333
Chr1:40034201-40034400	1	40034201	40034400		Map4k4-201	ENSMUSP00000126961	mitogen-activated protein kinase kinase kinase kinase 4 [Source:MGI Symbol;Acc:MGI:1349394]	+	CDS	upstream	9489	48.7415	96.0544	95.7653	95.8333	47.6191	87.0238	96.3605	79.0476
Chr1:40225201-40225400	1	40225201	40225400		Il1r1-201	ENSMUSP00000027241	interleukin 1 receptor, type I [Source:MGI Symbol;Acc:MGI:96545]	+	CDS	overlapping	0	73.6111	89.0278	96.0317	89.5833	15.9722	95.8333	89.5833	69.4444
Chr1:40362801-40363000	1	40362801	40363000		Il1rl2-201	ENSMUSP00000092630	interleukin 1 receptor-like 2 [Source:MGI Symbol;Acc:MGI:1913107]	+	CDS	overlapping	0	26.5714	92.3492	100	94.1667	67.2619	82.9603	93.8333	72.6667
Chr1:40469801-40470000	1	40469801	40470000		Il18r1-202	ENSMUSP00000103679	interleukin 18 receptor 1 [Source:MGI Symbol;Acc:MGI:105383]	+	CDS	downstream	1757	20.8492	97.1429	96.0714	96.6667	69.6667	94.4048	90.5159	100
Chr1:40726201-40726400	1	40726201	40726400		Slc9a2-201	ENSMUSP00000027231	solute carrier family 9 (sodium/hydrogen exchanger), member 2 [Source:MGI Symbol;Acc:MGI:105075]	+	CDS	overlapping	0	25.9674	88.6325	93.5897	92.3077	71.7949	76.9231	97.7622	94.6154
Chr1:40968201-40968400	1	40968201	40968400		null					Not found	0	37.3428	97.9167	98.2143	90.4762	50.9959	97.551	88.3387	73.9342
Chr1:41062201-41062400	1	41062201	41062400		null					Not found	0	54.6191	93.75	90.0714	88.3333	39.8809	78.5	94.5	83.0833
Chr1:41182801-41183000	1	41182801	41183000		null					Not found	0	27.5	30	17	33.3333	21.6667	0	49.1667	37.0952
Chr1:42233401-42233600	1	42233401	42233600		Gm9915-201	ENSMUSP00000067221	predicted gene 9915 [Source:MGI Symbol;Acc:MGI:3641924]	+	CDS	upstream	2375	47.2605	84.3333	98	80.3809	38.5371	68.254	85.7976	48.4524
Chr1:42395801-42396000	1	42395801	42396000		null					Not found	0	50.1046	94.1558	95.4545	88.3333	36.3636	95	86.4683	94.697
Chr1:42489201-42489400	1	42489201	42489400		null					Not found	0	33.5318	86.75	93.5714	98.3333	56.9841	85	90.5159	86.6706
Chr1:42490001-42490200	1	42490001	42490200		null					Not found	0	36.2619	97.6389	98.3333	94.6667	61.7381	84.6667	98	76.9048
Chr1:42499001-42499200	1	42499001	42499200		null					Not found	0	28.4848	88.7662	95.4545	92.7273	47.2727	73.0303	75.7576	77.2727
Chr1:42540601-42540800	1	42540601	42540800		null					Not found	0	37.5765	66.284	70.9439	69.7619	17.0493	50.3997	54.6258	49.5607
Chr1:42741201-42741400	1	42741201	42741400		Pou3f3-001	ENSMUSP00000052088	POU domain, class 3, transcription factor 3 [Source:MGI Symbol;Acc:MGI:102564]	+	CDS	upstream	42562	55.5026	92.3082	94.9074	89.4444	39.0741	59.9339	94.5767	81.4815
Chr1:42741601-42741800	1	42741601	42741800		Pou3f3-001	ENSMUSP00000052088	POU domain, class 3, transcription factor 3 [Source:MGI Symbol;Acc:MGI:102564]	+	CDS	upstream	42962	59.6537	91.5079	94.4444	84.0278	33.6003	76.3889	93.254	64.1667
Chr1:42788201-42788400	1	42788201	42788400		null					Not found	0	25.1003	94.899	94.3723	90.9091	65.2164	94.697	90.3168	83.7374
Chr1:42872801-42873000	1	42872801	42873000		Mrps9-201	ENSMUSP00000056855	mitochondrial ribosomal protein S9 [Source:MGI Symbol;Acc:MGI:1916777]	+	CDS	overlapping	0	43.3568	95.5	95	96.6667	47.5	93.3333	90.8568	85
Chr1:42886201-42886400	1	42886201	42886400		Mrps9-201	ENSMUSP00000056855	mitochondrial ribosomal protein S9 [Source:MGI Symbol;Acc:MGI:1916777]	+	CDS	overlapping	0	31.6937	93.5648	89.3056	96.7262	56.4511	96.1012	88.1448	47.6933
Chr1:42909601-42909800	1	42909601	42909800		Mrps9-201	ENSMUSP00000056855	mitochondrial ribosomal protein S9 [Source:MGI Symbol;Acc:MGI:1916777]	+	CDS	upstream	4105	20.4798	71.0814	91.2202	85.1389	57.6948	85.1852	78.1746	69.8314
Chr1:42912801-42913000	1	42912801	42913000		Mrps9-201	ENSMUSP00000056855	mitochondrial ribosomal protein S9 [Source:MGI Symbol;Acc:MGI:1916777]	+	CDS	upstream	7305	28.5238	98.75	86.25	97.5	49.6429	77	78.1667	62.6667
Chr1:42949601-42949800	1	42949601	42949800		Mrps9-201	ENSMUSP00000056855	mitochondrial ribosomal protein S9 [Source:MGI Symbol;Acc:MGI:1916777]	+	CDS	upstream	44105	39.2677	92.9437	87.1212	90.6061	54.1667	97.7273	93.4343	78.5354
Chr1:43036001-43036200	1	43036001	43036200		Gpr45-202	ENSMUSP00000135986	G protein-coupled receptor 45 [Source:MGI Symbol;Acc:MGI:2135882]	+	CDS	upstream	2681	29.7619	95.5	100	82.9762	68.8095	93	98.5714	96.5278
Chr1:43067401-43067600	1	43067401	43067600		Tgfbrap1-201	ENSMUSP00000092624	transforming growth factor, beta receptor associated protein 1 [Source:MGI Symbol;Acc:MGI:2447427]	-	CDS	overlapping	0	34.4167	91.0714	98.75	91.0714	59.0833	94.3889	93.5	84.3333
Chr1:43100601-43100800	1	43100601	43100800		AI597479-001	ENSMUSP00000010434	expressed sequence AI597479 [Source:MGI Symbol;Acc:MGI:2138299]	+	CDS	overlapping	0	25.4821	98.4848	87.5758	95.4545	69.9134	90.1154	95.3955	85.974
Chr1:43306001-43306200	1	43306001	43306200		null					Not found	0	41.2778	87.7381	97.5	87.6667	40	75.7143	81.2778	36.6667
Chr1:43430001-43430200	1	43430001	43430200		null					Not found	0	37.9286	96.9167	91.6667	87.5436	52.0119	82.0952	89.9405	64.0833
Chr1:43879201-43879400	1	43879201	43879400		null					Not found	0	44.3333	87.5	61.6667	86.6667	30.6667	67.5	75	85.6667
Chr1:45887001-45887200	1	45887001	45887200		Slc40a1-201	ENSMUSP00000027137	solute carrier family 40 (iron-regulated transporter), member 1 [Source:MGI Symbol;Acc:MGI:1315204]	-	CDS	upstream	22206	31.5385	90.8333	98.0769	94.2308	65.2564	92.3077	96.7949	76.0256
Chr1:45888801-45889000	1	45888801	45889000		Slc40a1-201	ENSMUSP00000027137	solute carrier family 40 (iron-regulated transporter), member 1 [Source:MGI Symbol;Acc:MGI:1315204]	-	CDS	upstream	20406	21.2335	96.8119	98.3333	96.0317	74.4147	94.4444	95.6482	88.9583
Chr1:46848201-46848400	1	46848201	46848400		Slc39a10-001	ENSMUSP00000027131	solute carrier family 39 (zinc transporter), member 10 [Source:MGI Symbol;Acc:MGI:1914515]	-	CDS	downstream	12061	46.1483	92.1667	96.5714	96.0714	45.7835	84.6825	91.9318	84.3095
Chr1:47809601-47809800	1	47809601	47809800		null					Not found	0	26.3059	89.127	94.1667	82.3095	48.7537	70.8095	75.0595	65.5437
Chr1:51307801-51308000	1	51307801	51308000		Sdpr-201	ENSMUSP00000055694	serum deprivation response [Source:MGI Symbol;Acc:MGI:99513]	+	CDS	upstream	6379	57.4407	80.5556	82.2222	86.5079	36.3787	69.4279	93.8194	60.2778
Chr1:51620201-51620400	1	51620201	51620400		null					Not found	0	46.9963	95.8819	73.0769	93.5897	38.8828	91.6667	85.8791	67.3748
Chr1:51647801-51648000	1	51647801	51648000		null					Not found	0	55.0595	97.5	87.5	83.3333	40.8333	85.1429	95.8929	57.5
Chr1:51720001-51720200	1	51720001	51720200		Myo1b-001	ENSMUSP00000040447	myosin IB [Source:MGI Symbol;Acc:MGI:107752]	-	CDS	upstream	30973	61.8193	55.7859	58.7912	82.0513	9.23077	86.5385	71.0501	74.1026
Chr1:51797201-51797400	1	51797201	51797400		Myo1b-001	ENSMUSP00000040447	myosin IB [Source:MGI Symbol;Acc:MGI:107752]	-	CDS	overlapping	0	39.3889	95.2222	89.4048	100	57	82.7976	96.3889	54.2857
Chr1:51797401-51797600	1	51797401	51797600		Myo1b-001	ENSMUSP00000040447	myosin IB [Source:MGI Symbol;Acc:MGI:107752]	-	CDS	overlapping	0	23.1191	90.8333	77.7381	90	49.2857	88.5	72.4048	89.6667
Chr1:51800201-51800400	1	51800201	51800400		Myo1b-001	ENSMUSP00000040447	myosin IB [Source:MGI Symbol;Acc:MGI:107752]	-	CDS	overlapping	0	21.3605	92.5198	84.8809	95.1701	74.4048	91.4286	95.7653	77.8515
Chr1:51829401-51829600	1	51829401	51829600		Myo1b-001	ENSMUSP00000040447	myosin IB [Source:MGI Symbol;Acc:MGI:107752]	-	CDS	overlapping	0	50.8874	98.7013	92.8788	88.3117	20.0216	76.8831	70.9091	56.8182
Chr1:51896201-51896400	1	51896201	51896400		Myo1b-013	ENSMUSP00000110188	myosin IB [Source:MGI Symbol;Acc:MGI:107752]	-	CDS	overlapping	0	41.8615	93.6364	87.8788	100	54.0476	98.4848	95.9091	41.4069
Chr1:51896401-51896600	1	51896401	51896600		Myo1b-013	ENSMUSP00000110188	myosin IB [Source:MGI Symbol;Acc:MGI:107752]	-	CDS	overlapping	0	23.4722	92.9004	100	93.3333	69.8611	91.3333	93.3333	77.6667
Chr1:51936201-51936400	1	51936201	51936400		Gm8420-201	ENSMUSP00000131518	predicted gene 8420 [Source:MGI Symbol;Acc:MGI:3645594]	-	CDS	upstream	4250	26.8074	93	91.6667	88.3333	72.1926	90.7381	99	93
Chr1:52155001-52155200	1	52155001	52155200		Stat1-201	ENSMUSP00000066743	signal transducer and activator of transcription 1 [Source:MGI Symbol;Acc:MGI:103063]	+	CDS	overlapping	0	55.9722	92.8239	95	85.1429	22.4762	68.5	78.4484	64
Chr1:52258001-52258200	1	52258001	52258200		Gls-002	ENSMUSP00000110158	glutaminase [Source:MGI Symbol;Acc:MGI:95752]	-	CDS	downstream	25009	20.5909	92.9048	83.5714	98	76.8333	91.25	97.4242	92.7381
Chr1:52305601-52305800	1	52305601	52305800		null					Not found	0	38.0952	95.9091	87.5758	100	55.4545	95.1515	93.5498	100
Chr1:52628601-52628800	1	52628601	52628800		Tmem194b-201	ENSMUSP00000129351	transmembrane protein 194B [Source:MGI Symbol;Acc:MGI:2444113]	+	CDS	downstream	1958	29.7197	50.2857	16.8056	45	33.3333	61.8333	63.053	71.6667
Chr1:52662601-52662800	1	52662601	52662800		Mfsd6-001	ENSMUSP00000122881	major facilitator superfamily domain containing 6 [Source:MGI Symbol;Acc:MGI:1922925]	-	CDS	overlapping	0	40.5	89.6818	100	100	57.5	92.6667	98	100
Chr1:53085401-53085600	1	53085401	53085600		Mstn-201	ENSMUSP00000027269	myostatin [Source:MGI Symbol;Acc:MGI:95691]	+	CDS	upstream	18770	25.2447	26.5873	47.0833	5.55556	9.44444	47.0833	34.6892	53.75
Chr1:53795201-53795400	1	53795201	53795400		Hecw2-001	ENSMUSP00000113283	HECT, C2 and WW domain containing E3 ubiquitin protein ligase 2 [Source:MGI Symbol;Acc:MGI:2685817]	-	CDS	upstream	17822	35.1126	96.5909	90.6389	87.7778	58.303	79.9444	93.4156	74.0714
Chr1:53856801-53857000	1	53856801	53857000		Hecw2-001	ENSMUSP00000113283	HECT, C2 and WW domain containing E3 ubiquitin protein ligase 2 [Source:MGI Symbol;Acc:MGI:2685817]	-	CDS	overlapping	0	30	97.5	93	94.4048	66.6667	100	96.6667	75.8333
Chr1:53913601-53913800	1	53913601	53913800		Hecw2-001	ENSMUSP00000113283	HECT, C2 and WW domain containing E3 ubiquitin protein ligase 2 [Source:MGI Symbol;Acc:MGI:2685817]	-	CDS	overlapping	0	24.7835	95.9596	92.4242	90.9091	75.2164	91.8182	100	82.5758
Chr1:54531401-54531600	1	54531401	54531600		Pgap1-201	ENSMUSP00000095346	post-GPI attachment to proteins 1 [Source:MGI Symbol;Acc:MGI:2443342]	-	CDS	overlapping	0	33.1746	95.368	98.4848	98.7013	55.4618	64.2837	88.6364	68.5859
Chr1:54578801-54579000	1	54578801	54579000		Pgap1-201	ENSMUSP00000095346	post-GPI attachment to proteins 1 [Source:MGI Symbol;Acc:MGI:2443342]	-	CDS	downstream	21221	25.8333	91.6111	97.5	85.8333	70	93.3333	95.8333	63.7143
Chr1:54601601-54601800	1	54601601	54601800		Pgap1-201	ENSMUSP00000095346	post-GPI attachment to proteins 1 [Source:MGI Symbol;Acc:MGI:2443342]	-	CDS	downstream	44021	22.8205	90.3846	100	87.8205	66.6667	78.9103	89.4872	86.2088
Chr1:54735001-54735200	1	54735001	54735200		Ankrd44-001	ENSMUSP00000137616	ankyrin repeat domain 44 [Source:MGI Symbol;Acc:MGI:3045243]	-	CDS	overlapping	0	43.6706	77.5	58.3333	67.0833	43.75	89.2857	87.4206	74.8843
Chr1:55026201-55026400	1	55026201	55026400		Sf3b1-201	ENSMUSP00000027127	splicing factor 3b, subunit 1 [Source:MGI Symbol;Acc:MGI:1932339]	-	CDS	overlapping	0	21.452	21.9881	26.1472	31.6883	3.57143	24.21	25.0235	17.4459
Chr1:55434601-55434800	1	55434601	55434800		Plcl1-201	ENSMUSP00000037854	phospholipase C-like 1 [Source:MGI Symbol;Acc:MGI:3036262]	+	CDS	overlapping	0	21.2698	97.7381	90.1667	98	71.1191	92.3809	92.3889	86.3333
Chr1:55492201-55492400	1	55492201	55492400		Plcl1-201	ENSMUSP00000037854	phospholipase C-like 1 [Source:MGI Symbol;Acc:MGI:3036262]	+	CDS	overlapping	0	37.75	98.8889	98.75	92.5	53.9167	89.1667	91.6667	79.1429
Chr1:55609801-55610000	1	55609801	55610000		Plcl1-201	ENSMUSP00000037854	phospholipase C-like 1 [Source:MGI Symbol;Acc:MGI:3036262]	+	CDS	overlapping	0	60.5647	97.6623	93.5714	97.5	33.5238	60.5	94.0885	80.1905
Chr1:55891001-55891200	1	55891001	55891200		null					Not found	0	32.5198	83.3163	69.898	83.9626	58.4524	70.5094	90.9722	70.1786
Chr1:55984601-55984800	1	55984601	55984800		null					Not found	0	55.8796	100	98.3333	95.8333	40.4167	53.4722	96.2963	75
Chr1:56183601-56183800	1	56183601	56183800		null					Not found	0	27.4603	91.6548	96.6667	98.5714	66.6667	87.5	94.127	76.6667
Chr1:57120401-57120600	1	57120401	57120600		null					Not found	0	27.803	93.6869	96.9697	100	68.5606	91.039	96.3636	90.9091
Chr1:57213401-57213600	1	57213401	57213600		null					Not found	0	21.8056	96.5278	100	91.6667	70.5556	94.4444	92.3611	91.6667
Chr1:57267401-57267600	1	57267401	57267600		null					Not found	0	21.6432	98.3333	91.6667	93.5	74.329	91.9048	95.9722	85.4167
Chr1:57638201-57638400	1	57638201	57638400		null					Not found	0	22.6786	91.3333	96.6667	93.5714	73.5714	93.3333	96.25	94.6667
Chr1:57941201-57941400	1	57941201	57941400		Spats2l-001	ENSMUSP00000133054	spermatogenesis associated, serine-rich 2-like [Source:MGI Symbol;Acc:MGI:1914448]	+	CDS	overlapping	0	32.6667	95.4762	88.5714	92.25	65.9048	80	98.5714	84.9524
Chr1:58156601-58156800	1	58156601	58156800		Aox3-001	ENSMUSP00000049391	aldehyde oxidase 3 [Source:MGI Symbol;Acc:MGI:1918974]	+	CDS	overlapping	0	35.0869	89.4167	87.1667	98.8889	56.6746	66.5476	91.7615	60.6429
Chr1:58202401-58202600	1	58202401	58202600		Aox3-001	ENSMUSP00000049391	aldehyde oxidase 3 [Source:MGI Symbol;Acc:MGI:1918974]	+	CDS	upstream	2178	22.7273	95.4545	96.9697	89.0909	70.4545	96.3636	93.1818	86.3636
Chr1:58216401-58216600	1	58216401	58216600		Aox4-001	ENSMUSP00000048929	aldehyde oxidase 4 [Source:MGI Symbol;Acc:MGI:1919122]	+	CDS	overlapping	0	20.8225	74.0981	70.5556	87.0996	58.9755	87.5325	79.798	77.4242
Chr1:58292201-58292400	1	58292201	58292400		Aox3l1-201	ENSMUSP00000110006	aldehyde oxidase 3-like 1 [Source:MGI Symbol;Acc:MGI:3529596]	+	CDS	overlapping	0	48.8333	93.75	84.1667	93	40.8333	77.1667	89.6667	64.8333
Chr1:58351201-58351400	1	58351201	58351400		Aox3l1-201	ENSMUSP00000110006	aldehyde oxidase 3-like 1 [Source:MGI Symbol;Acc:MGI:3529596]	+	CDS	overlapping	0	29.697	90.9091	87.8788	94.3182	66.9697	72.7273	96.6667	96.9697
Chr1:58420201-58420400	1	58420201	58420400		Clk1-001	ENSMUSP00000034868	CDC-like kinase 1 [Source:MGI Symbol;Acc:MGI:107403]	-	CDS	overlapping	0	28.9048	83.4048	97.5	94.0714	62.6667	95	91.5714	76.6667
Chr1:58646401-58646600	1	58646401	58646600		Gm10068-201	ENSMUSP00000080177	predicted gene 10068 [Source:MGI Symbol;Acc:MGI:3704187]	+	CDS	downstream	88	24.1667	59.3333	84.6667	75	68.3333	82.5	92.5	98
Chr1:58747201-58747400	1	58747201	58747400		Cflar-002	ENSMUSP00000095329	CASP8 and FADD-like apoptosis regulator [Source:MGI Symbol;Acc:MGI:1336166]	+	CDS	overlapping	0	30.4776	28.7143	18.1111	7.91667	35.3333	26.119	65.811	46.6667
Chr1:58951401-58951600	1	58951401	58951600		Trak2-001	ENSMUSP00000027186	trafficking protein, kinesin binding 2 [Source:MGI Symbol;Acc:MGI:1918077]	-	CDS	downstream	5064	52.897	94.1658	94.5299	87.8205	33.3333	72.6923	86.2304	51.0867
Chr1:58956401-58956600	1	58956401	58956600		Trak2-001	ENSMUSP00000027186	trafficking protein, kinesin binding 2 [Source:MGI Symbol;Acc:MGI:1918077]	-	CDS	downstream	10064	50.4754	87.3336	93.3843	100	25.2551	93.8095	75.7305	39.898
Chr1:59369401-59369600	1	59369401	59369600		Cdk15-001	ENSMUSP00000124680	cyclin-dependent kinase 15 [Source:MGI Symbol;Acc:MGI:3583944]	+	CDS	upstream	25044	28.627	93.3333	96.6667	86.6667	63.8333	91.3333	92.4603	91.6667
Chr1:59459001-59459200	1	59459001	59459200		Fzd7-001	ENSMUSP00000109884	frizzled homolog 7 (Drosophila) [Source:MGI Symbol;Acc:MGI:108570]	+	CDS	downstream	23760	27.4537	92.3611	100	97.6389	58.9352	91.6667	86.3889	84.3615
Chr1:59826601-59826800	1	59826601	59826800		Bmpr2-201	ENSMUSP00000084701	bone morphogenic protein receptor, type II (serine/threonine kinase) [Source:MGI Symbol;Acc:MGI:1095407]	+	CDS	overlapping	0	22.4957	88.8333	100	98.75	74.1667	88.7143	96.6623	96.6667
Chr1:60868401-60868600	1	60868401	60868600		Ctla4-001	ENSMUSP00000027164	cytotoxic T-lymphocyte-associated protein 4 [Source:MGI Symbol;Acc:MGI:88556]	+	CDS	downstream	40571	30.227	58.1944	75.2579	68.1548	39.5436	71.627	69.7706	54.828
Chr1:60874401-60874600	1	60874401	60874600		Ctla4-001	ENSMUSP00000027164	cytotoxic T-lymphocyte-associated protein 4 [Source:MGI Symbol;Acc:MGI:88556]	+	CDS	downstream	34571	21.2121	100	100	90.9091	72.7273	97.7273	93.9394	90.9091
Chr1:61143601-61143800	1	61143601	61143800		null					Not found	0	28.1584	84.213	100	93.0556	61.6234	73.1944	89.7817	87.3611
Chr1:61659801-61660000	1	61659801	61660000		Pard3b-001	ENSMUSP00000074837	par-3 partitioning defective 3 homolog B (C. elegans) [Source:MGI Symbol;Acc:MGI:1919301]	+	CDS	overlapping	0	38.6191	97.75	93.5714	81.6667	51.3809	88.3333	90	27.3333
Chr1:62643801-62644000	1	62643801	62644000		Pard3b-001	ENSMUSP00000074837	par-3 partitioning defective 3 homolog B (C. elegans) [Source:MGI Symbol;Acc:MGI:1919301]	+	CDS	upstream	5878	20	97.5	90	94.1667	80	98.3333	100	75
Chr1:62655201-62655400	1	62655201	62655400		Pard3b-001	ENSMUSP00000074837	par-3 partitioning defective 3 homolog B (C. elegans) [Source:MGI Symbol;Acc:MGI:1919301]	+	CDS	upstream	17278	68.0303	92.0996	96.9697	100	29.697	86.2771	97.7273	34.0338
Chr1:62682201-62682400	1	62682201	62682400		Nrp2-001	ENSMUSP00000099886	neuropilin 2 [Source:MGI Symbol;Acc:MGI:1100492]	+	CDS	downstream	21805	21.584	94.6429	94.1667	97.6191	70.1323	90	91.7163	73.5119
Chr1:62713401-62713600	1	62713401	62713600		Nrp2-001	ENSMUSP00000099886	neuropilin 2 [Source:MGI Symbol;Acc:MGI:1100492]	+	CDS	overlapping	0	54.5076	80.1429	49.381	73.9881	25	84.1667	79.5076	54
Chr1:62767201-62767400	1	62767201	62767400		Nrp2-001	ENSMUSP00000099886	neuropilin 2 [Source:MGI Symbol;Acc:MGI:1100492]	+	CDS	overlapping	0	57.1753	91.5801	98.1818	95.4545	39.7944	78.4127	96.9697	91.039
Chr1:62767401-62767600	1	62767401	62767600		Nrp2-001	ENSMUSP00000099886	neuropilin 2 [Source:MGI Symbol;Acc:MGI:1100492]	+	CDS	overlapping	0	60.5941	94.0586	100	98.6111	25.6482	84.4378	86.2422	78.6332
Chr1:62767801-62768000	1	62767801	62768000		Nrp2-001	ENSMUSP00000099886	neuropilin 2 [Source:MGI Symbol;Acc:MGI:1100492]	+	CDS	overlapping	0	53.7879	98.1818	92.4242	95.4545	35.6061	81.8182	89.3939	90.2273
Chr1:62768401-62768600	1	62768401	62768600		Nrp2-001	ENSMUSP00000099886	neuropilin 2 [Source:MGI Symbol;Acc:MGI:1100492]	+	CDS	overlapping	0	38.0714	98	100	97.5	58.8333	91.25	96.9048	94.1667
Chr1:62811401-62811600	1	62811401	62811600		Nrp2-001	ENSMUSP00000099886	neuropilin 2 [Source:MGI Symbol;Acc:MGI:1100492]	+	CDS	overlapping	0	22.2024	94.2857	93.9796	95.3798	75.4762	94.0476	97.6786	90.6463
Chr1:62826601-62826800	1	62826601	62826800		Nrp2-001	ENSMUSP00000099886	neuropilin 2 [Source:MGI Symbol;Acc:MGI:1100492]	+	CDS	upstream	10964	55.6052	96.7262	97.2222	95.5556	43.006	93.75	98.6111	84.4444
Chr1:62916601-62916800	1	62916601	62916800		null					Not found	0	35.9458	95.3373	96.7262	88.8889	49.1667	82.4768	85.1124	95.4762
Chr1:62926201-62926400	1	62926201	62926400		null					Not found	0	54.4471	86.1905	85.1111	96.6032	32.8889	82.7778	87.336	78.254
Chr1:62947601-62947800	1	62947601	62947800		null					Not found	0	34.7727	96.2121	90.6061	97.4026	63.4091	82.2727	98.1818	96.9697
Chr1:63129801-63130000	1	63129801	63130000		Ndufs1-001	ENSMUSP00000027111	NADH dehydrogenase (ubiquinone) Fe-S protein 1 [Source:MGI Symbol;Acc:MGI:2443241]	-	CDS	upstream	13831	61.3203	71.2121	100	63.6364	24.2424	80.303	85.5628	43.4848
Chr1:63139201-63139400	1	63139201	63139400		Ndufs1-001	ENSMUSP00000027111	NADH dehydrogenase (ubiquinone) Fe-S protein 1 [Source:MGI Symbol;Acc:MGI:2443241]	-	CDS	upstream	4431	20.6623	63	64	71.3333	63.5714	71.0714	84.2338	71.6667
Chr1:63252801-63253000	1	63252801	63253000		Zdbf2-001	ENSMUSP00000109767	zinc finger, DBF-type containing 2 [Source:MGI Symbol;Acc:MGI:1921134]	+	CDS	downstream	37738	49.7222	40.0631	51.6138	54.1053	19.0278	51.6369	68.75	45.2381
Chr1:63264001-63264200	1	63264001	63264200		Zdbf2-001	ENSMUSP00000109767	zinc finger, DBF-type containing 2 [Source:MGI Symbol;Acc:MGI:1921134]	+	CDS	downstream	26538	26.4706	81.6667	86.2745	92.1569	56.8627	63.8235	83.3333	76.3726
Chr1:63264401-63264600	1	63264401	63264600		Zdbf2-001	ENSMUSP00000109767	zinc finger, DBF-type containing 2 [Source:MGI Symbol;Acc:MGI:1921134]	+	CDS	downstream	26138	34.9167	87	95	88.5	51	86.3333	85.9167	50
Chr1:63267801-63268000	1	63267801	63268000		Zdbf2-001	ENSMUSP00000109767	zinc finger, DBF-type containing 2 [Source:MGI Symbol;Acc:MGI:1921134]	+	CDS	downstream	22738	34.8145	91.9881	92.5	95.2381	51.803	93.4167	86.6175	59
Chr1:63418601-63418800	1	63418601	63418800		Adam23-002	ENSMUSP00000109738	a disintegrin and metallopeptidase domain 23 [Source:MGI Symbol;Acc:MGI:1345162]	+	CDS	downstream	27411	21.5772	96.5171	100	86.079	71.9683	93.5	93.5455	86.6111
Chr1:63456601-63456800	1	63456601	63456800		Adam23-002	ENSMUSP00000109738	a disintegrin and metallopeptidase domain 23 [Source:MGI Symbol;Acc:MGI:1345162]	+	CDS	overlapping	0	31.524	95.3214	92.1667	95.7778	60.0476	80.5476	91.5717	77.1111
Chr1:63517801-63518000	1	63517801	63518000		Adam23-002	ENSMUSP00000109738	a disintegrin and metallopeptidase domain 23 [Source:MGI Symbol;Acc:MGI:1345162]	+	CDS	overlapping	0	21.1111	98.3333	88.8889	94.1667	76.8056	94.1667	97.9167	94.1667
Chr1:64254201-64254400	1	64254201	64254400		null					Not found	0	31.4527	89.4727	96.9697	84.8485	56.1772	72.0455	87.6299	74.9164
Chr1:64619401-64619600	1	64619401	64619600		Mettl21a-001	ENSMUSP00000109713	methyltransferase like 21A [Source:MGI Symbol;Acc:MGI:1914349]	-	CDS	downstream	2982	22.9437	94.1414	93.1818	95.4545	74.2424	89.3939	97.1861	94.697
Chr1:64794001-64794200	1	64794001	64794200		Plekhm3-001	ENSMUSP00000095320	pleckstrin homology domain containing, family M, member 3 [Source:MGI Symbol;Acc:MGI:2443627]	-	CDS	upstream	837	23.4226	92.2123	100	86.1111	64.0774	95.5357	87.5	90.6944
Chr1:64821601-64821800	1	64821601	64821800		Plekhm3-001	ENSMUSP00000095320	pleckstrin homology domain containing, family M, member 3 [Source:MGI Symbol;Acc:MGI:2443627]	-	CDS	overlapping	0	52.3687	95.6548	94.6667	97.4242	44.5	94.3056	96.8687	58.6111
Chr1:64831201-64831400	1	64831201	64831400		Plekhm3-001	ENSMUSP00000095320	pleckstrin homology domain containing, family M, member 3 [Source:MGI Symbol;Acc:MGI:2443627]	-	CDS	overlapping	0	50.7143	93.2936	94.9048	84.2381	38.5	69.0476	89.2143	86.0556
Chr1:64860801-64861000	1	64860801	64861000		Plekhm3-001	ENSMUSP00000095320	pleckstrin homology domain containing, family M, member 3 [Source:MGI Symbol;Acc:MGI:2443627]	-	CDS	overlapping	0	51.9545	96.0714	98.3333	100	48.0455	70	100	82.1667
Chr1:65012201-65012400	1	65012201	65012400		Akr1cl-001	ENSMUSP00000063309	aldo-keto reductase family 1, member C-like [Source:MGI Symbol;Acc:MGI:1918111]	-	CDS	upstream	867	21.8723	92.4615	96.0714	96.6667	69.3095	95.2381	91.1818	86
Chr1:66831401-66831600	1	66831401	66831600		Acadl-001	ENSMUSP00000027153	acyl-Coenzyme A dehydrogenase, long-chain [Source:MGI Symbol;Acc:MGI:87866]	-	CDS	overlapping	0	23	94.3333	90	94.1667	70.8333	96.6667	93.8333	83.6429
Chr1:67116601-67116800	1	67116601	67116800		Cps1-001	ENSMUSP00000027144	carbamoyl-phosphate synthetase 1 [Source:MGI Symbol;Acc:MGI:891996]	+	CDS	downstream	6365	22.0952	86.0714	88.9722	90.3333	65.2381	98.5714	87.3333	92.5
Chr1:67139201-67139400	1	67139201	67139400		Cps1-001	ENSMUSP00000027144	carbamoyl-phosphate synthetase 1 [Source:MGI Symbol;Acc:MGI:891996]	+	CDS	overlapping	0	21.8333	89.75	98	100	76.1667	94.1667	98	87.5
Chr1:67409801-67410000	1	67409801	67410000		null					Not found	0	36.1667	88.8095	87.5	87.0833	58	89.0476	94.1667	83.8809
Chr1:67961601-67961800	1	67961601	67961800		null					Not found	0	24.2814	92.2262	97.5	96	67.8095	88	92.0909	90.0833
Chr1:69655601-69655800	1	69655601	69655800		Ikzf2-201	ENSMUSP00000027146	IKAROS family zinc finger 2 [Source:MGI Symbol;Acc:MGI:1342541]	-	CDS	overlapping	0	20.5952	95.8333	93.5714	92.0714	72.3214	89.3333	92.9167	82.5
Chr1:69831601-69831800	1	69831601	69831800		Spag16-004	ENSMUSP00000124372	sperm associated antigen 16 [Source:MGI Symbol;Acc:MGI:1913972]	+	CDS	overlapping	0	24.2424	90.9091	96.9697	95.4545	65.1515	98.4848	89.3939	100
Chr1:70380201-70380400	1	70380201	70380400		Spag16-001	ENSMUSP00000069821	sperm associated antigen 16 [Source:MGI Symbol;Acc:MGI:1913972]	+	CDS	overlapping	0	28.2341	17.1296	21.9345	15.8333	0	11.4087	28.2341	46.875
Chr1:70913201-70913400	1	70913201	70913400		Vwc2l-001	ENSMUSP00000058142	von Willebrand factor C domain-containing protein 2-like [Source:MGI Symbol;Acc:MGI:2444069]	+	CDS	upstream	30986	43.9394	93.3333	84.2424	72.7273	46.2121	57.5758	90.1515	78.4848
Chr1:71104801-71105000	1	71104801	71105000		Bard1-001	ENSMUSP00000027393	BRCA1 associated RING domain 1 [Source:MGI Symbol;Acc:MGI:1328361]	-	CDS	downstream	1994	23.1667	85.1429	82.1667	96.6667	71	100	94.1667	96.6667
Chr1:71714201-71714400	1	71714201	71714400		null					Not found	0	20.3268	96.1806	95.4861	90.9722	71.1806	92.5595	91.5073	91.6667
Chr1:71903801-71904000	1	71903801	71904000		null					Not found	0	20.5446	92.8409	96	89.1667	72.6429	97.9167	93.1874	95.6623
Chr1:72163601-72163800	1	72163601	72163800		Mreg-201	ENSMUSP00000041878	melanoregulin [Source:MGI Symbol;Acc:MGI:2151839]	-	CDS	overlapping	0	27.7237	94.9784	100	95.4545	68.8672	94.1558	96.5909	81.4935
Chr1:72256801-72257000	1	72256801	72257000		Pecr-001	ENSMUSP00000027381	peroxisomal trans-2-enoyl-CoA reductase [Source:MGI Symbol;Acc:MGI:2148199]	-	CDS	upstream	2348	40.0952	90.3056	87.6191	76.6667	40.1667	82.7381	80.2619	72.6429
Chr1:72335001-72335200	1	72335001	72335200		Xrcc5-201	ENSMUSP00000027379	X-ray repair complementing defective repair in Chinese hamster cells 5 [Source:MGI Symbol;Acc:MGI:104517]	+	CDS	overlapping	0	43.4848	93.9394	93.9394	97.4026	54.2424	97.7273	97.7273	89.3939
Chr1:72343601-72343800	1	72343601	72343800		Xrcc5-201	ENSMUSP00000027379	X-ray repair complementing defective repair in Chinese hamster cells 5 [Source:MGI Symbol;Acc:MGI:104517]	+	CDS	overlapping	0	25	96.4286	95.8333	83.3333	72.7273	100	97.7273	93.1818
Chr1:72362601-72362800	1	72362601	72362800		Xrcc5-201	ENSMUSP00000027379	X-ray repair complementing defective repair in Chinese hamster cells 5 [Source:MGI Symbol;Acc:MGI:104517]	+	CDS	overlapping	0	22.2234	93.8333	96.6667	90	66.9048	94.75	89.1282	82.4643
Chr1:72593801-72594000	1	72593801	72594000		Smarcal1-001	ENSMUSP00000047589	SWI/SNF related matrix associated, actin dependent regulator of chromatin, subfamily a-like 1 [Source:MGI Symbol;Acc:MGI:1859183]	+	CDS	overlapping	0	47.1212	93.6364	92.8788	100	32.1212	64.2496	79.2424	60.1515
Chr1:72599801-72600000	1	72599801	72600000		Smarcal1-001	ENSMUSP00000047589	SWI/SNF related matrix associated, actin dependent regulator of chromatin, subfamily a-like 1 [Source:MGI Symbol;Acc:MGI:1859183]	+	CDS	overlapping	0	46.7532	92.4242	100	89.5455	47.7922	45.4545	94.5455	48.9394
Chr1:72600001-72600200	1	72600001	72600200		Smarcal1-001	ENSMUSP00000047589	SWI/SNF related matrix associated, actin dependent regulator of chromatin, subfamily a-like 1 [Source:MGI Symbol;Acc:MGI:1859183]	+	CDS	overlapping	0	29.0151	94.3889	98.5714	94.6667	61.6667	77.2619	90.6818	82.1667
Chr1:72606401-72606600	1	72606401	72606600		Smarcal1-001	ENSMUSP00000047589	SWI/SNF related matrix associated, actin dependent regulator of chromatin, subfamily a-like 1 [Source:MGI Symbol;Acc:MGI:1859183]	+	CDS	overlapping	0	41.3065	95.8974	95.8974	96.1539	36.7399	92.3077	78.0464	83.1136
Chr1:73123001-73123200	1	73123001	73123200		null					Not found	0	33.0769	98.9011	80.7692	93.5897	65.3846	92.7351	98.4615	84.359
Chr1:73638601-73638800	1	73638601	73638800		null					Not found	0	40.1191	98.8095	100	98.2143	57.5	91.0431	97.6191	92.8571
Chr1:73640601-73640800	1	73640601	73640800		null					Not found	0	24.0801	98.3471	100	90.9091	68.1818	73.9394	92.2619	79.3507
Chr1:73770601-73770800	1	73770601	73770800		null					Not found	0	20	100	88.3333	92.1667	80	96.3333	100	93.3333
Chr1:73908201-73908400	1	73908201	73908400		Tns1-201	ENSMUSP00000127715	tensin 1 [Source:MGI Symbol;Acc:MGI:104552]	-	CDS	upstream	6130	27.8333	94.0714	94.4048	82.5	59.8333	72.6667	87.6667	47.3333
Chr1:73929401-73929600	1	73929401	73929600		Tns1-201	ENSMUSP00000127715	tensin 1 [Source:MGI Symbol;Acc:MGI:104552]	-	CDS	overlapping	0	44.8701	95.2233	96.3636	91.4141	40.4113	85.3535	85.2814	86.1905
Chr1:73957201-73957400	1	73957201	73957400		Tns1-201	ENSMUSP00000127715	tensin 1 [Source:MGI Symbol;Acc:MGI:104552]	-	CDS	overlapping	0	22.5641	79.4872	83.5373	77.9487	77.4359	87.1062	100	75.4396
Chr1:73988201-73988400	1	73988201	73988400		Tns1-201	ENSMUSP00000127715	tensin 1 [Source:MGI Symbol;Acc:MGI:104552]	-	CDS	overlapping	0	72.7273	100	96.6667	92.1212	22.7273	75.7576	95.4545	85.6061
Chr1:74012401-74012600	1	74012401	74012600		Tns1-201	ENSMUSP00000127715	tensin 1 [Source:MGI Symbol;Acc:MGI:104552]	-	CDS	overlapping	0	34.4805	96.1255	97.4026	93.9394	60.2165	95.1515	94.697	82.3593
Chr1:74016401-74016600	1	74016401	74016600		Tns1-201	ENSMUSP00000127715	tensin 1 [Source:MGI Symbol;Acc:MGI:104552]	-	CDS	overlapping	0	28.9394	95.4545	84.0909	80.303	63.4848	92.4242	92.4242	87.8788
Chr1:74027601-74027800	1	74027601	74027800		Tns1-201	ENSMUSP00000127715	tensin 1 [Source:MGI Symbol;Acc:MGI:104552]	-	CDS	overlapping	0	37.75	91.6667	97.5	90	60.25	75	98	46.6667
Chr1:74250001-74250200	1	74250001	74250200		Arpc2-001	ENSMUSP00000109451	actin related protein 2/3 complex, subunit 2 [Source:MGI Symbol;Acc:MGI:1923959]	+	CDS	overlapping	0	49.9123	89.1389	96.25	94.6667	41.25	72.75	91.1623	74.6667
Chr1:74262601-74262800	1	74262601	74262800		Arpc2-001	ENSMUSP00000109451	actin related protein 2/3 complex, subunit 2 [Source:MGI Symbol;Acc:MGI:1923959]	+	CDS	overlapping	0	34.9683	93.5714	95.8333	89.6667	65.0317	89.5	100	82.1825
Chr1:74343601-74343800	1	74343601	74343800		Pnkd-001	ENSMUSP00000027370	paroxysmal nonkinesiogenic dyskinesia [Source:MGI Symbol;Acc:MGI:1930773]	+	CDS	overlapping	0	50.619	91.7756	100	89	38.6667	78.627	89.2857	70.1136
Chr1:74665401-74665600	1	74665401	74665600		Ttll4-004	ENSMUSP00000119964	tubulin tyrosine ligase-like family, member 4 [Source:MGI Symbol;Acc:MGI:1914784]	+	CDS	downstream	7354	34.8333	96.2103	96.6667	92.2222	36.0714	87.2976	70.9048	50.2857
Chr1:74719801-74720000	1	74719801	74720000		Cyp27a1-201	ENSMUSP00000027356	cytochrome P450, family 27, subfamily a, polypeptide 1 [Source:MGI Symbol;Acc:MGI:88594]	+	CDS	overlapping	0	23.8095	95.5	98	89.1667	60	85	83.8095	86.8333
Chr1:74896801-74897000	1	74896801	74897000		Cryba2-001	ENSMUSP00000006721	crystallin, beta A2 [Source:MGI Symbol;Acc:MGI:104336]	-	CDS	downstream	3914	40.8333	86.6667	93.3333	95.8333	55.8333	100	96.6667	69.6667
Chr1:74910401-74910600	1	74910401	74910600		Ccdc108-001	ENSMUSP00000092440	coiled-coil domain containing 108 [Source:MGI Symbol;Acc:MGI:2444274]	-	CDS	overlapping	0	22.1667	95	80	89.6429	77.8333	90	100	95
Chr1:75216801-75217000	1	75216801	75217000		Tuba4a-201	ENSMUSP00000078429	tubulin, alpha 4A [Source:MGI Symbol;Acc:MGI:1095410]	-	CDS	overlapping	0	25.8333	98.8095	95.0397	90	70	93.8889	95.8333	89.5833
Chr1:75244201-75244400	1	75244201	75244400		Dnajb2-202	ENSMUSP00000080796	DnaJ (Hsp40) homolog, subfamily B, member 2 [Source:MGI Symbol;Acc:MGI:1928739]	+	CDS	overlapping	0	24.1667	98.3333	93.3333	100	75.8333	91.6667	100	100
Chr1:75288001-75288200	1	75288001	75288200		Resp18-001	ENSMUSP00000043783	regulated endocrine-specific protein 18 [Source:MGI Symbol;Acc:MGI:1098222]	-	CDS	downstream	9694	26.3459	84.5166	97.9167	92.0833	66.5278	44.3651	92.8737	71.3889
Chr1:75339601-75339800	1	75339601	75339800		Des-001	ENSMUSP00000027409	desmin [Source:MGI Symbol;Acc:MGI:94885]	+	CDS	downstream	20618	40.303	92.1717	96.9697	87.9545	50	78.7879	90.303	77.0455
Chr1:75365801-75366000	1	75365801	75366000		Des-001	ENSMUSP00000027409	desmin [Source:MGI Symbol;Acc:MGI:94885]	+	CDS	overlapping	0	28.6706	89.6415	96.3889	96.3095	47.5694	80.754	76.2401	60.9722
Chr1:75366001-75366200	1	75366001	75366200		Des-001	ENSMUSP00000027409	desmin [Source:MGI Symbol;Acc:MGI:94885]	+	CDS	overlapping	0	51.4556	86.2308	100	100	38.5595	86.9524	90.0152	79.6786
Chr1:75393401-75393600	1	75393401	75393600		Speg-001	ENSMUSP00000084361	SPEG complex locus [Source:MGI Symbol;Acc:MGI:109282]	+	CDS	overlapping	0	33.5692	93.0335	95.3638	95.2712	60.5908	92.4074	94.16	92.4317
Chr1:75467601-75467800	1	75467601	75467800		Accn4-002	ENSMUSP00000109207	amiloride-sensitive cation channel 4, pituitary [Source:MGI Symbol;Acc:MGI:2652846]	+	CDS	overlapping	0	26.6667	77.5	68.3333	85.75	18.3333	65	45	64.5
Chr1:75495201-75495400	1	75495201	75495400		Obsl1-001	ENSMUSP00000109197	obscurin-like 1 [Source:MGI Symbol;Acc:MGI:2138628]	-	CDS	overlapping	0	31.5	63.3907	67.6706	71.5803	38.0238	53.0238	69.5238	28.5
Chr1:75544601-75544800	1	75544601	75544800		Slc4a3-001	ENSMUSP00000116747	solute carrier family 4 (anion exchanger), member 3 [Source:MGI Symbol;Acc:MGI:109350]	+	CDS	downstream	2071	28.7222	95.0714	95.8333	92.5	61	94	89.7222	55
Chr1:75550801-75551000	1	75550801	75551000		Slc4a3-001	ENSMUSP00000116747	solute carrier family 4 (anion exchanger), member 3 [Source:MGI Symbol;Acc:MGI:109350]	+	CDS	overlapping	0	45.6944	80.5556	83.75	88.75	48.9484	72.2222	94.6429	79.9802
Chr1:75565601-75565800	1	75565601	75565800		Slc4a3-001	ENSMUSP00000116747	solute carrier family 4 (anion exchanger), member 3 [Source:MGI Symbol;Acc:MGI:109350]	+	CDS	upstream	6711	20.3138	96.7262	94.3651	95.5556	72.7778	82.2817	93.0916	78.4226
Chr1:75594801-75595000	1	75594801	75595000		Slc4a3-001	ENSMUSP00000116747	solute carrier family 4 (anion exchanger), member 3 [Source:MGI Symbol;Acc:MGI:109350]	+	CDS	upstream	35911	28.5931	89.8485	86.0606	43.1818	52.9221	84.0909	81.5152	54.5455
Chr1:75693201-75693400	1	75693201	75693400		null					Not found	0	43.373	94.1498	92.7778	94.6429	45.4167	79.5139	88.7897	74.6429
Chr1:76070801-76071000	1	76070801	76071000		null					Not found	0	48.2601	86.9231	97.4359	100	42.3077	94.8718	90.5678	78.2051
Chr1:77132601-77132800	1	77132601	77132800		null					Not found	0	20.1305	98.5714	100	94.3214	72.718	85.8095	92.8485	94.1667
Chr1:77407601-77407800	1	77407601	77407800		Epha4-201	ENSMUSP00000027451	Eph receptor A4 [Source:MGI Symbol;Acc:MGI:98277]	-	CDS	overlapping	0	23.9881	90.8333	95.2381	92.2619	66.5476	90	90.5357	92.2619
Chr1:77505201-77505400	1	77505201	77505400		Epha4-201	ENSMUSP00000027451	Eph receptor A4 [Source:MGI Symbol;Acc:MGI:98277]	-	CDS	overlapping	0	23.6667	95.8889	96.6667	96.3333	68.6667	73.8095	92.3333	97.5
Chr1:77506001-77506200	1	77506001	77506200		Epha4-201	ENSMUSP00000027451	Eph receptor A4 [Source:MGI Symbol;Acc:MGI:98277]	-	CDS	overlapping	0	26.455	13.6574	38.8889	19.828	21.6931	14.7222	48.1481	39.1667
Chr1:77708401-77708600	1	77708401	77708600		null					Not found	0	41	96.5714	99	78.2222	50.6667	74.2778	91.6667	90
Chr1:77732001-77732200	1	77732001	77732200		null					Not found	0	21.1634	31.6071	38.3333	51.1905	43.1548	35.017	64.3182	68.7925
Chr1:77985201-77985400	1	77985201	77985400		null					Not found	0	21.4776	95.7773	78.4314	86.4146	73.6555	97.3529	95.1331	85.098
Chr1:78120401-78120600	1	78120401	78120600		Pax3-002	ENSMUSP00000004994	paired box gene 3 [Source:MGI Symbol;Acc:MGI:97487]	-	CDS	overlapping	0	30.4692	96.4002	98.5714	97.1939	55.1474	73.2143	85.6166	42.381
Chr1:78170801-78171000	1	78170801	78171000		Pax3-002	ENSMUSP00000004994	paired box gene 3 [Source:MGI Symbol;Acc:MGI:97487]	-	CDS	overlapping	0	30.0833	97.4603	92.5	100	47	90	77.0833	55.8333
Chr1:78180001-78180200	1	78180001	78180200		Pax3-002	ENSMUSP00000004994	paired box gene 3 [Source:MGI Symbol;Acc:MGI:97487]	-	CDS	overlapping	0	24.6609	97.7273	95.4545	66.3636	73.0303	91.4899	97.6912	88.9394
Chr1:78233201-78233400	1	78233201	78233400		Pax3-002	ENSMUSP00000004994	paired box gene 3 [Source:MGI Symbol;Acc:MGI:97487]	-	CDS	downstream	36452	20.0238	95.75	89.5833	86.5	75.7143	97	95.7381	82.5
Chr1:78318401-78318600	1	78318401	78318600		Sgpp2-201	ENSMUSP00000036656	sphingosine-1-phosphate phosphotase 2 [Source:MGI Symbol;Acc:MGI:3589109]	+	CDS	overlapping	0	22	91.6667	92.5	93.3333	78	97.5	100	95.5
Chr1:78363801-78364000	1	78363801	78364000		Sgpp2-201	ENSMUSP00000036656	sphingosine-1-phosphate phosphotase 2 [Source:MGI Symbol;Acc:MGI:3589109]	+	CDS	overlapping	0	33.3135	90.873	94.4444	86.8056	55.6944	95.8333	89.0079	89.5833
Chr1:78366801-78367000	1	78366801	78367000		Sgpp2-201	ENSMUSP00000036656	sphingosine-1-phosphate phosphotase 2 [Source:MGI Symbol;Acc:MGI:3589109]	+	CDS	overlapping	0	21.8981	95.8929	95.8333	87.9167	74.5833	86.9444	96.4815	86.3095
Chr1:78446401-78446600	1	78446401	78446600		Farsb-202	ENSMUSP00000129828	phenylalanyl-tRNA synthetase, beta subunit [Source:MGI Symbol;Acc:MGI:1346035]	-	CDS	overlapping	0	31.1389	93.2532	98.5714	95.3492	60.5714	88.3333	91.7103	82.0833
Chr1:78454001-78454200	1	78454001	78454200		Farsb-202	ENSMUSP00000129828	phenylalanyl-tRNA synthetase, beta subunit [Source:MGI Symbol;Acc:MGI:1346035]	-	CDS	overlapping	0	22.6687	94.9145	100	87.1892	66.3591	72.6852	89.0278	78.0952
Chr1:78609601-78609800	1	78609601	78609800		null					Not found	0	51.5065	90.4377	90	82.5	36.6667	73.6667	88.1732	72.4167
Chr1:78820201-78820400	1	78820201	78820400		Kcne4-201	ENSMUSP00000055415	potassium voltage-gated channel, Isk-related subfamily, gene 4 [Source:MGI Symbol;Acc:MGI:1891125]	+	CDS	upstream	2052	37.3333	98	100	95	50	88	87.3333	85.6667
Chr1:79632201-79632400	1	79632201	79632400		Ap1s3-001	ENSMUSP00000125268	adaptor-related protein complex AP-1, sigma 3 [Source:MGI Symbol;Acc:MGI:1891304]	-	CDS	overlapping	0	31.0514	96.1706	97.0635	94.7619	54.1667	90.377	85.218	74.966
Chr1:79646401-79646600	1	79646401	79646600		Ap1s3-001	ENSMUSP00000125268	adaptor-related protein complex AP-1, sigma 3 [Source:MGI Symbol;Acc:MGI:1891304]	-	CDS	overlapping	0	30.0839	93.9578	98.75	95.1429	65.6429	74.6667	95.7268	82.2576
Chr1:79677601-79677800	1	79677601	79677800		Ap1s3-001	ENSMUSP00000125268	adaptor-related protein complex AP-1, sigma 3 [Source:MGI Symbol;Acc:MGI:1891304]	-	CDS	downstream	5749	31.3657	95.4167	95.8333	100	61.8056	78.4722	93.1713	63.6111
Chr1:79678401-79678600	1	79678401	79678600		Ap1s3-001	ENSMUSP00000125268	adaptor-related protein complex AP-1, sigma 3 [Source:MGI Symbol;Acc:MGI:1891304]	-	CDS	downstream	6549	64	92.5833	100	97.1429	36	66	100	72.6429
Chr1:79679401-79679600	1	79679401	79679600		Ap1s3-001	ENSMUSP00000125268	adaptor-related protein complex AP-1, sigma 3 [Source:MGI Symbol;Acc:MGI:1891304]	-	CDS	downstream	7549	40	88.4167	98.3333	100	57.5	82.3333	97.5	91.0714
Chr1:79695001-79695200	1	79695001	79695200		Wdfy1-001	ENSMUSP00000109140	WD repeat and FYVE domain containing 1 [Source:MGI Symbol;Acc:MGI:1916618]	-	CDS	upstream	10311	45.4444	76	91.6667	93.5	46.6667	86.9048	92.1111	80.5
Chr1:79703601-79703800	1	79703601	79703800		Wdfy1-001	ENSMUSP00000109140	WD repeat and FYVE domain containing 1 [Source:MGI Symbol;Acc:MGI:1916618]	-	CDS	upstream	1711	24.3939	92.6653	95.4545	93.9394	71.9697	85	96.3636	81.3528
Chr1:80179401-80179600	1	80179401	80179600		Fam124b-001	ENSMUSP00000052208	family with sequence similarity 124, member B [Source:MGI Symbol;Acc:MGI:3026880]	-	CDS	upstream	20310	49.5455	59.6694	23.0519	27.2727	19.697	61.3636	69.2424	62.1212
Chr1:80418201-80418400	1	80418201	80418400		null					Not found	0	46.2302	92.1667	71.5	90	41.9127	88.3333	88.1429	66.5476
Chr1:82385201-82385400	1	82385201	82385400		Rhbdd1-001	ENSMUSP00000027322	rhomboid domain containing 1 [Source:MGI Symbol;Acc:MGI:1924117]	+	CDS	overlapping	0	41.1667	90	92.5	94.1667	54.3333	80.6548	95.5	70
Chr1:82616401-82616600	1	82616401	82616600		Col4a3-001	ENSMUSP00000109084	collagen, type IV, alpha 3 [Source:MGI Symbol;Acc:MGI:104688]	+	CDS	overlapping	0	22.5733	90.1709	91.0256	84.359	65.7509	88.7296	88.3242	60.2564
Chr1:83015401-83015600	1	83015401	83015600		Slc19a3-001	ENSMUSP00000041683	solute carrier family 19, member 3 [Source:MGI Symbol;Acc:MGI:1931307]	-	CDS	overlapping	0	25.8333	92.1667	97.5	96.3333	59.1667	90	85	60.8333
Chr1:83073801-83074000	1	83073801	83074000		Ccl20-002	ENSMUSP00000027351	chemokine (C-C motif) ligand 20 [Source:MGI Symbol;Acc:MGI:1329031]	+	CDS	downstream	42824	26.1364	96.6811	87.8788	98.1818	72.3485	85.7576	98.4848	76.6667
Chr1:84363001-84363200	1	84363001	84363200		Dner-201	ENSMUSP00000042927	delta/notch-like EGF-related receptor [Source:MGI Symbol;Acc:MGI:2152889]	-	CDS	upstream	7564	35.6304	97.8889	95	91.6901	46.1905	72.9762	81.8208	90.8333
Chr1:85720201-85720400	1	85720201	85720400		A630001G21Rik-001	ENSMUSP00000124137	RIKEN cDNA A630001G21 gene [Source:MGI Symbol;Acc:MGI:2443131]	-	CDS	overlapping	0	20	94.1667	98.3333	85.5	76.6667	92.5	96.6667	78.8333
Chr1:85741201-85741400	1	85741201	85741400		A630001G21Rik-001	ENSMUSP00000124137	RIKEN cDNA A630001G21 gene [Source:MGI Symbol;Acc:MGI:2443131]	-	CDS	downstream	14587	51.0173	55.303	54.0909	64.3074	34.7403	61.5837	85.7576	88.3333
Chr1:85898801-85899000	1	85898801	85899000		Itm2c-001	ENSMUSP00000027425	integral membrane protein 2C [Source:MGI Symbol;Acc:MGI:1927594]	+	CDS	overlapping	0	33.2302	92.6667	95	92.5	56.8333	96.6667	90.0635	66.3333
Chr1:86167801-86168000	1	86167801	86168000		Armc9-001	ENSMUSP00000108934	armadillo repeat containing 9 [Source:MGI Symbol;Acc:MGI:1926045]	+	CDS	overlapping	0	23.2302	98.75	85	85.7143	63.5198	86.5278	86.75	80.0714
Chr1:86192401-86192600	1	86192401	86192600		Armc9-001	ENSMUSP00000108934	armadillo repeat containing 9 [Source:MGI Symbol;Acc:MGI:1926045]	+	CDS	overlapping	0	21.9318	98.75	96.6667	100	75	100	96.9318	96.6667
Chr1:86482401-86482600	1	86482401	86482600		Ptma-201	ENSMUSP00000044188	prothymosin alpha [Source:MGI Symbol;Acc:MGI:97803]	+	CDS	downstream	44306	22.1429	83	95.2381	87.3889	71.6667	88.3333	93.8095	65
Chr1:86623201-86623400	1	86623201	86623400		Cops7b-001	ENSMUSP00000113587	COP9 (constitutive photomorphogenic) homolog, subunit 7b (Arabidopsis thaliana) [Source:MGI Symbol;Acc:MGI:1349388]	+	CDS	upstream	17985	37.404	91.6667	98.75	89.6429	56.2778	85.9762	93.6818	88.2143
Chr1:86660801-86661000	1	86660801	86661000		Nppc-201	ENSMUSP00000027449	natriuretic peptide type C [Source:MGI Symbol;Acc:MGI:97369]	-	CDS	upstream	8664	47.6429	98	95.2381	95.5556	43.6667	90.8333	91.3095	56
Chr1:86706601-86706800	1	86706601	86706800		Nppc-201	ENSMUSP00000027449	natriuretic peptide type C [Source:MGI Symbol;Acc:MGI:97369]	-	CDS	downstream	36163	22.1389	100	88.3333	88.6706	74.75	95	96.8889	91.0556
Chr1:87087201-87087400	1	87087201	87087400		Alppl2-201	ENSMUSP00000027455	alkaline phosphatase, placental-like 2 [Source:MGI Symbol;Acc:MGI:108009]	-	CDS	overlapping	0	34.6429	0	0	7.34127	22.5	14.5238	57.1429	16.6667
Chr1:87100401-87100600	1	87100401	87100600		Alpi-201	ENSMUSP00000108895	alkaline phosphatase, intestinal [Source:MGI Symbol;Acc:MGI:1924018]	-	CDS	overlapping	0	30.9524	90.9439	91.7857	91.8367	65.4762	92.8571	96.4286	92.6191
Chr1:87300401-87300600	1	87300401	87300600		Efhd1-002	ENSMUSP00000112980	EF hand domain containing 1 [Source:MGI Symbol;Acc:MGI:1921607]	+	CDS	overlapping	0	37.0604	95.055	97.4359	86.282	53.8278	73.1685	90.8883	47.9487
Chr1:87640401-87640600	1	87640401	87640600		Inpp5d-001	ENSMUSP00000127941	inositol polyphosphate-5-phosphatase D [Source:MGI Symbol;Acc:MGI:107357]	+	CDS	overlapping	0	34.8485	97.7273	97.7273	97.4026	63.3333	87.5758	98.1818	74.2424
Chr1:87721401-87721600	1	87721401	87721600		Inpp5d-001	ENSMUSP00000127941	inositol polyphosphate-5-phosphatase D [Source:MGI Symbol;Acc:MGI:107357]	+	CDS	upstream	2078	28.4841	96.6667	80	98	35.3571	80.5	63.8413	9.83333
Chr1:87792001-87792200	1	87792001	87792200		Atg16l1-001	ENSMUSP00000027512	autophagy-related 16-like 1 (yeast) [Source:MGI Symbol;Acc:MGI:1924290]	+	CDS	upstream	692	37.5	93.5	100	90	57.5	83.5714	95	90
Chr1:87880401-87880600	1	87880401	87880600		Dgkd-201	ENSMUSP00000027517	diacylglycerol kinase, delta [Source:MGI Symbol;Acc:MGI:2138334]	+	CDS	overlapping	0	39.798	84.0188	95.0938	90.303	48.6364	61.5152	88.4343	58.658
Chr1:87936201-87936400	1	87936201	87936400		Dgkd-201	ENSMUSP00000027517	diacylglycerol kinase, delta [Source:MGI Symbol;Acc:MGI:2138334]	+	CDS	overlapping	0	32.5714	94.6667	95	93.5	66	97.1429	98.5714	85
Chr1:88218001-88218200	1	88218001	88218200		Ugt1a10-001	ENSMUSP00000108767	UDP glycosyltransferase 1 family, polypeptide A10 [Source:MGI Symbol;Acc:MGI:3580642]	+	CDS	overlapping	0	42.1981	87.2854	91.6667	87	49.9087	89.3131	92.1068	91.7778
Chr1:88236601-88236800	1	88236601	88236800		Heatr7b1-001	ENSMUSP00000108755	HEAT repeat containing 7B1 [Source:MGI Symbol;Acc:MGI:3705228]	+	CDS	overlapping	0	22.197	93.1818	89.0909	93.9394	59.6429	78.3333	81.8398	67.2727
Chr1:88446401-88446600	1	88446401	88446600		Spp2-001	ENSMUSP00000027518	secreted phosphoprotein 2 [Source:MGI Symbol;Acc:MGI:1922646]	+	CDS	upstream	25733	26.8622	91.8367	95.7058	97.1429	66.6326	93.1292	93.4949	83.3333
Chr1:88559601-88559800	1	88559601	88559800		Glrp1-201	ENSMUSP00000063883	glutamine repeat protein 1 [Source:MGI Symbol;Acc:MGI:108038]	-	CDS	downstream	49715	49.5036	97.1429	90.6667	67.9524	39.2976	87.7381	88.8012	87.3333
Chr1:88610801-88611000	1	88610801	88611000		null					Not found	0	21.342	93.5101	97.7273	84.8485	77.1429	95.1515	98.4848	94.1414
Chr1:88640401-88640600	1	88640401	88640600		null					Not found	0	26.6667	95.1429	100	96.7778	65.75	84.6667	92.4167	46.6667
Chr1:88695201-88695400	1	88695201	88695400		Arl4c-002	ENSMUSP00000057085	ADP-ribosylation factor-like 4C [Source:MGI Symbol;Acc:MGI:2445172]	-	CDS	upstream	5686	33.5317	96.0317	85.8333	94.0476	58.1667	94.4048	91.6984	85.5714
Chr1:88998001-88998200	1	88998001	88998200		null					Not found	0	21.3204	94.8485	86.3636	85	74.513	82.7273	95.8333	87.0455
Chr1:89060001-89060200	1	89060001	89060200		null					Not found	0	36.6667	99.0909	84.1667	80	60.8333	87.0714	97.5	90.8333
Chr1:89090201-89090400	1	89090201	89090400		Sh3bp4-001	ENSMUSP00000067581	SH3-domain binding protein 4 [Source:MGI Symbol;Acc:MGI:2138297]	+	CDS	downstream	47286	33.5	92.5	84.1667	96.9048	57.5	91.25	91	83.9524
Chr1:89157801-89158000	1	89157801	89158000		Sh3bp4-001	ENSMUSP00000067581	SH3-domain binding protein 4 [Source:MGI Symbol;Acc:MGI:2138297]	+	CDS	upstream	4450	53.7426	90.1299	92.1212	94.3723	38.8292	84.8485	92.5718	76.0606
Chr1:89272401-89272600	1	89272401	89272600		null					Not found	0	28.3809	53.3333	83.3333	43.3333	45.6191	51.6667	74	62.3095
Chr1:89305001-89305200	1	89305001	89305200		null					Not found	0	66.7316	93.1818	95.4545	86.3636	19.8485	90.6061	86.5801	75.671
Chr1:89457601-89457800	1	89457601	89457800		Agap1-201	ENSMUSP00000027521	ArfGAP with GTPase domain, ankyrin repeat and PH domain 1 [Source:MGI Symbol;Acc:MGI:2653690]	+	CDS	overlapping	0	45.3442	90.7381	95.5	86.3333	41.1429	80	86.487	70.8333
Chr1:89466401-89466600	1	89466401	89466600		Agap1-201	ENSMUSP00000027521	ArfGAP with GTPase domain, ankyrin repeat and PH domain 1 [Source:MGI Symbol;Acc:MGI:2653690]	+	CDS	overlapping	0	32.1667	98.3333	90	96.5	55.3333	88.4524	87.5	75.5
Chr1:89486201-89486400	1	89486201	89486400		Agap1-201	ENSMUSP00000027521	ArfGAP with GTPase domain, ankyrin repeat and PH domain 1 [Source:MGI Symbol;Acc:MGI:2653690]	+	CDS	overlapping	0	39.3333	97	100	92.6667	58.6667	98	98	70.5
Chr1:89486401-89486600	1	89486401	89486600		Agap1-201	ENSMUSP00000027521	ArfGAP with GTPase domain, ankyrin repeat and PH domain 1 [Source:MGI Symbol;Acc:MGI:2653690]	+	CDS	overlapping	0	20.0959	95.0427	94.4444	92.9924	69.6032	95.754	89.6991	91.9185
Chr1:89510201-89510400	1	89510201	89510400		Agap1-201	ENSMUSP00000027521	ArfGAP with GTPase domain, ankyrin repeat and PH domain 1 [Source:MGI Symbol;Acc:MGI:2653690]	+	CDS	overlapping	0	23.29	91.1364	96.4646	100	71.1039	89.4156	94.3939	90.6061
Chr1:89520401-89520600	1	89520401	89520600		Agap1-201	ENSMUSP00000027521	ArfGAP with GTPase domain, ankyrin repeat and PH domain 1 [Source:MGI Symbol;Acc:MGI:2653690]	+	CDS	overlapping	0	43.0833	89.0714	92.5	95.7936	55.6667	84.8333	98.75	69.1111
Chr1:89521601-89521800	1	89521601	89521800		Agap1-201	ENSMUSP00000027521	ArfGAP with GTPase domain, ankyrin repeat and PH domain 1 [Source:MGI Symbol;Acc:MGI:2653690]	+	CDS	overlapping	0	22.7273	97.7273	89.3939	95.671	72.7273	94.697	95.4545	88.1818
Chr1:89522201-89522400	1	89522201	89522400		Agap1-201	ENSMUSP00000027521	ArfGAP with GTPase domain, ankyrin repeat and PH domain 1 [Source:MGI Symbol;Acc:MGI:2653690]	+	CDS	overlapping	0	38.5873	88.2917	98.3333	99	54.996	87.4941	93.5833	94.8333
Chr1:89548001-89548200	1	89548001	89548200		Agap1-201	ENSMUSP00000027521	ArfGAP with GTPase domain, ankyrin repeat and PH domain 1 [Source:MGI Symbol;Acc:MGI:2653690]	+	CDS	overlapping	0	25.6926	91.5043	93.9394	73.8095	68.1385	72.1212	93.8312	92.4242
Chr1:89605801-89606000	1	89605801	89606000		Agap1-201	ENSMUSP00000027521	ArfGAP with GTPase domain, ankyrin repeat and PH domain 1 [Source:MGI Symbol;Acc:MGI:2653690]	+	CDS	overlapping	0	20.2143	88.1282	95.1429	90.2222	76.9286	90.7976	97.1429	84.4048
Chr1:89609401-89609600	1	89609401	89609600		Agap1-201	ENSMUSP00000027521	ArfGAP with GTPase domain, ankyrin repeat and PH domain 1 [Source:MGI Symbol;Acc:MGI:2653690]	+	CDS	overlapping	0	28.5317	96.1806	89.1204	96.25	70.2778	90.3472	98.8095	95.5556
Chr1:89617401-89617600	1	89617401	89617600		Agap1-201	ENSMUSP00000027521	ArfGAP with GTPase domain, ankyrin repeat and PH domain 1 [Source:MGI Symbol;Acc:MGI:2653690]	+	CDS	overlapping	0	50.0159	93.6623	96	93.75	37.0873	86.3095	87.1032	47.5
Chr1:89617601-89617800	1	89617601	89617800		Agap1-201	ENSMUSP00000027521	ArfGAP with GTPase domain, ankyrin repeat and PH domain 1 [Source:MGI Symbol;Acc:MGI:2653690]	+	CDS	overlapping	0	43.4841	98.75	88.2381	87.5436	48.9762	71.5	92.4603	57.6587
Chr1:89644001-89644200	1	89644001	89644200		Agap1-201	ENSMUSP00000027521	ArfGAP with GTPase domain, ankyrin repeat and PH domain 1 [Source:MGI Symbol;Acc:MGI:2653690]	+	CDS	overlapping	0	26.3889	93.4722	97.9167	95.1389	67.3611	79.1667	93.75	75.6944
Chr1:89664001-89664200	1	89664001	89664200		Agap1-201	ENSMUSP00000027521	ArfGAP with GTPase domain, ankyrin repeat and PH domain 1 [Source:MGI Symbol;Acc:MGI:2653690]	+	CDS	overlapping	0	32.3571	96.6667	95.4167	91.6667	57.2143	84.6667	89.5714	82.5
Chr1:89667401-89667600	1	89667401	89667600		Agap1-201	ENSMUSP00000027521	ArfGAP with GTPase domain, ankyrin repeat and PH domain 1 [Source:MGI Symbol;Acc:MGI:2653690]	+	CDS	overlapping	0	29.1514	94.1282	93.3333	84.5714	68.6508	87.3333	97.8022	94.6667
Chr1:89707801-89708000	1	89707801	89708000		Agap1-201	ENSMUSP00000027521	ArfGAP with GTPase domain, ankyrin repeat and PH domain 1 [Source:MGI Symbol;Acc:MGI:2653690]	+	CDS	overlapping	0	21.2121	91.4286	89.0909	92.8571	73.4848	86.3636	94.697	92.8788
Chr1:89708201-89708400	1	89708201	89708400		Agap1-201	ENSMUSP00000027521	ArfGAP with GTPase domain, ankyrin repeat and PH domain 1 [Source:MGI Symbol;Acc:MGI:2653690]	+	CDS	overlapping	0	73.3333	92.0635	95.8333	87.5	16.5079	98.8095	89.8413	92.5
Chr1:89714201-89714400	1	89714201	89714400		Agap1-201	ENSMUSP00000027521	ArfGAP with GTPase domain, ankyrin repeat and PH domain 1 [Source:MGI Symbol;Acc:MGI:2653690]	+	CDS	overlapping	0	48.0678	96.2637	98.0769	97.4359	38.3333	100	86.4011	69.5971
Chr1:89734401-89734600	1	89734401	89734600		Agap1-201	ENSMUSP00000027521	ArfGAP with GTPase domain, ankyrin repeat and PH domain 1 [Source:MGI Symbol;Acc:MGI:2653690]	+	CDS	overlapping	0	43.7121	94.6609	100	100	39.2424	87.2727	82.9545	84.2424
Chr1:89744001-89744200	1	89744001	89744200		Agap1-201	ENSMUSP00000027521	ArfGAP with GTPase domain, ankyrin repeat and PH domain 1 [Source:MGI Symbol;Acc:MGI:2653690]	+	CDS	overlapping	0	27.1173	92.432	98.8095	89.6429	68.3589	97.8626	95.4762	91.8084
Chr1:89751201-89751400	1	89751201	89751400		Agap1-201	ENSMUSP00000027521	ArfGAP with GTPase domain, ankyrin repeat and PH domain 1 [Source:MGI Symbol;Acc:MGI:2653690]	+	CDS	overlapping	0	49.2311	93.8961	97.7183	93.2589	41.1458	77.3958	90.377	72.0444
Chr1:89755401-89755600	1	89755401	89755600		Agap1-201	ENSMUSP00000027521	ArfGAP with GTPase domain, ankyrin repeat and PH domain 1 [Source:MGI Symbol;Acc:MGI:2653690]	+	CDS	overlapping	0	26.6667	98.7637	97.2222	85.6746	68.4524	86.4484	95.1191	80.2778
Chr1:89766201-89766400	1	89766201	89766400		Agap1-201	ENSMUSP00000027521	ArfGAP with GTPase domain, ankyrin repeat and PH domain 1 [Source:MGI Symbol;Acc:MGI:2653690]	+	CDS	overlapping	0	20.1323	96.4198	97.2222	95.3704	75.9259	91.6667	96.0582	91.6667
Chr1:89798801-89799000	1	89798801	89799000		Agap1-201	ENSMUSP00000027521	ArfGAP with GTPase domain, ankyrin repeat and PH domain 1 [Source:MGI Symbol;Acc:MGI:2653690]	+	CDS	overlapping	0	49.7874	93.75	97.6191	92.7404	44.4303	96.4286	94.2177	78.5119
Chr1:89799001-89799200	1	89799001	89799200		Agap1-201	ENSMUSP00000027521	ArfGAP with GTPase domain, ankyrin repeat and PH domain 1 [Source:MGI Symbol;Acc:MGI:2653690]	+	CDS	overlapping	0	42.328	94.9048	89.4345	89.9901	56.746	97.2222	99.0741	76.875
Chr1:89800201-89800400	1	89800201	89800400		Agap1-201	ENSMUSP00000027521	ArfGAP with GTPase domain, ankyrin repeat and PH domain 1 [Source:MGI Symbol;Acc:MGI:2653690]	+	CDS	overlapping	0	35.938	94.697	98.1818	92.6407	50.1732	53.0303	86.1111	90.9091
Chr1:89848801-89849000	1	89848801	89849000		Agap1-201	ENSMUSP00000027521	ArfGAP with GTPase domain, ankyrin repeat and PH domain 1 [Source:MGI Symbol;Acc:MGI:2653690]	+	CDS	overlapping	0	25.6887	93.3333	96.3636	89.3939	67.2727	73.6364	92.9614	68.1169
Chr1:89885401-89885600	1	89885401	89885600		Agap1-201	ENSMUSP00000027521	ArfGAP with GTPase domain, ankyrin repeat and PH domain 1 [Source:MGI Symbol;Acc:MGI:2653690]	+	CDS	overlapping	0	30.2143	93.9615	98	96.3333	45.4167	82.2381	75.6309	66.4881
Chr1:89888601-89888800	1	89888601	89888800		Agap1-201	ENSMUSP00000027521	ArfGAP with GTPase domain, ankyrin repeat and PH domain 1 [Source:MGI Symbol;Acc:MGI:2653690]	+	CDS	overlapping	0	34.2361	91.6667	87.5	97.2222	59.1667	88.8889	93.4028	95.8333
Chr1:89890001-89890200	1	89890001	89890200		Agap1-201	ENSMUSP00000027521	ArfGAP with GTPase domain, ankyrin repeat and PH domain 1 [Source:MGI Symbol;Acc:MGI:2653690]	+	CDS	upstream	1107	26.1591	95.6528	97.5	93.75	70.6818	96.25	96.8409	89.6667
Chr1:89921801-89922000	1	89921801	89922000		Gbx2-001	ENSMUSP00000048508	gastrulation brain homeobox 2 [Source:MGI Symbol;Acc:MGI:95668]	-	CDS	upstream	6620	47.3651	80.0714	96.6667	66.9167	24.7778	94.3333	72.1429	54
Chr1:89925801-89926000	1	89925801	89926000		Gbx2-001	ENSMUSP00000048508	gastrulation brain homeobox 2 [Source:MGI Symbol;Acc:MGI:95668]	-	CDS	upstream	2620	32.4026	71.5652	85.2814	81.8182	60.9307	83.4848	93.3333	59.8918
Chr1:89944401-89944600	1	89944401	89944600		Asb18-001	ENSMUSP00000084095	ankyrin repeat and SOCS box-containing 18 [Source:MGI Symbol;Acc:MGI:2655109]	-	CDS	upstream	8078	49.1667	83.1739	85.9524	88.1667	43	87.0317	92.1667	50.0714
Chr1:90007201-90007400	1	90007201	90007400		Asb18-001	ENSMUSP00000084095	ankyrin repeat and SOCS box-containing 18 [Source:MGI Symbol;Acc:MGI:2655109]	-	CDS	overlapping	0	33.2601	65.7111	81.0476	75.1191	35.7594	74.9167	69.0195	68.8333
Chr1:90060801-90061000	1	90060801	90061000		Iqca-201	ENSMUSP00000108717	IQ motif containing with AAA domain [Source:MGI Symbol;Acc:MGI:1922168]	-	CDS	overlapping	0	36.4847	92.3214	87.5992	94	44.1905	73.3532	80.6752	61.8095
Chr1:90132601-90132800	1	90132601	90132800		Iqca-201	ENSMUSP00000108717	IQ motif containing with AAA domain [Source:MGI Symbol;Acc:MGI:1922168]	-	CDS	overlapping	0	47.4851	99.2188	95.3125	91.4583	44.7917	80.6548	92.2768	41.3244
Chr1:90178201-90178400	1	90178201	90178400		Iqca-201	ENSMUSP00000108717	IQ motif containing with AAA domain [Source:MGI Symbol;Acc:MGI:1922168]	-	CDS	downstream	25026	21.7219	94.2652	92.1667	94	72.1191	98.3333	93.8409	79.7976
Chr1:90231801-90232000	1	90231801	90232000		Cxcr7-001	ENSMUSP00000069114	chemokine (C-X-C motif) receptor 7 [Source:MGI Symbol;Acc:MGI:109562]	+	CDS	upstream	16892	43.1818	95.671	98.1818	96.9697	46.3636	95.0649	89.5455	83.1818
Chr1:90262401-90262600	1	90262401	90262600		Cxcr7-001	ENSMUSP00000069114	chemokine (C-X-C motif) receptor 7 [Source:MGI Symbol;Acc:MGI:109562]	+	CDS	upstream	47492	27.0913	87.4643	89.6667	98.5714	63.0833	81.0714	90.1746	44.4762
Chr1:90283001-90283200	1	90283001	90283200		null					Not found	0	43.5503	93.3983	97.7273	95.4545	49.3867	95.4545	92.9371	83.4632
Chr1:90323801-90324000	1	90323801	90324000		null					Not found	0	59.1342	94.1667	96.6667	93.8333	32.9524	82.5	92.0866	77.1667
Chr1:90335001-90335200	1	90335001	90335200		null					Not found	0	22.7083	89.5833	83.378	91.1458	64.8958	93.3333	87.6042	96.875
Chr1:90519001-90519200	1	90519001	90519200		null					Not found	0	40.3333	54.8333	55.5	49.1667	10	37.9167	50.3333	39.4405
Chr1:90660401-90660600	1	90660401	90660600		Gm9991-201	ENSMUSP00000065540	predicted gene 9991 [Source:MGI Symbol;Acc:MGI:3643217]	+	CDS	downstream	14734	24.2976	98.5714	91.6667	96.6667	70.8452	92.1429	95.1429	86.9881
Chr1:90750601-90750800	1	90750601	90750800		Col6a3-201	ENSMUSP00000057131	collagen, type VI, alpha 3 [Source:MGI Symbol;Acc:MGI:88461]	-	CDS	upstream	15123	26.4219	94.9134	100	98.1818	72.1212	96.8182	98.5431	80.4545
Chr1:90811401-90811600	1	90811401	90811600		Col6a3-201	ENSMUSP00000057131	collagen, type VI, alpha 3 [Source:MGI Symbol;Acc:MGI:88461]	-	CDS	overlapping	0	75.9829	86.5385	84.7436	100	21.0256	75.3846	97.0085	62.2344
Chr1:90811601-90811800	1	90811601	90811800		Col6a3-201	ENSMUSP00000057131	collagen, type VI, alpha 3 [Source:MGI Symbol;Acc:MGI:88461]	-	CDS	overlapping	0	52.0513	88.4615	86.0256	84.6154	44.8718	81.4103	96.9231	54.4872
Chr1:90838401-90838600	1	90838401	90838600		Col6a3-201	ENSMUSP00000057131	collagen, type VI, alpha 3 [Source:MGI Symbol;Acc:MGI:88461]	-	CDS	downstream	8171	44.0997	96.875	90.1042	84.1518	38.5566	74.3155	82.6562	72.0387
Chr1:90843601-90843800	1	90843601	90843800		Col6a3-201	ENSMUSP00000057131	collagen, type VI, alpha 3 [Source:MGI Symbol;Acc:MGI:88461]	-	CDS	downstream	13371	51.7778	94.4444	91.6032	90.9206	43.5556	81.4444	95.3333	75.3968
Chr1:90975001-90975200	1	90975001	90975200		Rab17-001	ENSMUSP00000027529	RAB17, member RAS oncogene family [Source:MGI Symbol;Acc:MGI:104640]	-	CDS	downstream	10701	32.0924	98.6111	94.1667	90.2778	60	87.2222	92.0924	90
Chr1:91006801-91007000	1	91006801	91007000		Lrrfip1-201	ENSMUSP00000065850	leucine rich repeat (in FLII) interacting protein 1 [Source:MGI Symbol;Acc:MGI:1342770]	+	CDS	overlapping	0	33.4497	99.3333	97.9545	97.7778	45.5873	68.5498	79.037	65.5556
Chr1:91077801-91078000	1	91077801	91078000		Lrrfip1-201	ENSMUSP00000065850	leucine rich repeat (in FLII) interacting protein 1 [Source:MGI Symbol;Acc:MGI:1342770]	+	CDS	overlapping	0	39.8718	97.7564	94.2308	86.0806	39.8718	90.3846	79.7436	46.1538
Chr1:91078401-91078600	1	91078401	91078600		Lrrfip1-201	ENSMUSP00000065850	leucine rich repeat (in FLII) interacting protein 1 [Source:MGI Symbol;Acc:MGI:1342770]	+	CDS	overlapping	0	43.8039	97.6191	96.7857	91.6667	51.6723	85.2381	95.4762	49.5238
Chr1:91079001-91079200	1	91079001	91079200		Lrrfip1-201	ENSMUSP00000065850	leucine rich repeat (in FLII) interacting protein 1 [Source:MGI Symbol;Acc:MGI:1342770]	+	CDS	overlapping	0	31.3765	81.4383	73.4375	74.5387	57.0833	83.4375	88.4598	69.7917
Chr1:91181401-91181600	1	91181401	91181600		Ramp1-201	ENSMUSP00000095253	receptor (calcitonin) activity modifying protein 1 [Source:MGI Symbol;Acc:MGI:1858418]	+	CDS	overlapping	0	49.9026	93.9279	97.7273	74.697	39.2641	79.0043	89.1667	68.6364
Chr1:91182001-91182200	1	91182001	91182200		Ramp1-201	ENSMUSP00000095253	receptor (calcitonin) activity modifying protein 1 [Source:MGI Symbol;Acc:MGI:1858418]	+	CDS	overlapping	0	40.1667	90.8333	95	91.3333	44.5	73.4167	84.6667	64
Chr1:91199801-91200000	1	91199801	91200000		Ramp1-201	ENSMUSP00000095253	receptor (calcitonin) activity modifying protein 1 [Source:MGI Symbol;Acc:MGI:1858418]	+	CDS	overlapping	0	30.6151	91.8056	92.7083	93.8889	41.6667	77.5	72.2817	68.8889
Chr1:91200201-91200400	1	91200201	91200400		Ramp1-201	ENSMUSP00000095253	receptor (calcitonin) activity modifying protein 1 [Source:MGI Symbol;Acc:MGI:1858418]	+	CDS	overlapping	0	45.2273	100	96.9697	84.0909	40	85.2273	85.2273	86.3636
Chr1:91200401-91200600	1	91200401	91200600		Ramp1-201	ENSMUSP00000095253	receptor (calcitonin) activity modifying protein 1 [Source:MGI Symbol;Acc:MGI:1858418]	+	CDS	overlapping	0	39.5119	95.8409	96.6667	86	58.8214	88	98.3333	78.5556
Chr1:91216601-91216800	1	91216601	91216800		Ramp1-201	ENSMUSP00000095253	receptor (calcitonin) activity modifying protein 1 [Source:MGI Symbol;Acc:MGI:1858418]	+	CDS	overlapping	0	68	96.75	75	70	25.5	74.0714	93.5	68.5714
Chr1:91329001-91329200	1	91329001	91329200		Espnl-001	ENSMUSP00000086294	espin-like [Source:MGI Symbol;Acc:MGI:2685402]	+	CDS	overlapping	0	39.099	84.2887	91.0549	93.4392	46.2184	69.0422	85.3175	55.4167
Chr1:91443401-91443600	1	91443401	91443600		Per2-201	ENSMUSP00000066620	period homolog 2 (Drosophila) [Source:MGI Symbol;Acc:MGI:1195265]	-	CDS	overlapping	0	24.0657	95.9596	97.7273	92.1212	67.7273	98.4848	91.7929	94.0909
Chr1:91446001-91446200	1	91446001	91446200		Per2-201	ENSMUSP00000066620	period homolog 2 (Drosophila) [Source:MGI Symbol;Acc:MGI:1195265]	-	CDS	overlapping	0	52.5	95.0707	96.6667	89.9048	40.8333	83.8095	93.3333	58.3929
Chr1:91454201-91454400	1	91454201	91454400		Per2-201	ENSMUSP00000066620	period homolog 2 (Drosophila) [Source:MGI Symbol;Acc:MGI:1195265]	-	CDS	downstream	3376	36.4841	89.1236	100	95	59.8651	79.25	96.3492	84.1667
Chr1:91456401-91456600	1	91456401	91456600		Per2-201	ENSMUSP00000066620	period homolog 2 (Drosophila) [Source:MGI Symbol;Acc:MGI:1195265]	-	CDS	downstream	5576	65.4113	96.9697	93.9394	82.6079	19.1342	90.1515	84.5455	40.6061
Chr1:91515001-91515200	1	91515001	91515200		Traf3ip1-201	ENSMUSP00000042391	TRAF3 interacting protein 1 [Source:MGI Symbol;Acc:MGI:1921269]	+	CDS	overlapping	0	65.9407	93.8726	91.7647	94.1433	30.0817	94.1176	96.0224	84.0336
Chr1:91516001-91516200	1	91516001	91516200		Traf3ip1-201	ENSMUSP00000042391	TRAF3 interacting protein 1 [Source:MGI Symbol;Acc:MGI:1921269]	+	CDS	overlapping	0	52.1212	91.4899	91.3636	97.7273	42.4242	93.9394	94.5455	71.5152
Chr1:91523801-91524000	1	91523801	91524000		Traf3ip1-201	ENSMUSP00000042391	TRAF3 interacting protein 1 [Source:MGI Symbol;Acc:MGI:1921269]	+	CDS	overlapping	0	27.1429	95.5909	91.2222	84.25	43.9841	67.3543	71.127	73.2949
Chr1:91534001-91534200	1	91534001	91534200		Traf3ip1-201	ENSMUSP00000042391	TRAF3 interacting protein 1 [Source:MGI Symbol;Acc:MGI:1921269]	+	CDS	upstream	6218	23.1944	89.3878	78.9286	69.0476	52.5198	81.6043	75.7143	58.8776
Chr1:91618601-91618800	1	91618601	91618800		null					Not found	0	45.3373	97.1429	96.9345	83.5017	47.6389	79.7306	92.9762	76.7768
Chr1:91630201-91630400	1	91630201	91630400		null					Not found	0	91.6667	84.0278	97.2222	100	0	82.6389	91.6667	16.6667
Chr1:91652201-91652400	1	91652201	91652400		null					Not found	0	40.5372	100	92.8788	93.9394	49.2424	87.8788	89.7796	97.7273
Chr1:91671001-91671200	1	91671001	91671200		null					Not found	0	32.1627	95.1389	93.0556	83.6706	52.9762	71.3889	85.1389	55.8333
Chr1:91708401-91708600	1	91708401	91708600		null					Not found	0	23.8333	93.3333	86.6667	83.3333	70.8333	93.8333	94.6667	79.6389
Chr1:91714601-91714800	1	91714601	91714800		null					Not found	0	41.5833	90	85	86.3333	57.1667	100	98.75	76.1667
Chr1:91732601-91732800	1	91732601	91732800		null					Not found	0	59.1964	95.1389	100	97.2222	31.9444	88.1944	91.1409	66.7064
Chr1:91753001-91753200	1	91753001	91753200		Twist2-001	ENSMUSP00000007949	twist homolog 2 (Drosophila) [Source:MGI Symbol;Acc:MGI:104685]	+	CDS	downstream	48427	26.5675	93.0976	91.7361	93.0556	67.877	81.8651	94.4444	78.1944
Chr1:91804601-91804800	1	91804601	91804800		Twist2-001	ENSMUSP00000007949	twist homolog 2 (Drosophila) [Source:MGI Symbol;Acc:MGI:104685]	+	CDS	upstream	2492	24.6818	94.1667	87.1667	95.5	64.8333	91.5714	89.5152	87.7381
Chr1:91907401-91907600	1	91907401	91907600		Hdac4-202	ENSMUSP00000095249	histone deacetylase 4 [Source:MGI Symbol;Acc:MGI:3036234]	-	CDS	upstream	22412	42.6339	92.3363	94.5833	92.8299	50.3869	73.9062	93.0208	81.5476
Chr1:91910801-91911000	1	91910801	91911000		Hdac4-202	ENSMUSP00000095249	histone deacetylase 4 [Source:MGI Symbol;Acc:MGI:3036234]	-	CDS	upstream	19012	35.8333	93.9796	96.1905	93.5714	58.2143	91.6667	94.0476	61.6667
Chr1:91932201-91932400	1	91932201	91932400		Hdac4-201	ENSMUSP00000008995	histone deacetylase 4 [Source:MGI Symbol;Acc:MGI:3036234]	-	CDS	upstream	947	21.9772	88.8965	92.0833	92.7778	72.5794	95.5556	94.5566	86.6799
Chr1:91932401-91932600	1	91932401	91932600		Hdac4-201	ENSMUSP00000008995	histone deacetylase 4 [Source:MGI Symbol;Acc:MGI:3036234]	-	CDS	upstream	747	25.3247	95.1299	96.2121	88.3333	74.6753	96.9697	100	96.4286
Chr1:91935601-91935800	1	91935601	91935800		Hdac4-201	ENSMUSP00000008995	histone deacetylase 4 [Source:MGI Symbol;Acc:MGI:3036234]	-	CDS	overlapping	0	27.1025	96.5	96.3333	94.6667	57.1667	94.1667	84.2691	47.2143
Chr1:91947401-91947600	1	91947401	91947600		Hdac4-201	ENSMUSP00000008995	histone deacetylase 4 [Source:MGI Symbol;Acc:MGI:3036234]	-	CDS	overlapping	0	35.5357	97.1429	96.6667	84.6667	59.7024	97.75	95.2381	93.3333
Chr1:91961401-91961600	1	91961401	91961600		Hdac4-201	ENSMUSP00000008995	histone deacetylase 4 [Source:MGI Symbol;Acc:MGI:3036234]	-	CDS	overlapping	0	32.0833	95.5	83.75	91.7143	64.1667	93.3333	96.25	80
Chr1:92267801-92268000	1	92267801	92268000		null					Not found	0	25.8333	92.4242	89.899	92.4242	68.3333	70.8333	94.1667	64.5455
Chr1:92288601-92288800	1	92288601	92288800		null					Not found	0	55.671	87.8788	100	100	38.4848	70.3139	94.1558	83.3333
Chr1:92330001-92330200	1	92330001	92330200		null					Not found	0	75.2778	100	88.8889	100	20.2778	76.9444	95.5556	31.25
Chr1:92342201-92342400	1	92342201	92342400		null					Not found	0	22.8141	94.7186	98.3333	96.0317	69.2361	90.4362	92.0503	80.2778
Chr1:92390401-92390600	1	92390401	92390600		Ndufa10-001	ENSMUSP00000027478	NADH dehydrogenase (ubiquinone) 1 alpha subcomplex 10 [Source:MGI Symbol;Acc:MGI:1914523]	-	CDS	upstream	49239	39.6623	97.1746	97.4603	86.6667	51.5714	80	91.2338	88.3333
Chr1:92397801-92398000	1	92397801	92398000		Ndufa10-001	ENSMUSP00000027478	NADH dehydrogenase (ubiquinone) 1 alpha subcomplex 10 [Source:MGI Symbol;Acc:MGI:1914523]	-	CDS	upstream	41839	32.5541	100	90.9091	90.1515	51.2121	93.5606	83.7662	87.8788
Chr1:92529401-92529600	1	92529401	92529600		Olfr1414-201	ENSMUSP00000054752	olfactory receptor 1414 [Source:MGI Symbol;Acc:MGI:3031248]	-	CDS	downstream	17375	34.25	90.8333	93	88.3333	58.4167	86.6667	92.6667	86.6667
Chr1:92683201-92683400	1	92683201	92683400		Otos-001	ENSMUSP00000061683	otospiralin [Source:MGI Symbol;Acc:MGI:2672814]	-	CDS	downstream	37810	77.1429	86.0714	85	100	18	96.6667	95.1429	84.1667
Chr1:92709601-92709800	1	92709601	92709800		null					Not found	0	24.3956	96.7643	91.6667	92.3077	49.4872	89.1026	73.8828	42.1551
Chr1:92720001-92720200	1	92720001	92720200		null					Not found	0	23.6667	96.6667	91.5	100	73	88	96.6667	86.6667
Chr1:92755201-92755400	1	92755201	92755400		null					Not found	0	63.3333	90.4762	95	90	33.3333	88.3333	96.6667	79.9078
Chr1:92774801-92775000	1	92774801	92775000		null					Not found	0	58.8235	96.4706	88.6274	80.8613	21.5686	76.0504	80.3922	55.9944
Chr1:92837401-92837600	1	92837401	92837600		Gpc1-201	ENSMUSP00000047199	glypican 1 [Source:MGI Symbol;Acc:MGI:1194891]	+	CDS	overlapping	0	28.0051	91.8434	93.6364	94.6104	70.4798	74.3687	98.4848	94.3182
Chr1:92872801-92873000	1	92872801	92873000		Ankmy1-001	ENSMUSP00000123787	ankyrin repeat and MYND domain containing 1 [Source:MGI Symbol;Acc:MGI:3045261]	-	CDS	overlapping	0	27.9167	98	100	95	66.75	96.7381	94.6667	94.3333
Chr1:92877001-92877200	1	92877001	92877200		Ankmy1-001	ENSMUSP00000123787	ankyrin repeat and MYND domain containing 1 [Source:MGI Symbol;Acc:MGI:3045261]	-	CDS	overlapping	0	47.5758	98.8636	92.4242	98.4848	30.303	79.0043	77.8788	100
Chr1:92946801-92947000	1	92946801	92947000		Capn10-001	ENSMUSP00000027488	calpain 10 [Source:MGI Symbol;Acc:MGI:1344392]	+	CDS	overlapping	0	39.2216	90.6868	92.3077	94.2521	55.6502	92.3077	94.8718	93.5897
Chr1:93019801-93020000	1	93019801	93020000		Kif1a-204	ENSMUSP00000128432	kinesin family member 1A [Source:MGI Symbol;Acc:MGI:108391]	-	CDS	overlapping	0	36.5625	91.4062	98.9583	94.5833	60.9375	84.6875	97.5	95.8333
Chr1:93071401-93071600	1	93071401	93071600		Kif1a-204	ENSMUSP00000128432	kinesin family member 1A [Source:MGI Symbol;Acc:MGI:108391]	-	CDS	overlapping	0	26.3732	97.5921	97.4359	98.0769	57.4973	91.4103	83.8706	84.4139
Chr1:93168401-93168600	1	93168401	93168600		2310007B03Rik-001	ENSMUSP00000035332	RIKEN cDNA 2310007B03 gene [Source:MGI Symbol;Acc:MGI:1919124]	-	CDS	downstream	8272	40.6667	88.9603	92.3333	94.6667	50.6667	78.5	91.3333	37.6667
Chr1:93224001-93224200	1	93224001	93224200		E030010N08Rik-001	ENSMUSP00000120588	RIKEN cDNA E030010N08 gene [Source:MGI Symbol;Acc:MGI:3045962]	+	CDS	overlapping	0	26.1111	22.9048	0	23.2222	4.44444	15.7778	30.5556	6.66667
Chr1:93419801-93420000	1	93419801	93420000		Hdlbp-202	ENSMUSP00000127903	high density lipoprotein (HDL) binding protein [Source:MGI Symbol;Acc:MGI:99256]	-	CDS	overlapping	0	30.2381	100	97.5	100	66.3333	93.1548	96.5714	85.5
Chr1:94074801-94075000	1	94074801	94075000		Pdcd1-201	ENSMUSP00000027507	programmed cell death 1 [Source:MGI Symbol;Acc:MGI:104879]	-	CDS	downstream	22311	24.2579	91.039	87.5	87.7381	71.8135	94.0278	96.0714	80.996
Chr1:97650201-97650400	1	97650201	97650400		D1Ertd622e-002	ENSMUSP00000121997	DNA segment, Chr 1, ERATO Doi 622, expressed [Source:MGI Symbol;Acc:MGI:1277184]	-	CDS	overlapping	0	26.1548	89.25	89.6667	92.5714	58.3333	73.4315	84.4881	67.8095
Chr1:97653201-97653400	1	97653201	97653400		D1Ertd622e-002	ENSMUSP00000121997	DNA segment, Chr 1, ERATO Doi 622, expressed [Source:MGI Symbol;Acc:MGI:1277184]	-	CDS	overlapping	0	41.7965	95.8929	91.3333	88.7143	42.7414	70.9167	84.5379	88.6111
Chr1:97796001-97796200	1	97796001	97796200		Pam-009	ENSMUSP00000124284	peptidylglycine alpha-amidating monooxygenase [Source:MGI Symbol;Acc:MGI:97475]	-	CDS	overlapping	0	22.4242	95.2922	94.9134	83.9394	74.2424	87.5	96.6667	52.8788
Chr1:97879601-97879800	1	97879601	97879800		Pam-001	ENSMUSP00000057112	peptidylglycine alpha-amidating monooxygenase [Source:MGI Symbol;Acc:MGI:97475]	-	CDS	overlapping	0	25.9038	97.7273	82.5758	96.9697	67.3429	91.7385	93.2468	81.0606
Chr1:98029401-98029600	1	98029401	98029600		null					Not found	0	20.4564	88.879	84.7222	81.3889	68.5317	87.5	88.9881	55.0694
Chr1:98030401-98030600	1	98030401	98030600		null					Not found	0	30.2803	87.0152	79.25	82.1429	67.6086	94.4762	97.8889	94.3889
Chr1:98402201-98402400	1	98402201	98402400		Slco6d1-001	ENSMUSP00000027575	solute carrier organic anion transporter family, member 6d1 [Source:MGI Symbol;Acc:MGI:1918116]	+	CDS	downstream	18806	26.0606	65.8009	61.3636	70.7143	55.1948	56.8182	81.2554	74.2424
Chr1:104840001-104840200	1	104840001	104840200		null					Not found	0	30.9286	94	95.5	93.3333	60.381	89.3333	91.3095	91.6667
Chr1:105891201-105891400	1	105891201	105891400		Tnfrsf11a-201	ENSMUSP00000027559	tumor necrosis factor receptor superfamily, member 11a [Source:MGI Symbol;Acc:MGI:1314891]	+	CDS	upstream	46335	38	77.7778	73.3333	77.2222	26.3333	93.5185	64.3333	43
Chr1:105998401-105998600	1	105998401	105998600		Zcchc2-002	ENSMUSP00000113128	zinc finger, CCHC domain containing 2 [Source:MGI Symbol;Acc:MGI:2444114]	+	CDS	overlapping	0	25.0916	98.2692	91.8498	87.9487	55.7692	67.5458	80.8608	83.3333
Chr1:106220601-106220800	1	106220601	106220800		Phlpp1-001	ENSMUSP00000056530	PH domain and leucine rich repeat protein phosphatase 1 [Source:MGI Symbol;Acc:MGI:2138327]	+	CDS	overlapping	0	22.7273	91.8182	95.9091	98.1818	72.7273	85.6061	95.4545	90
Chr1:106267401-106267600	1	106267401	106267600		Phlpp1-001	ENSMUSP00000056530	PH domain and leucine rich repeat protein phosphatase 1 [Source:MGI Symbol;Acc:MGI:2138327]	+	CDS	overlapping	0	27.0833	100	98.75	98.3333	69.8214	91.8333	96.9048	97.5
Chr1:106710401-106710600	1	106710401	106710600		Bcl2-001	ENSMUSP00000108371	B cell leukemia/lymphoma 2 [Source:MGI Symbol;Acc:MGI:88138]	-	CDS	overlapping	0	27.7143	83.5	92.5	70	58	93.6742	85.7143	95
Chr1:107489601-107489800	1	107489601	107489800		Serpinb2-001	ENSMUSP00000009356	serine (or cysteine) peptidase inhibitor, clade B, member 2 [Source:MGI Symbol;Acc:MGI:97609]	+	CDS	downstream	25673	43.6944	93.4808	94.3333	94.1667	53.0556	82.4722	96.75	81.1732
Chr1:118467801-118468000	1	118467801	118468000		Clasp1-201	ENSMUSP00000042266	CLIP associating protein 1 [Source:MGI Symbol;Acc:MGI:1923957]	+	CDS	overlapping	0	37.1861	92.8571	93.8528	78.7879	56.2121	98.4848	93.3983	91.811
Chr1:118536001-118536200	1	118536001	118536200		Clasp1-201	ENSMUSP00000042266	CLIP associating protein 1 [Source:MGI Symbol;Acc:MGI:1923957]	+	CDS	overlapping	0	40.4545	93.4524	95.4545	93.1818	50.4545	100	90.9091	100
Chr1:118825601-118825800	1	118825601	118825800		Gli2-001	ENSMUSP00000054837	GLI-Kruppel family member GLI2 [Source:MGI Symbol;Acc:MGI:95728]	-	CDS	upstream	9985	29	54.6111	75.5556	86.5	21.6667	42.5	50.6667	31
Chr1:118825801-118826000	1	118825801	118826000		Gli2-001	ENSMUSP00000054837	GLI-Kruppel family member GLI2 [Source:MGI Symbol;Acc:MGI:95728]	-	CDS	upstream	9785	27.0301	12.193	50.6704	57.4186	6.57895	34.2105	33.609	31.1404
Chr1:118840201-118840400	1	118840201	118840400		Gli2-001	ENSMUSP00000054837	GLI-Kruppel family member GLI2 [Source:MGI Symbol;Acc:MGI:95728]	-	CDS	overlapping	0	23.0556	98.8095	97.2222	95.8333	70.8333	93.75	93.8889	62.5
Chr1:118907801-118908000	1	118907801	118908000		Gli2-001	ENSMUSP00000054837	GLI-Kruppel family member GLI2 [Source:MGI Symbol;Acc:MGI:95728]	-	CDS	overlapping	0	64.8335	94.0618	93.254	92.91	26.131	85.6439	90.9644	86.4583
Chr1:118981201-118981400	1	118981201	118981400		Gli2-001	ENSMUSP00000054837	GLI-Kruppel family member GLI2 [Source:MGI Symbol;Acc:MGI:95728]	-	CDS	overlapping	0	53.1633	99.1071	100	87.157	40.2211	80.2381	93.3843	69.6429
Chr1:119093601-119093800	1	119093601	119093800		Gli2-008	ENSMUSP00000123808	GLI-Kruppel family member GLI2 [Source:MGI Symbol;Acc:MGI:95728]	-	CDS	downstream	40262	30.3333	84.5833	96.6667	91.5	58	91.6667	88.3333	83.3333
Chr1:119209801-119210000	1	119209801	119210000		null					Not found	0	28.3333	88.6111	85	79.1667	60	65.8333	88.3333	95
Chr1:119290001-119290200	1	119290001	119290200		null					Not found	0	78.6905	85.7143	93.5714	87.1667	16.3095	91	95	80.8333
Chr1:119294001-119294200	1	119294001	119294200		null					Not found	0	76.6667	94.1558	95.4545	79.3939	6.81818	66.9697	83.4848	25.4545
Chr1:119348601-119348800	1	119348601	119348800		null					Not found	0	23.9167	15.373	36.6667	26	17.5	43.3333	41.4167	17
Chr1:119417401-119417600	1	119417401	119417600		Inhbb-001	ENSMUSP00000044918	inhibin beta-B [Source:MGI Symbol;Acc:MGI:96571]	-	CDS	overlapping	0	21.8849	68.6078	62.5	66.3459	57.1429	84.7222	79.0278	87.9167
Chr1:119418001-119418200	1	119418001	119418200		Inhbb-001	ENSMUSP00000044918	inhibin beta-B [Source:MGI Symbol;Acc:MGI:96571]	-	CDS	overlapping	0	50.7265	96.5385	95.5128	94.8718	49.2735	93.9011	100	96.1539
Chr1:119445401-119445600	1	119445401	119445600		Inhbb-001	ENSMUSP00000044918	inhibin beta-B [Source:MGI Symbol;Acc:MGI:96571]	-	CDS	downstream	24315	38.2407	95.3373	94.213	92.4306	59.4444	79.3982	97.6852	92.3611
Chr1:119445601-119445800	1	119445601	119445800		Inhbb-001	ENSMUSP00000044918	inhibin beta-B [Source:MGI Symbol;Acc:MGI:96571]	-	CDS	downstream	24515	54.9242	84.1169	91.3691	98	39.6667	94.5833	94.5909	95.4762
Chr1:119451601-119451800	1	119451601	119451800		Ralb-001	ENSMUSP00000004565	v-ral simian leukemia viral oncogene homolog B (ras related) [Source:MGI Symbol;Acc:MGI:1927244]	-	CDS	upstream	19906	20.1299	95.5844	97.7273	89.0909	71.9697	88.0303	92.0996	55.7576
Chr1:119457201-119457400	1	119457201	119457400		Ralb-001	ENSMUSP00000004565	v-ral simian leukemia viral oncogene homolog B (ras related) [Source:MGI Symbol;Acc:MGI:1927244]	-	CDS	upstream	14306	44.8628	91.2729	90.7692	98.718	38.4615	50.641	83.3244	44.8718
Chr1:119478001-119478200	1	119478001	119478200		Ralb-001	ENSMUSP00000004565	v-ral simian leukemia viral oncogene homolog B (ras related) [Source:MGI Symbol;Acc:MGI:1927244]	-	CDS	overlapping	0	24.6667	97.1667	100	88.9722	72.6667	91.9048	97.3333	83.0556
Chr1:119639801-119640000	1	119639801	119640000		Epb4.1l5-203	ENSMUSP00000128374	erythrocyte protein band 4.1-like 5 [Source:MGI Symbol;Acc:MGI:103006]	-	CDS	overlapping	0	44.5595	94.5714	93.3333	100	43.3333	79.4048	87.8929	75.8333
Chr1:119953601-119953800	1	119953601	119953800		Gm101-001	ENSMUSP00000134576	predicted gene 101 [Source:MGI Symbol;Acc:MGI:2684947]	-	CDS	overlapping	0	23.1019	82.3413	94.7917	83.3333	65.4299	73.1944	88.5317	86.8056
Chr1:119960601-119960800	1	119960601	119960800		Gm101-001	ENSMUSP00000134576	predicted gene 101 [Source:MGI Symbol;Acc:MGI:2684947]	-	CDS	overlapping	0	28.5	91.6667	86.8889	84.1667	69.5	75.6667	98	76.3333
Chr1:120055001-120055200	1	120055001	120055200		Sctr-201	ENSMUSP00000072660	secretin receptor [Source:MGI Symbol;Acc:MGI:2441720]	+	CDS	overlapping	0	20.6519	94.5278	95.8333	93.8333	73.6537	89.6667	94.3056	95
Chr1:120057001-120057200	1	120057001	120057200		Sctr-201	ENSMUSP00000072660	secretin receptor [Source:MGI Symbol;Acc:MGI:2441720]	+	CDS	overlapping	0	59.1667	95	80	90.1667	37.5	61.6667	96.6667	60.8333
Chr1:120119801-120120000	1	120119801	120120000		Dbi-001	ENSMUSP00000027634	diazepam binding inhibitor [Source:MGI Symbol;Acc:MGI:94865]	-	CDS	overlapping	0	70.9091	89.6104	93.9394	83.7879	18.4848	68.9394	89.3939	72.7273
Chr1:120178601-120178800	1	120178601	120178800		3110009E18Rik-003	ENSMUSP00000027637	RIKEN cDNA 3110009E18 gene [Source:MGI Symbol;Acc:MGI:1920353]	+	CDS	overlapping	0	33.7146	95.8307	91.7949	94.8718	60.8974	91.3919	94.612	81.3187
Chr1:120357601-120357800	1	120357601	120357800		C1ql2-201	ENSMUSP00000037257	complement component 1, q subcomponent-like 2 [Source:MGI Symbol;Acc:MGI:3032521]	+	CDS	upstream	15027	49.4589	96.7172	85.0649	85.7576	25.7576	73.7879	75.2164	53.7879
Chr1:120436801-120437000	1	120436801	120437000		Marco-201	ENSMUSP00000027639	macrophage receptor with collagenous structure [Source:MGI Symbol;Acc:MGI:1309998]	-	CDS	upstream	37659	63.9762	92.3056	83.3333	78.6667	29.1667	88.1667	93.1429	70.6667
Chr1:120586601-120586800	1	120586601	120586800		En1-001	ENSMUSP00000078659	engrailed 1 [Source:MGI Symbol;Acc:MGI:95389]	+	CDS	downstream	16233	23.6548	47.3517	53.3333	42.8333	27.0119	49.2262	50.6667	33.8333
Chr1:121053801-121054000	1	121053801	121054000		null					Not found	0	57.1548	100	79.1667	85.8333	32.8452	39.1667	90	42
Chr1:121254401-121254600	1	121254401	121254600		null					Not found	0	60.1515	92.1212	89.3939	92.803	26.9697	69.697	87.1212	34.8485
Chr1:121434601-121434800	1	121434601	121434800		Ccdc93-001	ENSMUSP00000043442	coiled-coil domain containing 93 [Source:MGI Symbol;Acc:MGI:1918079]	+	CDS	overlapping	0	20.5556	95.6482	95.6482	91.2037	74.1667	88.8889	94.7222	93.1349
Chr1:121474201-121474400	1	121474201	121474400		Ccdc93-001	ENSMUSP00000043442	coiled-coil domain containing 93 [Source:MGI Symbol;Acc:MGI:1918079]	+	CDS	overlapping	0	22.4874	96.6667	91.6667	85.1429	68.3333	95	90.8207	81.6667
Chr1:121601801-121602000	1	121601801	121602000		Ddx18-001	ENSMUSP00000001724	DEAD (Asp-Glu-Ala-Asp) box polypeptide 18 [Source:MGI Symbol;Acc:MGI:1914192]	-	CDS	downstream	33926	43.7143	93.2381	98.5714	90	39.7857	77.1667	83.5	44.1667
Chr1:121735401-121735600	1	121735401	121735600		null					Not found	0	47.4242	86.2121	100	63.0536	38.9394	64.5455	86.3636	72.5541
Chr1:125497001-125497200	1	125497001	125497200		null					Not found	0	27.5366	92.6068	93.3333	91.1355	52.9762	88.6447	80.5128	71.4011
Chr1:125945401-125945600	1	125945401	125945600		Nckap5-001	ENSMUSP00000125624	NCK-associated protein 5 [Source:MGI Symbol;Acc:MGI:2686394]	-	CDS	overlapping	0	25.0159	96.6667	94.1667	96.25	71.3333	84.3333	96.3492	66.6667
Chr1:125979601-125979800	1	125979601	125979800		Nckap5-001	ENSMUSP00000125624	NCK-associated protein 5 [Source:MGI Symbol;Acc:MGI:2686394]	-	CDS	overlapping	0	23.2976	97.7778	100	97.5	71.7857	88	95.0833	78.75
Chr1:126023001-126023200	1	126023001	126023200		Nckap5-001	ENSMUSP00000125624	NCK-associated protein 5 [Source:MGI Symbol;Acc:MGI:2686394]	-	CDS	overlapping	0	43.474	90.3572	98.1818	81.0606	44.0909	78.9394	87.5649	61.3636
Chr1:126451601-126451800	1	126451601	126451800		Nckap5-202	ENSMUSP00000108202	NCK-associated protein 5 [Source:MGI Symbol;Acc:MGI:2686394]	-	CDS	overlapping	0	27.9881	96	97.3214	98	59.6786	42.6429	87.6667	53
Chr1:126496801-126497000	1	126496801	126497000		Nckap5-202	ENSMUSP00000108202	NCK-associated protein 5 [Source:MGI Symbol;Acc:MGI:2686394]	-	CDS	overlapping	0	20.5026	89.623	94.7917	93.0059	77.6455	87.5	98.1482	93.6111
Chr1:127125001-127125200	1	127125001	127125200		null					Not found	0	34.1117	91.6667	81.1539	100	64.9267	85.8974	99.0385	88.4615
Chr1:127363801-127364000	1	127363801	127364000		Mgat5-201	ENSMUSP00000038359	mannoside acetylglucosaminyltransferase 5 [Source:MGI Symbol;Acc:MGI:894701]	+	CDS	overlapping	0	43.1667	94.6667	100	92.5	49	58.6667	92.1667	53.3333
Chr1:127482601-127482800	1	127482601	127482800		Mgat5-201	ENSMUSP00000038359	mannoside acetylglucosaminyltransferase 5 [Source:MGI Symbol;Acc:MGI:894701]	+	CDS	overlapping	0	38	98.5714	93	95	60	90	98	85
Chr1:127500401-127500600	1	127500401	127500600		Tmem163-004	ENSMUSP00000027585	transmembrane protein 163 [Source:MGI Symbol;Acc:MGI:1919410]	-	CDS	overlapping	0	51.8333	82.7976	94	95.2381	35.3333	94.6667	87.1667	39.6032
Chr1:127577001-127577200	1	127577001	127577200		Tmem163-004	ENSMUSP00000027585	transmembrane protein 163 [Source:MGI Symbol;Acc:MGI:1919410]	-	CDS	overlapping	0	25.0714	48.3333	30.1667	70.1667	36.2857	54.6667	61.3571	67.5
Chr1:127717801-127718000	1	127717801	127718000		Acmsd-201	ENSMUSP00000048482	amino carboxymuconate semialdehyde decarboxylase [Source:MGI Symbol;Acc:MGI:2386323]	+	CDS	downstream	11486	24.1667	93.3333	95.5	95.2381	73.3333	90	97.5	89.5714
Chr1:127835001-127835200	1	127835001	127835200		Ysk4-201	ENSMUSP00000056254	Yeast Sps1/Ste20-related kinase 4 (S. cerevisiae) [Source:MGI Symbol;Acc:MGI:1203481]	-	CDS	overlapping	0	24.0556	90.6667	95	93.75	67.6667	92.0833	91.7222	76.0278
Chr1:128293601-128293800	1	128293601	128293800		Lct-001	ENSMUSP00000073190	lactase [Source:MGI Symbol;Acc:MGI:104576]	-	CDS	overlapping	0	43.8214	92.1429	96.6667	97.5	53.6786	85.8333	97.5	50
Chr1:128343801-128344000	1	128343801	128344000		Mcm6-201	ENSMUSP00000027601	minichromosome maintenance deficient 6 (MIS5 homolog, S. pombe) (S. cerevisiae) [Source:MGI Symbol;Acc:MGI:1298227]	-	CDS	overlapping	0	45.7639	95.4861	98.6111	98.3333	53.1944	90.7937	98.9583	93.0556
Chr1:128414601-128414800	1	128414601	128414800		Dars-201	ENSMUSP00000027602	aspartyl-tRNA synthetase [Source:MGI Symbol;Acc:MGI:2442544]	-	CDS	overlapping	0	26.7361	93.4524	99.1667	88.8889	72.2222	90.8333	98.9583	94.3518
Chr1:128560201-128560400	1	128560201	128560400		Cxcr4-001	ENSMUSP00000053489	chemokine (C-X-C motif) receptor 4 [Source:MGI Symbol;Acc:MGI:109563]	-	CDS	upstream	28443	47.7282	74.1667	88.8889	78.0258	39.9802	78.75	87.7083	57.1958
Chr1:128707801-128708000	1	128707801	128708000		null					Not found	0	49.3074	100	100	96.3636	49.3939	94.7511	98.7013	89.3939
Chr1:128714601-128714800	1	128714601	128714800		null					Not found	0	64.5119	93.1944	89.6667	86.6667	18.0357	83.3333	82.5476	77.3333
Chr1:128787201-128787400	1	128787201	128787400		null					Not found	0	20.9127	97.5758	97.2222	87.5	79.0873	97.9167	100	83.3333
Chr1:128833401-128833600	1	128833401	128833600		null					Not found	0	32.1212	98.8636	88.7879	98.1818	57.2727	73.6364	89.3939	84.7258
Chr1:128835601-128835800	1	128835601	128835800		null					Not found	0	24.7817	94.4444	100	97.9167	70.2778	80.0595	95.0595	66.3624
Chr1:128854601-128854800	1	128854601	128854800		null					Not found	0	31.1469	89.6759	70.8333	63.1944	50.6944	88.3135	81.8413	57.2222
Chr1:128898201-128898400	1	128898201	128898400		null					Not found	0	25.7143	88.1094	90.4082	74.2857	68.9286	93.3843	94.6429	78.2483
Chr1:129341201-129341400	1	129341201	129341400		null					Not found	0	36.0119	95.5	100	93.3333	61.0714	92.1667	97.0833	50
Chr1:129356801-129357000	1	129356801	129357000		null					Not found	0	39.0714	93.7103	95.8333	100	54.1667	97.5	93.2381	93.3333
Chr1:130726201-130726400	1	130726201	130726400		Yod1-201	ENSMUSP00000055318	YOD1 OTU deubiquitinating enzyme 1 homologue (S. cerevisiae) [Source:MGI Symbol;Acc:MGI:2442596]	+	CDS	upstream	6782	25.8929	92.9167	93	100	68.7738	79.6667	94.6667	81.6667
Chr1:130735001-130735200	1	130735001	130735200		AA986860-201	ENSMUSP00000046172	expressed sequence AA986860 [Source:MGI Symbol;Acc:MGI:2138143]	+	CDS	downstream	2383	45.6825	97.75	95.5	88	50.6667	77	96.3492	77.7381
Chr1:130993801-130994000	1	130993801	130994000		Il10-001	ENSMUSP00000016673	interleukin 10 [Source:MGI Symbol;Acc:MGI:96537]	+	CDS	downstream	25912	20.7143	97.3333	79.1667	90	70.8333	96.3333	91.5476	92.5
Chr1:131060801-131061000	1	131060801	131061000		Mapkapk2-201	ENSMUSP00000016672	MAP kinase-activated protein kinase 2 [Source:MGI Symbol;Acc:MGI:109298]	-	CDS	overlapping	0	45.4564	95.2083	95.8333	92.7778	42.9167	74.4444	88.373	68.6111
Chr1:131073201-131073400	1	131073201	131073400		Mapkapk2-201	ENSMUSP00000016672	MAP kinase-activated protein kinase 2 [Source:MGI Symbol;Acc:MGI:109298]	-	CDS	overlapping	0	55.8333	87.4603	90	82.5238	35.8333	87.9762	91.6667	82.9167
Chr1:131087001-131087200	1	131087001	131087200		Mapkapk2-201	ENSMUSP00000016672	MAP kinase-activated protein kinase 2 [Source:MGI Symbol;Acc:MGI:109298]	-	CDS	overlapping	0	63.8889	83.3333	96.2963	91.6667	24.4444	93.4722	88.3333	77.3611
Chr1:131088401-131088600	1	131088401	131088600		Mapkapk2-201	ENSMUSP00000016672	MAP kinase-activated protein kinase 2 [Source:MGI Symbol;Acc:MGI:109298]	-	CDS	overlapping	0	24.4444	92.0139	100	91.6667	62.5	91.1111	86.9444	66.5278
Chr1:131096201-131096400	1	131096201	131096400		Mapkapk2-201	ENSMUSP00000016672	MAP kinase-activated protein kinase 2 [Source:MGI Symbol;Acc:MGI:109298]	-	CDS	overlapping	0	20.7035	39.7835	36.2121	29.5455	7.19697	17.5	27.9004	16.1364
Chr1:131113001-131113200	1	131113001	131113200		Dyrk3-201	ENSMUSP00000016670	dual-specificity tyrosine-(Y)-phosphorylation regulated kinase 3 [Source:MGI Symbol;Acc:MGI:1330300]	-	CDS	upstream	15474	22.2667	89.3165	91.75	97.2857	73.7976	89.6531	96.0643	78.6777
Chr1:131120201-131120400	1	131120201	131120400		Dyrk3-201	ENSMUSP00000016670	dual-specificity tyrosine-(Y)-phosphorylation regulated kinase 3 [Source:MGI Symbol;Acc:MGI:1330300]	-	CDS	upstream	8274	36.8333	75.1667	63.3333	75.3333	46.6667	55	83.5	70.1667
Chr1:131135401-131135600	1	131135401	131135600		Dyrk3-201	ENSMUSP00000016670	dual-specificity tyrosine-(Y)-phosphorylation regulated kinase 3 [Source:MGI Symbol;Acc:MGI:1330300]	-	CDS	overlapping	0	45.6104	65.7976	66.0119	76.6667	24.5	56	70.1104	45.881
Chr1:131241601-131241800	1	131241601	131241800		Rassf5-001	ENSMUSP00000027688	Ras association (RalGDS/AF-6) domain family member 5 [Source:MGI Symbol;Acc:MGI:1926375]	-	CDS	overlapping	0	25.0119	97	97.5	95.5	62.7262	88	87.7381	74.5238
Chr1:131299801-131300000	1	131299801	131300000		Srgap2-201	ENSMUSP00000095195	SLIT-ROBO Rho GTPase activating protein 2 [Source:MGI Symbol;Acc:MGI:109605]	-	CDS	overlapping	0	42.7579	93.4028	94.4444	96.5278	42.6587	91.7857	85.4167	93.0556
Chr1:131436601-131436800	1	131436601	131436800		Srgap2-201	ENSMUSP00000095195	SLIT-ROBO Rho GTPase activating protein 2 [Source:MGI Symbol;Acc:MGI:109605]	-	CDS	overlapping	0	30.5159	93.0556	91.6667	96.2963	63.3333	92.6191	93.8492	97.2222
Chr1:131587601-131587800	1	131587601	131587800		Avpr1b-001	ENSMUSP00000027690	arginine vasopressin receptor 1B [Source:MGI Symbol;Acc:MGI:1347010]	+	CDS	downstream	11941	39.3056	98.75	94.1667	93.5	55	95	94.3056	80.7381
Chr1:131840801-131841000	1	131840801	131841000		Slc41a1-001	ENSMUSP00000083747	solute carrier family 41, member 1 [Source:MGI Symbol;Acc:MGI:2444823]	+	CDS	overlapping	0	37.0238	98	100	95	59.6429	100	96.6667	96
Chr1:131964801-131965000	1	131964801	131965000		Slc45a3-202	ENSMUSP00000136190	solute carrier family 45, member 3 [Source:MGI Symbol;Acc:MGI:1922082]	+	CDS	downstream	11941	46.3095	89.3095	92.5714	87.1429	47.5	91.3333	93.8095	91.8333
Chr1:131967601-131967800	1	131967601	131967800		Slc45a3-202	ENSMUSP00000136190	solute carrier family 45, member 3 [Source:MGI Symbol;Acc:MGI:1922082]	+	CDS	downstream	9141	82.6786	92.8241	88.8889	95.8333	13.0754	78.3333	95.754	63.0556
Chr1:132012801-132013000	1	132012801	132013000		Elk4-001	ENSMUSP00000083743	ELK4, member of ETS oncogene family [Source:MGI Symbol;Acc:MGI:102853]	+	CDS	downstream	1392	40.9167	91.7262	92.1429	79.3333	52.5	93.7103	93.4167	91.5714
Chr1:132133801-132134000	1	132133801	132134000		Cdk18-201	ENSMUSP00000027697	cyclin-dependent kinase 18 [Source:MGI Symbol;Acc:MGI:97518]	-	CDS	downstream	11366	20.0649	91.7821	95.4545	93.5498	64.9351	83.3333	85	78.4848
Chr1:132200201-132200400	1	132200201	132200400		Lemd1-201	ENSMUSP00000107976	LEM domain containing 1 [Source:MGI Symbol;Acc:MGI:1922403]	+	CDS	downstream	27822	24.0296	84.0909	97.3485	96.9347	62.8788	80.303	86.9084	86.0606
Chr1:132209401-132209600	1	132209401	132209600		Lemd1-201	ENSMUSP00000107976	LEM domain containing 1 [Source:MGI Symbol;Acc:MGI:1922403]	+	CDS	downstream	18622	35.1894	91.9722	100	91.6667	52.75	91.3333	87.9394	83.0664
Chr1:132209601-132209800	1	132209601	132209800		Lemd1-201	ENSMUSP00000107976	LEM domain containing 1 [Source:MGI Symbol;Acc:MGI:1922403]	+	CDS	downstream	18422	24.0119	93.6239	95	96.3889	59.2262	80	83.2381	85
Chr1:132226801-132227000	1	132226801	132227000		Lemd1-201	ENSMUSP00000107976	LEM domain containing 1 [Source:MGI Symbol;Acc:MGI:1922403]	+	CDS	downstream	1222	39.304	89.6853	100	91.7949	54.0293	94.5513	93.3333	93.0769
Chr1:132288201-132288400	1	132288201	132288400		Klhdc8a-201	ENSMUSP00000038297	kelch domain containing 8A [Source:MGI Symbol;Acc:MGI:2442630]	+	CDS	downstream	10877	42.2817	98.3333	93.75	78.8889	49.5833	89.4444	91.8651	89.5833
Chr1:132292401-132292600	1	132292401	132292600		Klhdc8a-201	ENSMUSP00000038297	kelch domain containing 8A [Source:MGI Symbol;Acc:MGI:2442630]	+	CDS	downstream	6677	26.0606	94.9495	96.9697	82.7273	72.1212	91.2121	98.1818	72.7273
Chr1:132310801-132311000	1	132310801	132311000		Nuak2-001	ENSMUSP00000080769	NUAK family, SNF1-like kinase, 2 [Source:MGI Symbol;Acc:MGI:1921387]	+	CDS	downstream	5230	61.1667	96	91.5714	96.6667	35.5	96.6667	96.6667	87
Chr1:132311401-132311600	1	132311401	132311600		Nuak2-001	ENSMUSP00000080769	NUAK family, SNF1-like kinase, 2 [Source:MGI Symbol;Acc:MGI:1921387]	+	CDS	downstream	4630	32.3809	94.4444	94.4444	100	59.2857	75.4167	91.6667	84.4444
Chr1:132326801-132327000	1	132326801	132327000		Nuak2-001	ENSMUSP00000080769	NUAK family, SNF1-like kinase, 2 [Source:MGI Symbol;Acc:MGI:1921387]	+	CDS	overlapping	0	57.8373	82.3512	90.0463	93.4722	34.7222	79.0873	92.5595	56.3889
Chr1:132327601-132327800	1	132327601	132327800		Nuak2-001	ENSMUSP00000080769	NUAK family, SNF1-like kinase, 2 [Source:MGI Symbol;Acc:MGI:1921387]	+	CDS	overlapping	0	93.3333	91.6667	92.3077	97.4359	6.66667	68.9744	100	53.8462
Chr1:132327801-132328000	1	132327801	132328000		Nuak2-001	ENSMUSP00000080769	NUAK family, SNF1-like kinase, 2 [Source:MGI Symbol;Acc:MGI:1921387]	+	CDS	overlapping	0	60.1099	99.1453	94.2308	93.5897	35.7875	81.9231	95.8974	64.1026
Chr1:132330401-132330600	1	132330401	132330600		Nuak2-001	ENSMUSP00000080769	NUAK family, SNF1-like kinase, 2 [Source:MGI Symbol;Acc:MGI:1921387]	+	CDS	overlapping	0	50.6061	95.4545	97.7273	93.9394	39.3939	81.8182	90	100
Chr1:132330601-132330800	1	132330601	132330800		Nuak2-001	ENSMUSP00000080769	NUAK family, SNF1-like kinase, 2 [Source:MGI Symbol;Acc:MGI:1921387]	+	CDS	overlapping	0	35.6061	94.697	96.4286	100	61.3636	100	96.9697	84.8485
Chr1:132366201-132366400	1	132366201	132366400		Tmcc2-001	ENSMUSP00000038369	transmembrane and coiled-coil domains 2 [Source:MGI Symbol;Acc:MGI:1916125]	-	CDS	overlapping	0	28.3333	96.0317	97.9762	100	70.2778	95.8333	98.6111	85.1389
Chr1:132397401-132397600	1	132397401	132397600		Tmcc2-001	ENSMUSP00000038369	transmembrane and coiled-coil domains 2 [Source:MGI Symbol;Acc:MGI:1916125]	-	CDS	downstream	6218	42.4048	52.1667	76.5	34.1667	40	59.9444	82.4048	66.6667
Chr1:132567401-132567600	1	132567401	132567600		Nfasc-202	ENSMUSP00000092148	neurofascin [Source:MGI Symbol;Acc:MGI:104753]	-	CDS	upstream	2820	52.3644	97.2222	94.7917	88.6111	42.4769	90.8333	94.8413	90.2778
Chr1:132579401-132579600	1	132579401	132579600		Nfasc-202	ENSMUSP00000092148	neurofascin [Source:MGI Symbol;Acc:MGI:104753]	-	CDS	overlapping	0	26.25	88.3333	80.5	100	67.1429	88.3333	93.3929	82.5
Chr1:132586801-132587000	1	132586801	132587000		Nfasc-202	ENSMUSP00000092148	neurofascin [Source:MGI Symbol;Acc:MGI:104753]	-	CDS	overlapping	0	56.25	92.5	97.5694	98.6111	32.6389	94.1667	88.8889	87.5
Chr1:132598401-132598600	1	132598401	132598600		Nfasc-202	ENSMUSP00000092148	neurofascin [Source:MGI Symbol;Acc:MGI:104753]	-	CDS	overlapping	0	30.9073	92.9564	88.1151	91.3889	61.176	91.5278	92.0833	90.2778
Chr1:132728201-132728400	1	132728201	132728400		null					Not found	0	27.7778	98.1634	95.4545	93.6364	72.2222	95.9091	100	93.9394
Chr1:132734601-132734800	1	132734601	132734800		null					Not found	0	28.1905	86.0833	100	90.1263	70.3809	87.5	98.5714	91.3333
Chr1:132870601-132870800	1	132870601	132870800		null					Not found	0	26.039	98.1818	91.6667	83.3333	71.3636	97.7273	97.4026	87.1753
Chr1:132900201-132900400	1	132900201	132900400		Lrrn2-001	ENSMUSP00000027706	leucine rich repeat protein 2, neuronal [Source:MGI Symbol;Acc:MGI:106037]	+	CDS	downstream	36799	49.4549	100	100	100	41.0606	88.0952	90.5156	90.9091
Chr1:132921201-132921400	1	132921201	132921400		Lrrn2-001	ENSMUSP00000027706	leucine rich repeat protein 2, neuronal [Source:MGI Symbol;Acc:MGI:106037]	+	CDS	downstream	15799	30.1852	33.7037	30.0926	44.4444	13.6111	40.2646	43.7963	55.463
Chr1:133076801-133077000	1	133076801	133077000		Pik3c2b-001	ENSMUSP00000076911	phosphoinositide-3-kinase, class 2, beta polypeptide [Source:MGI Symbol;Acc:MGI:2685045]	+	CDS	overlapping	0	63.8691	80.5714	93	91.3095	26.9643	56.7857	90.8333	50
Chr1:133103801-133104000	1	133103801	133104000		Pik3c2b-001	ENSMUSP00000076911	phosphoinositide-3-kinase, class 2, beta polypeptide [Source:MGI Symbol;Acc:MGI:2685045]	+	CDS	overlapping	0	48.6905	97.3485	96.6667	97.3214	49.6429	100	98.3333	87.5
Chr1:133133001-133133200	1	133133001	133133200		Ppp1r15b-001	ENSMUSP00000057062	protein phosphatase 1, regulatory (inhibitor) subunit 15b [Source:MGI Symbol;Acc:MGI:2444211]	+	CDS	overlapping	0	41.5873	75.6106	89.0046	93.6012	46.8056	45.8333	88.3929	62.5
Chr1:133152801-133153000	1	133152801	133153000		Ppp1r15b-001	ENSMUSP00000057062	protein phosphatase 1, regulatory (inhibitor) subunit 15b [Source:MGI Symbol;Acc:MGI:2444211]	+	CDS	upstream	15914	23.4896	33.3461	35.9375	25	60.3125	30.7639	83.8021	48.9583
Chr1:133237801-133238000	1	133237801	133238000		Plekha6-201	ENSMUSP00000048214	pleckstrin homology domain containing, family A member 6 [Source:MGI Symbol;Acc:MGI:2388662]	+	CDS	downstream	22055	34.6627	98.3333	83.3333	95.8333	47.9167	97.2222	82.5794	44.4444
Chr1:133245201-133245400	1	133245201	133245400		Plekha6-201	ENSMUSP00000048214	pleckstrin homology domain containing, family A member 6 [Source:MGI Symbol;Acc:MGI:2388662]	+	CDS	downstream	14655	26.1144	97.9167	94.4444	85.9722	58.3532	78.0556	84.4676	82.5
Chr1:133264401-133264600	1	133264401	133264600		Plekha6-201	ENSMUSP00000048214	pleckstrin homology domain containing, family A member 6 [Source:MGI Symbol;Acc:MGI:2388662]	+	CDS	overlapping	0	25.974	100	86.9697	90.9091	72.7273	65.1515	98.7013	54.7511
Chr1:133279801-133280000	1	133279801	133280000		Plekha6-201	ENSMUSP00000048214	pleckstrin homology domain containing, family A member 6 [Source:MGI Symbol;Acc:MGI:2388662]	+	CDS	overlapping	0	64.8485	93.5606	97.7273	94.0909	30.6061	87.2727	95.4545	76.2121
Chr1:133296401-133296600	1	133296401	133296600		Plekha6-201	ENSMUSP00000048214	pleckstrin homology domain containing, family A member 6 [Source:MGI Symbol;Acc:MGI:2388662]	+	CDS	overlapping	0	40.1667	94.3056	92.5	94.6667	55.3333	93.3333	95.5	66.6667
Chr1:133320601-133320800	1	133320601	133320800		Golt1a-201	ENSMUSP00000092136	golgi transport 1 homolog A (S. cerevisiae) [Source:MGI Symbol;Acc:MGI:1915588]	+	CDS	overlapping	0	32.8016	91.9643	94.3889	96.8889	65.1984	91.6111	98	92.1667
Chr1:133353801-133354000	1	133353801	133354000		Ren1-001	ENSMUSP00000092135	renin 1 structural [Source:MGI Symbol;Acc:MGI:97898]	+	CDS	overlapping	0	48.6828	88.75	86	88.1111	35.4802	75.5952	84.163	69.8611
Chr1:133658801-133659000	1	133658801	133659000		Zbed6-201	ENSMUSP00000136026	zinc finger, BED domain containing 6 [Source:MGI Symbol;Acc:MGI:3828086]	-	CDS	overlapping	0	47.9048	92.5	97.5	88.8333	47.3333	81.75	95.2381	79
Chr1:133691201-133691400	1	133691201	133691400		Lax1-201	ENSMUSP00000131126	lymphocyte transmembrane adaptor 1 [Source:MGI Symbol;Acc:MGI:2443362]	-	CDS	downstream	2295	33.4848	51.0823	26.6234	55.9091	31.0606	40.4762	64.5455	39.697
Chr1:133698201-133698400	1	133698201	133698400		Gm17678-201	ENSMUSP00000126957	predicted gene, 17678 [Source:MGI Symbol;Acc:MGI:4937312]	-	CDS	upstream	3239	25.8394	95.055	94.6154	95.2991	71.6575	90.7692	97.4969	89.3376
Chr1:133799801-133800000	1	133799801	133800000		Atp2b4-001	ENSMUSP00000119242	ATPase, Ca++ transporting, plasma membrane 4 [Source:MGI Symbol;Acc:MGI:88111]	-	CDS	downstream	46520	39.2929	49.0194	43.0303	34.4697	15.7071	23.4849	55	14.798
Chr1:133834401-133834600	1	133834401	133834600		null					Not found	0	45.3333	100	81.4167	93	46.8333	73.3333	92.1667	45.5
Chr1:133844801-133845000	1	133844801	133845000		null					Not found	0	68.5317	94.4444	94.5833	100	25	81.3889	93.5317	79.1667
Chr1:133854601-133854800	1	133854601	133854800		Optc-001	ENSMUSP00000120568	opticin [Source:MGI Symbol;Acc:MGI:2151113]	-	CDS	upstream	43000	66.3809	82.3889	85	80	30.2857	81.1667	96.6667	66.6667
Chr1:133860201-133860400	1	133860201	133860400		Optc-001	ENSMUSP00000120568	opticin [Source:MGI Symbol;Acc:MGI:2151113]	-	CDS	upstream	37400	22.2222	29.881	45.7143	35.8333	34.1667	56.6667	56.3889	67.5
Chr1:133871401-133871600	1	133871401	133871600		Optc-001	ENSMUSP00000120568	opticin [Source:MGI Symbol;Acc:MGI:2151113]	-	CDS	upstream	26200	40.3752	91.9697	93.1818	90.2342	46.4971	71.3636	86.8723	52.013
Chr1:133906201-133906400	1	133906201	133906400		Optc-001	ENSMUSP00000120568	opticin [Source:MGI Symbol;Acc:MGI:2151113]	-	CDS	overlapping	0	39.7727	78.2222	72.987	93.3333	48.3333	79	88.1061	56.9444
Chr1:133937801-133938000	1	133937801	133938000		Prelp-001	ENSMUSP00000048803	proline arginine-rich end leucine-rich repeat [Source:MGI Symbol;Acc:MGI:2151110]	-	CDS	downstream	22396	43.5034	91.0714	93.4524	92.8571	51.3095	78.2653	94.8129	83.3333
Chr1:133941401-133941600	1	133941401	133941600		Prelp-001	ENSMUSP00000048803	proline arginine-rich end leucine-rich repeat [Source:MGI Symbol;Acc:MGI:2151110]	-	CDS	downstream	25996	35.4545	89.3939	97.7273	100	64.5455	90.9091	100	72.7273
Chr1:133961601-133961800	1	133961601	133961800		Prelp-001	ENSMUSP00000048803	proline arginine-rich end leucine-rich repeat [Source:MGI Symbol;Acc:MGI:2151110]	-	CDS	downstream	46196	36.7857	63.1378	70	58.9286	22.0238	50.4762	58.8095	80.9524
Chr1:134028401-134028600	1	134028401	134028600		Fmod-001	ENSMUSP00000035489	fibromodulin [Source:MGI Symbol;Acc:MGI:1328364]	+	CDS	downstream	11624	40.2041	95.5952	97.6191	81.9048	55.1531	85.1786	95.3571	56.9048
Chr1:134070601-134070800	1	134070601	134070800		Btg2-001	ENSMUSP00000020692	B cell translocation gene 2, anti-proliferative [Source:MGI Symbol;Acc:MGI:108384]	-	CDS	upstream	6569	47.8388	91.2088	98.0769	96.1539	52.1612	100	100	100
Chr1:134071601-134071800	1	134071601	134071800		Btg2-001	ENSMUSP00000020692	B cell translocation gene 2, anti-proliferative [Source:MGI Symbol;Acc:MGI:108384]	-	CDS	upstream	5569	39.5238	92.096	95.4545	92.8571	49.2424	88.6364	88.7662	39.3939
Chr1:134098001-134098200	1	134098001	134098200		Btg2-001	ENSMUSP00000020692	B cell translocation gene 2, anti-proliferative [Source:MGI Symbol;Acc:MGI:108384]	-	CDS	downstream	18948	39.5833	92.4369	89.5833	96.25	50	83.0258	89.5833	78.7302
Chr1:134114801-134115000	1	134114801	134115000		Chit1-001	ENSMUSP00000123979	chitinase 1 (chitotriosidase) [Source:MGI Symbol;Acc:MGI:1919134]	+	CDS	downstream	23748	36.3636	96.8182	96.9697	93.9394	54.697	77.2727	91.0606	86.8831
Chr1:134173201-134173400	1	134173201	134173400		Chi3l1-002	ENSMUSP00000119205	chitinase 3-like 1 [Source:MGI Symbol;Acc:MGI:1340899]	+	CDS	downstream	8857	23.5314	92.8095	96.3889	91.9048	69.3095	94.75	92.8409	90.5
Chr1:134189201-134189400	1	134189201	134189400		Chi3l1-002	ENSMUSP00000119205	chitinase 3-like 1 [Source:MGI Symbol;Acc:MGI:1340899]	+	CDS	overlapping	0	26.6667	50.6667	21.6667	53.8333	40	23.0238	66.6667	21
Chr1:134199401-134199600	1	134199401	134199600		Mybph-201	ENSMUSP00000042195	myosin binding protein H [Source:MGI Symbol;Acc:MGI:1858196]	+	CDS	overlapping	0	20.7857	96.0707	90	84.2659	69.8809	96	90.6667	84.5714
Chr1:134304801-134305000	1	134304801	134305000		Ppfia4-201	ENSMUSP00000128314	protein tyrosine phosphatase, receptor type, f polypeptide (PTPRF), interacting protein (liprin), alpha 4 [Source:MGI Symbol;Acc:MGI:1915757]	-	CDS	overlapping	0	32.7738	92.2857	96.0714	94	60.6429	96.25	93.4167	86.3929
Chr1:134306201-134306400	1	134306201	134306400		Ppfia4-201	ENSMUSP00000128314	protein tyrosine phosphatase, receptor type, f polypeptide (PTPRF), interacting protein (liprin), alpha 4 [Source:MGI Symbol;Acc:MGI:1915757]	-	CDS	overlapping	0	60.0992	93.3471	100	96.6434	31.2897	86.8403	91.3889	64.1429
Chr1:134369001-134369200	1	134369001	134369200		Tmem183a-201	ENSMUSP00000046786	transmembrane protein 183A [Source:MGI Symbol;Acc:MGI:1914729]	-	CDS	downstream	7131	25.5	76.8889	91.2381	89.0152	72.5	97.5	98	85
Chr1:134503001-134503200	1	134503001	134503200		Rabif-201	ENSMUSP00000038335	RAB interacting factor [Source:MGI Symbol;Acc:MGI:2138605]	+	CDS	overlapping	0	21.0635	97.7778	96	95	71.2143	96.5714	92.2778	75
Chr1:134512001-134512200	1	134512001	134512200		Rabif-201	ENSMUSP00000038335	RAB interacting factor [Source:MGI Symbol;Acc:MGI:2138605]	+	CDS	upstream	5680	30.1587	89.6429	81.9444	83.4722	47.9167	69.4444	78.0754	66.6667
Chr1:134699201-134699400	1	134699201	134699400		Syt2-001	ENSMUSP00000112438	synaptotagmin II [Source:MGI Symbol;Acc:MGI:99666]	+	CDS	downstream	41452	28.6309	94.0873	92.2024	100	63.5913	93.0556	92.2222	78.4722
Chr1:134705001-134705200	1	134705001	134705200		Syt2-001	ENSMUSP00000112438	synaptotagmin II [Source:MGI Symbol;Acc:MGI:99666]	+	CDS	downstream	35652	28.8462	49.7253	38.9744	29.6154	11.5385	16.6667	40.3846	7.94872
Chr1:134727401-134727600	1	134727401	134727600		Syt2-001	ENSMUSP00000112438	synaptotagmin II [Source:MGI Symbol;Acc:MGI:99666]	+	CDS	downstream	13252	48.0476	86.6667	77.5	88.3333	51.9524	83.3333	100	60
Chr1:134784601-134784800	1	134784601	134784800		Ppp1r12b-001	ENSMUSP00000047463	protein phosphatase 1, regulatory (inhibitor) subunit 12B [Source:MGI Symbol;Acc:MGI:1916417]	-	CDS	overlapping	0	42.0265	95.625	94.3518	98.8095	47.0833	84.838	89.1098	67.6389
Chr1:134889801-134890000	1	134889801	134890000		Ppp1r12b-001	ENSMUSP00000047463	protein phosphatase 1, regulatory (inhibitor) subunit 12B [Source:MGI Symbol;Acc:MGI:1916417]	-	CDS	overlapping	0	29.8809	96.0714	100	96	65.3572	92.1429	95.2381	96.6667
Chr1:135037001-135037200	1	135037001	135037200		Lgr6-001	ENSMUSP00000035444	leucine-rich repeat-containing G protein-coupled receptor 6 [Source:MGI Symbol;Acc:MGI:2441805]	-	CDS	overlapping	0	20.4048	96.6667	96.6667	95.2222	64.8095	85.4206	85.2143	66.0126
Chr1:135069801-135070000	1	135069801	135070000		Lgr6-001	ENSMUSP00000035444	leucine-rich repeat-containing G protein-coupled receptor 6 [Source:MGI Symbol;Acc:MGI:2441805]	-	CDS	overlapping	0	33.5	96.6667	95	85	58.1667	100	91.6667	66.6667
Chr1:135112801-135113000	1	135112801	135113000		Ptprv-201	ENSMUSP00000083623	protein tyrosine phosphatase, receptor type, V [Source:MGI Symbol;Acc:MGI:108027]	-	CDS	downstream	495	30.1667	81	87.5	68.5	47.3333	100	77.5	58.8333
Chr1:135167601-135167800	1	135167601	135167800		Gpr37l1-001	ENSMUSP00000027682	G protein-coupled receptor 37-like 1 [Source:MGI Symbol;Acc:MGI:1928503]	-	CDS	downstream	97	45.8333	90.6429	81.6667	83.3333	36.6667	90	82.5	83.3333
Chr1:135244401-135244600	1	135244401	135244600		Elf3-201	ENSMUSP00000003135	E74-like factor 3 [Source:MGI Symbol;Acc:MGI:1101781]	-	CDS	upstream	9666	24.3571	92.1818	86.3095	88.1944	52.8095	65.1667	77.1667	78.0238
Chr1:135255001-135255200	1	135255001	135255200		Elf3-201	ENSMUSP00000003135	E74-like factor 3 [Source:MGI Symbol;Acc:MGI:1101781]	-	CDS	overlapping	0	36.7424	87.5	98.1818	90.303	62.1212	68.9394	98.8636	90.1515
Chr1:135474801-135475000	1	135474801	135475000		Nav1-201	ENSMUSP00000043803	neuron navigator 1 [Source:MGI Symbol;Acc:MGI:2183683]	-	CDS	overlapping	0	61.7817	91	84.1667	94.1667	17.1905	83.3333	78.9722	84.6944
Chr1:135486401-135486600	1	135486401	135486600		Nav1-201	ENSMUSP00000043803	neuron navigator 1 [Source:MGI Symbol;Acc:MGI:2183683]	-	CDS	overlapping	0	20.4127	87.0833	96.6667	93.3333	76.4762	88.5714	96.8889	85
Chr1:135498601-135498800	1	135498601	135498800		Nav1-201	ENSMUSP00000043803	neuron navigator 1 [Source:MGI Symbol;Acc:MGI:2183683]	-	CDS	overlapping	0	20.2089	100	90	97.1429	69.0476	64.0556	89.2565	78.0833
Chr1:135561601-135561800	1	135561601	135561800		Nav1-201	ENSMUSP00000043803	neuron navigator 1 [Source:MGI Symbol;Acc:MGI:2183683]	-	CDS	overlapping	0	23.8571	97.1429	85.4762	74.3333	69.4762	87.5	93.3333	90.5
Chr1:135684401-135684600	1	135684401	135684600		null					Not found	0	26.8182	92.4318	85.75	92.5	71.1818	88.8095	98	96.0833
Chr1:135691601-135691800	1	135691601	135691800		Csrp1-002	ENSMUSP00000095169	cysteine and glycine-rich protein 1 [Source:MGI Symbol;Acc:MGI:88549]	+	CDS	downstream	47601	61	74.9881	100	88.3333	26.5	77.1667	87.5	52.8571
Chr1:135694401-135694600	1	135694401	135694600		Csrp1-002	ENSMUSP00000095169	cysteine and glycine-rich protein 1 [Source:MGI Symbol;Acc:MGI:88549]	+	CDS	downstream	44801	32.0952	94	91.3889	91.8095	57.7143	94.6667	89.8095	82.5833
Chr1:135794401-135794600	1	135794401	135794600		Tnni1-005	ENSMUSP00000121122	troponin I, skeletal, slow 1 [Source:MGI Symbol;Acc:MGI:105073]	+	CDS	downstream	8013	45.2564	40.3053	24.359	28.8553	14.359	35.2564	59.6154	49.5727
Chr1:135838201-135838400	1	135838201	135838400		Tnnt2-205	ENSMUSP00000137579	troponin T2, cardiac [Source:MGI Symbol;Acc:MGI:104597]	+	CDS	downstream	2475	20.8333	92.5833	95	100	75.8333	85	96.6667	78
Chr1:135923601-135923800	1	135923601	135923800		Pkp1-001	ENSMUSP00000027667	plakophilin 1 [Source:MGI Symbol;Acc:MGI:1328359]	-	CDS	downstream	4589	26.2121	93.4324	94.5455	92.8788	66.6667	93.474	92.8788	93.6364
Chr1:136028801-136029000	1	136028801	136029000		Tmem9-001	ENSMUSP00000065409	transmembrane protein 9 [Source:MGI Symbol;Acc:MGI:1913491]	+	CDS	overlapping	0	31.0606	100	95.4545	84.8485	62.1212	76.2121	93.1818	85.6061
Chr1:136041401-136041600	1	136041401	136041600		Tmem9-001	ENSMUSP00000065409	transmembrane protein 9 [Source:MGI Symbol;Acc:MGI:1913491]	+	CDS	upstream	7181	33.8095	98.3333	92.1667	92.1667	46.8095	74	80.6191	75
Chr1:136127001-136127200	1	136127001	136127200		Kif21b-002	ENSMUSP00000074661	kinesin family member 21B [Source:MGI Symbol;Acc:MGI:109234]	+	CDS	downstream	4522	51.7593	91.7361	94.4444	94.1667	42.6389	91.5873	94.3982	83.125
Chr1:136148201-136148400	1	136148201	136148400		Kif21b-002	ENSMUSP00000074661	kinesin family member 21B [Source:MGI Symbol;Acc:MGI:109234]	+	CDS	overlapping	0	29.6154	93.8461	94.8718	98.0769	55	98.0769	84.6154	96.337
Chr1:136154201-136154400	1	136154201	136154400		Kif21b-002	ENSMUSP00000074661	kinesin family member 21B [Source:MGI Symbol;Acc:MGI:109234]	+	CDS	overlapping	0	58.4524	91.9558	93.4524	93.4524	25.4762	89.2857	83.9286	73.8095
Chr1:136165001-136165200	1	136165001	136165200		Kif21b-002	ENSMUSP00000074661	kinesin family member 21B [Source:MGI Symbol;Acc:MGI:109234]	+	CDS	overlapping	0	48.6111	95.8333	100	97.2222	51.3889	87.5	100	85.1389
Chr1:136172801-136173000	1	136172801	136173000		Kif21b-002	ENSMUSP00000074661	kinesin family member 21B [Source:MGI Symbol;Acc:MGI:109234]	+	CDS	overlapping	0	25.8333	92.3214	95	96.6667	60	81	85.8333	88
Chr1:136220201-136220400	1	136220201	136220400		5730559C18Rik-001	ENSMUSP00000113785	RIKEN cDNA 5730559C18 gene [Source:MGI Symbol;Acc:MGI:1921579]	-	CDS	overlapping	0	25.8333	96.6667	100	97.5	71.6667	90	97.5	29.3333
Chr1:136223201-136223400	1	136223201	136223400		5730559C18Rik-001	ENSMUSP00000113785	RIKEN cDNA 5730559C18 gene [Source:MGI Symbol;Acc:MGI:1921579]	-	CDS	overlapping	0	34.1631	99.2424	93.1818	93.1772	54.6753	78.4848	88.8384	86.5368
Chr1:136229201-136229400	1	136229201	136229400		5730559C18Rik-001	ENSMUSP00000113785	RIKEN cDNA 5730559C18 gene [Source:MGI Symbol;Acc:MGI:1921579]	-	CDS	overlapping	0	61.4762	94	86.6667	89.6667	38.5238	90	100	15
Chr1:136373801-136374000	1	136373801	136374000		Camsap2-201	ENSMUSP00000041920	calmodulin regulated spectrin-associated protein family, member 2 [Source:MGI Symbol;Acc:MGI:1922434]	-	CDS	downstream	28364	38.4091	97.9545	84.7619	94.5455	57.1212	94.9134	95.5303	90.7359
Chr1:136394601-136394800	1	136394601	136394800		Ddx59-001	ENSMUSP00000027655	DEAD (Asp-Glu-Ala-Asp) box polypeptide 59 [Source:MGI Symbol;Acc:MGI:1915247]	+	CDS	downstream	21793	24.7152	56.0302	61.4484	47.6389	39.1204	58.7714	63.8356	52.3611
Chr1:136444401-136444600	1	136444401	136444600		Ddx59-001	ENSMUSP00000027655	DEAD (Asp-Glu-Ala-Asp) box polypeptide 59 [Source:MGI Symbol;Acc:MGI:1915247]	+	CDS	upstream	4385	35.8974	94.6154	92.9487	97.4359	60.8974	78.3333	96.7949	69.2308
Chr1:136447001-136447200	1	136447001	136447200		Ddx59-001	ENSMUSP00000027655	DEAD (Asp-Glu-Ala-Asp) box polypeptide 59 [Source:MGI Symbol;Acc:MGI:1915247]	+	CDS	upstream	6985	62.2222	91.6667	98.3333	85.4167	36.1111	91.8056	98.3333	65.1389
Chr1:136521401-136521600	1	136521401	136521600		Kif14-201	ENSMUSP00000044257	kinesin family member 14 [Source:MGI Symbol;Acc:MGI:1098226]	+	CDS	overlapping	0	31.6667	97.3333	100	97.5	62.5	87.8809	94.1667	88.3809
Chr1:136542001-136542200	1	136542001	136542200		Kif14-201	ENSMUSP00000044257	kinesin family member 14 [Source:MGI Symbol;Acc:MGI:1098226]	+	CDS	upstream	14385	34.4242	94.8333	93.3929	90	58.3333	82.6667	92.7576	77.5
Chr1:136551001-136551200	1	136551001	136551200		Kif14-201	ENSMUSP00000044257	kinesin family member 14 [Source:MGI Symbol;Acc:MGI:1098226]	+	CDS	upstream	23385	53.8214	67.7857	85.8333	72.5	19.1786	55.8333	73	61.1667
Chr1:136556201-136556400	1	136556201	136556400		Kif14-201	ENSMUSP00000044257	kinesin family member 14 [Source:MGI Symbol;Acc:MGI:1098226]	+	CDS	upstream	28585	28.1502	91.6667	89.5833	93.4722	60.4167	88.8889	88.5669	74.7222
Chr1:136577601-136577800	1	136577601	136577800		Zfp281-001	ENSMUSP00000039003	zinc finger protein 281 [Source:MGI Symbol;Acc:MGI:3029290]	+	CDS	downstream	47486	28.2204	93.673	94.697	92.0455	69.2544	83.7626	97.4748	90.8225
Chr1:136584201-136584400	1	136584201	136584400		Zfp281-001	ENSMUSP00000039003	zinc finger protein 281 [Source:MGI Symbol;Acc:MGI:3029290]	+	CDS	downstream	40886	45.1732	97.0455	97.7273	90.9091	52.7706	71.4286	97.9437	86.7965
Chr1:136675201-136675400	1	136675201	136675400		Zfp281-001	ENSMUSP00000039003	zinc finger protein 281 [Source:MGI Symbol;Acc:MGI:3029290]	+	CDS	upstream	47234	21.7942	87.2024	72.6191	95.2381	65.4762	36.9048	87.2704	76.1905
Chr1:136685201-136685400	1	136685201	136685400		null					Not found	0	34.2698	92.5	93.4167	95.5	38.2857	86.627	72.5556	37.5
Chr1:136777001-136777200	1	136777001	136777200		null					Not found	0	35.0561	83.2973	85.974	87.8788	50.5392	87.7922	85.5952	82.4026
Chr1:136777401-136777600	1	136777401	136777600		null					Not found	0	40.1424	86.6387	94.1176	82.6471	39.1176	81.4706	79.26	59.8529
Chr1:136777601-136777800	1	136777601	136777800		null					Not found	0	41.3752	89.1667	80	88.75	41.8889	75.8333	83.2641	67.1429
Chr1:136796801-136797000	1	136796801	136797000		Nr5a2-201	ENSMUSP00000027649	nuclear receptor subfamily 5, group A, member 2 [Source:MGI Symbol;Acc:MGI:1346834]	-	CDS	upstream	48463	35.1275	83.1378	68.5034	84.5238	49.4048	74.8809	84.5323	80
Chr1:136915601-136915800	1	136915601	136915800		Nr5a2-201	ENSMUSP00000027649	nuclear receptor subfamily 5, group A, member 2 [Source:MGI Symbol;Acc:MGI:1346834]	-	CDS	overlapping	0	27.1379	53.2051	29.359	44.2674	10.1465	39.8718	37.2844	44.1026
Chr1:136966601-136966800	1	136966601	136966800		Nr5a2-201	ENSMUSP00000027649	nuclear receptor subfamily 5, group A, member 2 [Source:MGI Symbol;Acc:MGI:1346834]	-	CDS	downstream	6311	45.5688	88.0685	95.291	95.0595	41.8056	75.3472	87.3743	62.9167
Chr1:137079601-137079800	1	137079601	137079800		null					Not found	0	60.4206	90.404	90	97.5	26.6667	40.5	87.0873	76.7143
Chr1:137142201-137142400	1	137142201	137142400		null					Not found	0	43.3809	90.7143	85	85.8333	32.6191	63.3333	76	47.4444
Chr1:137376801-137377000	1	137376801	137377000		null					Not found	0	21.5873	93.718	89.7436	93.3333	64.011	76.6667	85.5983	71.6667
Chr1:137507601-137507800	1	137507601	137507800		null					Not found	0	23.5119	92.75	96.6667	86.6667	73.2381	94.6667	96.75	93.2381
Chr1:138047001-138047200	1	138047001	138047200		Ptprc-201	ENSMUSP00000027645	protein tyrosine phosphatase, receptor type, C [Source:MGI Symbol;Acc:MGI:97810]	-	CDS	upstream	17306	28.8492	89.9306	93.0556	88.0682	57.5	90.7441	86.3492	92.0833
Chr1:138515401-138515600	1	138515401	138515600		Nek7-201	ENSMUSP00000027642	NIMA (never in mitosis gene a)-related expressed kinase 7 [Source:MGI Symbol;Acc:MGI:1890645]	-	CDS	overlapping	0	34.8674	94.5602	100	89.3089	61.25	80.9722	96.1174	67.004
Chr1:138536401-138536600	1	138536401	138536600		Nek7-201	ENSMUSP00000027642	NIMA (never in mitosis gene a)-related expressed kinase 7 [Source:MGI Symbol;Acc:MGI:1890645]	-	CDS	overlapping	0	24.5208	88.486	91.0256	85.1282	55.3846	67.5641	79.9054	70.5128
Chr1:138561801-138562000	1	138561801	138562000		Nek7-201	ENSMUSP00000027642	NIMA (never in mitosis gene a)-related expressed kinase 7 [Source:MGI Symbol;Acc:MGI:1890645]	-	CDS	downstream	42	31.9048	91.1429	98.3333	97.0833	61.6667	90.1818	93.5714	88.3333
Chr1:138571801-138572000	1	138571801	138572000		Nek7-201	ENSMUSP00000027642	NIMA (never in mitosis gene a)-related expressed kinase 7 [Source:MGI Symbol;Acc:MGI:1890645]	-	CDS	downstream	10042	28.9521	93.254	95.2381	85.7143	65.1191	83.0981	94.0712	49.5238
Chr1:138576801-138577000	1	138576801	138577000		Nek7-201	ENSMUSP00000027642	NIMA (never in mitosis gene a)-related expressed kinase 7 [Source:MGI Symbol;Acc:MGI:1890645]	-	CDS	downstream	15042	23.4973	98.75	83.3333	86.8333	59.5238	85.8611	83.0211	79
Chr1:138628801-138629000	1	138628801	138629000		null					Not found	0	21.456	97.6191	84.6154	93.315	72.5	97.1795	93.9561	86.6707
Chr1:138641801-138642000	1	138641801	138642000		null					Not found	0	32.5476	93.2381	91.5909	94.1667	59.1746	95.5421	91.7222	71.0076
Chr1:138967601-138967800	1	138967601	138967800		Dennd1b-002	ENSMUSP00000068646	DENN/MADD domain containing 1B [Source:MGI Symbol;Acc:MGI:2447812]	+	CDS	overlapping	0	31.5635	82.4048	90.9762	82.9167	54.9841	93.8333	86.5476	92.3214
Chr1:139060401-139060600	1	139060401	139060600		Dennd1b-002	ENSMUSP00000068646	DENN/MADD domain containing 1B [Source:MGI Symbol;Acc:MGI:2447812]	+	CDS	overlapping	0	30.0833	93.75	84.6667	93	58.6667	70.2078	88.75	75.4524
Chr1:139080601-139080800	1	139080601	139080800		Dennd1b-201	ENSMUSP00000127580	DENN/MADD domain containing 1B [Source:MGI Symbol;Acc:MGI:2447812]	+	CDS	overlapping	0	54.7222	96.6667	93.3333	88.3333	32.7778	93	87.5	41.6667
Chr1:139176601-139176800	1	139176601	139176800		Dennd1b-201	ENSMUSP00000127580	DENN/MADD domain containing 1B [Source:MGI Symbol;Acc:MGI:2447812]	+	CDS	upstream	6303	21.6667	93.5714	87.5	97.5	73.3333	95	95	79.6667
Chr1:143640601-143640800	1	143640601	143640800		Cdc73-001	ENSMUSP00000018337	cell division cycle 73, Paf1/RNA polymerase II complex component, homolog (S. cerevisiae) [Source:MGI Symbol;Acc:MGI:2384876]	-	CDS	overlapping	0	26.4141	85.0505	93.9394	89.5094	42.7345	81.5584	69.1486	81.4971
Chr1:144007401-144007600	1	144007401	144007600		Rgs2-001	ENSMUSP00000115558	regulator of G-protein signaling 2 [Source:MGI Symbol;Acc:MGI:1098271]	-	CDS	downstream	3283	26.7936	74.6667	77.627	71.8056	35.6786	76.9167	62.4722	58.881
Chr1:146584201-146584400	1	146584201	146584400		Fam5c-001	ENSMUSP00000074201	family with sequence similarity 5, member C [Source:MGI Symbol;Acc:MGI:2443035]	+	CDS	overlapping	0	20.5338	86.3621	85.1885	82.2123	70.496	75.1389	91.0298	86.0913
Chr1:147727201-147727400	1	147727201	147727400		null					Not found	0	22.6389	66.1111	51.3889	80.5556	66.6667	78.8889	89.3056	88.9881
Chr1:150394201-150394400	1	150394201	150394400		Tpr-002	ENSMUSP00000117616	translocated promoter region [Source:MGI Symbol;Acc:MGI:1922066]	+	CDS	overlapping	0	24.499	24.0179	3.125	23.125	2.14286	19.0848	26.6419	21.25
Chr1:150425801-150426000	1	150425801	150426000		Tpr-002	ENSMUSP00000117616	translocated promoter region [Source:MGI Symbol;Acc:MGI:1922066]	+	CDS	overlapping	0	41.7024	92.5	89.6667	85.2381	44.8333	67.5	86.5357	73.3333
Chr1:150446001-150446200	1	150446001	150446200		Tpr-002	ENSMUSP00000117616	translocated promoter region [Source:MGI Symbol;Acc:MGI:1922066]	+	CDS	overlapping	0	23.6706	95.5556	90	90.8333	69.4286	90.2262	93.0992	85.6667
Chr1:150460601-150460800	1	150460601	150460800		Prg4-001	ENSMUSP00000125551	proteoglycan 4 (megakaryocyte stimulating factor, articular superficial zone protein) [Source:MGI Symbol;Acc:MGI:1891344]	-	CDS	overlapping	0	41.6667	91.1688	80	100	40.1515	95.4545	81.8182	24.5455
Chr1:151046801-151047000	1	151046801	151047000		null					Not found	0	40.5675	98.3333	92.5	72.5	39.3333	66.9762	79.9008	77.9762
Chr1:151287601-151287800	1	151287601	151287800		null					Not found	0	52.3333	85	83.3333	80	44.3333	87.5	96.6667	68.3333
Chr1:151356001-151356200	1	151356001	151356200		Ivns1abp-201	ENSMUSP00000023918	influenza virus NS1A binding protein [Source:MGI Symbol;Acc:MGI:2152389]	+	CDS	overlapping	0	34.9722	92.3214	96.5909	86.5	57.4444	96.3214	92.4167	91.8889
Chr1:151689801-151690000	1	151689801	151690000		Fam129a-001	ENSMUSP00000115822	family with sequence similarity 129, member A [Source:MGI Symbol;Acc:MGI:2137237]	+	CDS	overlapping	0	46.6984	91.0714	88.3333	80.4048	41.5	76.5437	88.1984	68
Chr1:151697001-151697200	1	151697001	151697200		Fam129a-001	ENSMUSP00000115822	family with sequence similarity 129, member A [Source:MGI Symbol;Acc:MGI:2137237]	+	CDS	overlapping	0	34.6786	95.6548	98.75	79.1667	57.0714	76.6667	91.75	69.3968
Chr1:151709001-151709200	1	151709001	151709200		Fam129a-001	ENSMUSP00000115822	family with sequence similarity 129, member A [Source:MGI Symbol;Acc:MGI:2137237]	+	CDS	overlapping	0	56.4167	97.5	94.1667	71.3333	38.5	100	94.9167	85
Chr1:151718601-151718800	1	151718601	151718800		Fam129a-001	ENSMUSP00000115822	family with sequence similarity 129, member A [Source:MGI Symbol;Acc:MGI:2137237]	+	CDS	upstream	255	36.7778	93	100	92.5	48.1667	94.1667	84.9444	76.6667
Chr1:151829801-151830000	1	151829801	151830000		Edem3-201	ENSMUSP00000058941	ER degradation enhancer, mannosidase alpha-like 3 [Source:MGI Symbol;Acc:MGI:1914217]	+	CDS	upstream	11088	30.061	100	88.6003	87.5758	64.2424	83.9394	94.3034	80.6818
Chr1:151836601-151836800	1	151836601	151836800		Edem3-201	ENSMUSP00000058941	ER degradation enhancer, mannosidase alpha-like 3 [Source:MGI Symbol;Acc:MGI:1914217]	+	CDS	upstream	17888	21.3095	78.2976	62.9167	60	59.1667	87.7381	80.4762	79.8333
Chr1:151891001-151891200	1	151891001	151891200		1700025G04Rik-001	ENSMUSP00000113971	RIKEN cDNA 1700025G04 gene [Source:MGI Symbol;Acc:MGI:1916649]	-	CDS	upstream	2194	27.8788	100	100	95.1515	59.0909	87.5758	86.9697	89.3074
Chr1:152130201-152130400	1	152130201	152130400		null					Not found	0	28.5714	92.8571	96.4286	92.8571	71.4286	96.4286	100	90.4762
Chr1:152258401-152258600	1	152258401	152258600		null					Not found	0	21.5348	84.3282	70.4545	67.8788	62.1212	43.9394	83.656	75
Chr1:152258601-152258800	1	152258601	152258800		null					Not found	0	31.28	80.7071	91.6667	76.9697	60.6061	78.4632	91.8861	61.1364
Chr1:152578401-152578600	1	152578401	152578600		Rgl1-001	ENSMUSP00000027760	ral guanine nucleotide dissociation stimulator,-like 1 [Source:MGI Symbol;Acc:MGI:107484]	-	CDS	overlapping	0	21.0262	90.8889	91.1111	91.1111	71.4444	97.7778	92.4707	58.8889
Chr1:152599201-152599400	1	152599201	152599400		Rgl1-001	ENSMUSP00000027760	ral guanine nucleotide dissociation stimulator,-like 1 [Source:MGI Symbol;Acc:MGI:107484]	-	CDS	overlapping	0	35.8095	98.0606	93.1111	93.2222	58.6746	91.0476	94.4841	88.6032
Chr1:152608001-152608200	1	152608001	152608200		Rgl1-001	ENSMUSP00000027760	ral guanine nucleotide dissociation stimulator,-like 1 [Source:MGI Symbol;Acc:MGI:107484]	-	CDS	overlapping	0	70.1111	96.8254	94.4444	96.6667	15	80.5556	85.1111	64.5397
Chr1:152619601-152619800	1	152619601	152619800		Rgl1-001	ENSMUSP00000027760	ral guanine nucleotide dissociation stimulator,-like 1 [Source:MGI Symbol;Acc:MGI:107484]	-	CDS	overlapping	0	21.5	92.3214	80	90	76	87.5	97.5	89.1667
Chr1:152790201-152790400	1	152790201	152790400		Arpc5-001	ENSMUSP00000076933	actin related protein 2/3 complex, subunit 5 [Source:MGI Symbol;Acc:MGI:1915021]	+	CDS	upstream	15879	35.4762	79.1667	81.1309	91.6667	47.5	60.8333	82.9762	35
Chr1:153052201-153052400	1	153052201	153052400		Nmnat2-201	ENSMUSP00000041110	nicotinamide nucleotide adenylyltransferase 2 [Source:MGI Symbol;Acc:MGI:2444155]	+	CDS	overlapping	0	68.3333	77.7579	91.3691	69.0278	22.0833	82.7778	90.4167	41.5079
Chr1:153144001-153144200	1	153144001	153144200		Lamc2-201	ENSMUSP00000027753	laminin, gamma 2 [Source:MGI Symbol;Acc:MGI:99913]	-	CDS	overlapping	0	25.0476	90.5	96.6667	96.6667	71.8572	89.1667	96.9048	86.6667
Chr1:153146601-153146800	1	153146601	153146800		Lamc2-201	ENSMUSP00000027753	laminin, gamma 2 [Source:MGI Symbol;Acc:MGI:99913]	-	CDS	overlapping	0	26.7857	96.25	92.8571	81.6667	66.0714	53.733	92.8571	66.352
Chr1:153159601-153159800	1	153159601	153159800		Lamc2-201	ENSMUSP00000027753	laminin, gamma 2 [Source:MGI Symbol;Acc:MGI:99913]	-	CDS	overlapping	0	23.3333	100	87.5	93.0556	72.2222	89.7222	95.5556	100
Chr1:153172401-153172600	1	153172401	153172600		Lamc2-201	ENSMUSP00000027753	laminin, gamma 2 [Source:MGI Symbol;Acc:MGI:99913]	-	CDS	overlapping	0	53.2822	94.2177	98.8095	84.8129	36.4371	81.7007	89.7193	47.6191
Chr1:153201401-153201600	1	153201401	153201600		Lamc2-201	ENSMUSP00000027753	laminin, gamma 2 [Source:MGI Symbol;Acc:MGI:99913]	-	CDS	downstream	15414	43.5714	91.7857	92.8571	80.4762	48.6905	85.8333	92.2619	85.9524
Chr1:153265201-153265400	1	153265201	153265400		Lamc1-001	ENSMUSP00000027752	laminin, gamma 1 [Source:MGI Symbol;Acc:MGI:99914]	-	CDS	overlapping	0	75	89.2381	96.6667	93.3333	25	82.5	100	71.8333
Chr1:153321601-153321800	1	153321601	153321800		Lamc1-001	ENSMUSP00000027752	laminin, gamma 1 [Source:MGI Symbol;Acc:MGI:99914]	-	CDS	overlapping	0	40.0992	95	100	98.5714	50.5556	80.7143	90.6548	81.6667
Chr1:153625001-153625200	1	153625001	153625200		Rgs8-002	ENSMUSP00000107446	regulator of G-protein signaling 8 [Source:MGI Symbol;Acc:MGI:108408]	+	CDS	downstream	40697	46.6667	96.6667	96.3333	93.3333	53.3333	95	100	75.4167
Chr1:153802801-153803000	1	153802801	153803000		Rgsl1-003	ENSMUSP00000135642	regulator of G-protein signaling like 1 [Source:MGI Symbol;Acc:MGI:2685048]	-	CDS	overlapping	0	21.2778	90.4304	88.75	100	63.7222	89.3333	85	79.5833
Chr1:153902801-153903000	1	153902801	153903000		Glul-001	ENSMUSP00000083375	glutamate-ammonia ligase (glutamine synthetase) [Source:MGI Symbol;Acc:MGI:95739]	+	CDS	overlapping	0	41.0833	96.5714	90	80	46	90	87.0833	88.3333
Chr1:153903001-153903200	1	153903001	153903200		Glul-001	ENSMUSP00000083375	glutamate-ammonia ligase (glutamine synthetase) [Source:MGI Symbol;Acc:MGI:95739]	+	CDS	overlapping	0	29.5767	98.6111	100	97.2222	63.6111	69.5833	93.1878	63.6111
Chr1:153904601-153904800	1	153904601	153904800		Glul-001	ENSMUSP00000083375	glutamate-ammonia ligase (glutamine synthetase) [Source:MGI Symbol;Acc:MGI:95739]	+	CDS	overlapping	0	31.4127	96	90.2381	98	47.7143	85.5595	79.127	85.5971
Chr1:153905201-153905400	1	153905201	153905400		Glul-001	ENSMUSP00000083375	glutamate-ammonia ligase (glutamine synthetase) [Source:MGI Symbol;Acc:MGI:95739]	+	CDS	overlapping	0	60.653	91.6667	94.8718	97.6068	29.6429	68.3333	90.2958	74.6062
Chr1:154097401-154097600	1	154097401	154097600		null					Not found	0	20.3704	98.3333	100	94.4444	74.213	94.1468	94.5833	94.1667
Chr1:154149201-154149400	1	154149201	154149400		null					Not found	0	20.7601	90.5983	98.4615	92.9487	73.0769	79.5849	93.837	72.5641
Chr1:154206601-154206800	1	154206601	154206800		Zfp648-201	ENSMUSP00000083370	zinc finger protein 648 [Source:MGI Symbol;Acc:MGI:2685049]	+	CDS	upstream	927	50.5907	92.8741	90.4167	64.375	41.5625	89.5387	92.1532	74.6577
Chr1:154707001-154707200	1	154707001	154707200		null					Not found	0	25.2083	90.2083	91.6667	90.2778	73.125	94.4444	98.3333	85.9722
Chr1:154930801-154931000	1	154930801	154931000		null					Not found	0	23.25	92.6429	88.8333	98	74.25	97.5	97.5	92.1667
Chr1:155051801-155052000	1	155051801	155052000		Ier5-201	ENSMUSP00000056948	immediate early response 5 [Source:MGI Symbol;Acc:MGI:1337072]	-	CDS	upstream	46504	40.6922	95.867	88.5476	98.3333	45.4048	82.7778	86.0969	64.5859
Chr1:155053001-155053200	1	155053001	155053200		Ier5-201	ENSMUSP00000056948	immediate early response 5 [Source:MGI Symbol;Acc:MGI:1337072]	-	CDS	upstream	45304	23.8333	98.5714	87.5	90.8333	65.8333	83.3333	89.6667	61.5357
Chr1:155085001-155085200	1	155085001	155085200		Ier5-201	ENSMUSP00000056948	immediate early response 5 [Source:MGI Symbol;Acc:MGI:1337072]	-	CDS	upstream	13304	22.4643	87.5833	78.5	66.6667	58	69.1667	80.4643	69.8333
Chr1:155085201-155085400	1	155085201	155085400		Ier5-201	ENSMUSP00000056948	immediate early response 5 [Source:MGI Symbol;Acc:MGI:1337072]	-	CDS	upstream	13104	39.8611	91.1932	87.5	81.0913	39.3056	91.1806	79.1667	59.6429
Chr1:155146601-155146800	1	155146601	155146800		Mr1-201	ENSMUSP00000027744	major histocompatibility complex, class I-related [Source:MGI Symbol;Acc:MGI:1195463]	-	CDS	overlapping	0	31.5245	85.2579	92.5	91.6667	46.3889	75.463	77.9134	60.8754
Chr1:155205801-155206000	1	155205801	155206000		Stx6-201	ENSMUSP00000027743	syntaxin 6 [Source:MGI Symbol;Acc:MGI:1926235]	+	CDS	upstream	3785	44.0714	92.6984	100	94.6667	53.25	88.9246	97.3214	86.6667
Chr1:155206401-155206600	1	155206401	155206600		Stx6-201	ENSMUSP00000027743	syntaxin 6 [Source:MGI Symbol;Acc:MGI:1926235]	+	CDS	upstream	4385	25.5556	92.1667	98.3333	90.6667	71.6667	88.1667	97.2222	78.1429
Chr1:155217201-155217400	1	155217201	155217400		BC034090-201	ENSMUSP00000037456	cDNA sequence BC034090 [Source:MGI Symbol;Acc:MGI:2672904]	-	CDS	overlapping	0	28.3333	100	100	100	69.1667	82.5	97.5	80
Chr1:155221601-155221800	1	155221601	155221800		BC034090-201	ENSMUSP00000037456	cDNA sequence BC034090 [Source:MGI Symbol;Acc:MGI:2672904]	-	CDS	overlapping	0	30.8333	94.6429	100	94.1667	69.1667	100	100	89.1667
Chr1:155253201-155253400	1	155253201	155253400		BC034090-201	ENSMUSP00000037456	cDNA sequence BC034090 [Source:MGI Symbol;Acc:MGI:2672904]	-	CDS	downstream	20481	21.2888	91.3889	92.7083	89.3056	68.502	88.6111	89.7908	64.2857
Chr1:155271601-155271800	1	155271601	155271800		Xpr1-001	ENSMUSP00000027741	xenotropic and polytropic retrovirus receptor 1 [Source:MGI Symbol;Acc:MGI:97932]	-	CDS	upstream	9210	25.5	95.0714	82.4603	96.6667	68.6667	95.4167	94.1667	73.8611
Chr1:155450001-155450200	1	155450001	155450200		Xpr1-001	ENSMUSP00000027741	xenotropic and polytropic retrovirus receptor 1 [Source:MGI Symbol;Acc:MGI:97932]	-	CDS	downstream	32767	40.8889	91.6667	95	91.6667	54.5714	93.5	95.4603	77.6984
Chr1:155505001-155505200	1	155505001	155505200		null					Not found	0	47.6885	96.3853	95.5556	94.1667	37.5	83.6111	85.1885	85.4167
Chr1:155527001-155527200	1	155527001	155527200		Acbd6-003	ENSMUSP00000079035	acyl-Coenzyme A binding domain containing 6 [Source:MGI Symbol;Acc:MGI:1919732]	+	CDS	downstream	31438	38.5	96.6667	77.9048	75.8333	49	74.3095	87.5	69.8492
Chr1:155662401-155662600	1	155662401	155662600		Acbd6-001	ENSMUSP00000049124	acyl-Coenzyme A binding domain containing 6 [Source:MGI Symbol;Acc:MGI:1919732]	+	CDS	overlapping	0	25.1732	95.8056	96.9697	95.2273	72.4026	95.1515	97.5758	88.0303
Chr1:155693001-155693200	1	155693001	155693200		Acbd6-001	ENSMUSP00000049124	acyl-Coenzyme A binding domain containing 6 [Source:MGI Symbol;Acc:MGI:1919732]	+	CDS	upstream	5898	28.0303	96.2121	96.9697	95.671	62.1212	82.7273	90.1515	94.0909
Chr1:155698801-155699000	1	155698801	155699000		Lhx4-001	ENSMUSP00000027740	LIM homeobox protein 4 [Source:MGI Symbol;Acc:MGI:101776]	-	CDS	upstream	3222	29.5098	98.1793	86.5686	89.6078	47.549	87.3529	77.0588	61.2745
Chr1:155732801-155733000	1	155732801	155733000		Lhx4-001	ENSMUSP00000027740	LIM homeobox protein 4 [Source:MGI Symbol;Acc:MGI:101776]	-	CDS	overlapping	0	35.5302	94.3217	79.8809	80.8333	50.0357	64.1667	85.5659	65
Chr1:155738801-155739000	1	155738801	155739000		Lhx4-001	ENSMUSP00000027740	LIM homeobox protein 4 [Source:MGI Symbol;Acc:MGI:101776]	-	CDS	overlapping	0	29.8485	62.987	40.9091	44.2424	21.2121	28.7879	51.0606	44.3939
Chr1:155795601-155795800	1	155795601	155795800		Qsox1-002	ENSMUSP00000107394	quiescin Q6 sulfhydryl oxidase 1 [Source:MGI Symbol;Acc:MGI:1330818]	-	CDS	overlapping	0	23.4986	94.3939	98.1818	95.3824	73.3333	72.1212	96.832	79.5238
Chr1:156495201-156495400	1	156495201	156495400		Soat1-201	ENSMUSP00000058344	sterol O-acyltransferase 1 [Source:MGI Symbol;Acc:MGI:104665]	-	CDS	downstream	28433	22.0833	96.0714	96.0714	90	70.8333	82.1667	92.9167	85
Chr1:156540401-156540600	1	156540401	156540600		Abl2-003	ENSMUSP00000133381	v-abl Abelson murine leukemia viral oncogene homolog 2 (arg, Abelson-related gene) [Source:MGI Symbol;Acc:MGI:87860]	+	CDS	downstream	18449	29.8135	88.0159	94.6667	93.9881	55.0476	79.3333	84.8611	77.0714
Chr1:156642601-156642800	1	156642601	156642800		Abl2-001	ENSMUSP00000126181	v-abl Abelson murine leukemia viral oncogene homolog 2 (arg, Abelson-related gene) [Source:MGI Symbol;Acc:MGI:87860]	+	CDS	overlapping	0	27.0602	97.2222	98.3333	89.9206	70.162	83.4722	97.2222	80.9524
Chr1:156643001-156643200	1	156643001	156643200		Abl2-001	ENSMUSP00000126181	v-abl Abelson murine leukemia viral oncogene homolog 2 (arg, Abelson-related gene) [Source:MGI Symbol;Acc:MGI:87860]	+	CDS	upstream	285	39.9802	98.3333	100	87.9167	50.6944	87.5	90.6746	82.0833
Chr1:156644201-156644400	1	156644201	156644400		Abl2-001	ENSMUSP00000126181	v-abl Abelson murine leukemia viral oncogene homolog 2 (arg, Abelson-related gene) [Source:MGI Symbol;Acc:MGI:87860]	+	CDS	upstream	1485	50.5	88.2381	98.3333	96.6667	39.5	98	90	75.0992
Chr1:156654201-156654400	1	156654201	156654400		Tor3a-001	ENSMUSP00000078572	torsin family 3, member A [Source:MGI Symbol;Acc:MGI:1353652]	-	CDS	upstream	1293	37.3333	84.495	100	93	53.1667	86.6667	90.5	88.4762
Chr1:156705601-156705800	1	156705601	156705800		Fam20b-001	ENSMUSP00000112534	family with sequence similarity 20, member B [Source:MGI Symbol;Acc:MGI:2443990]	-	CDS	overlapping	0	53.0184	94.9881	93	86.6667	35.6667	89.7143	88.6851	75.7381
Chr1:156710801-156711000	1	156710801	156711000		Fam20b-001	ENSMUSP00000112534	family with sequence similarity 20, member B [Source:MGI Symbol;Acc:MGI:2443990]	-	CDS	downstream	4757	38.1944	95.0595	85.1389	89.7222	53.4722	83.3333	91.6667	70.8333
Chr1:156771001-156771200	1	156771001	156771200		Ralgps2-202	ENSMUSP00000063872	Ral GEF with PH domain and SH3 binding motif 2 [Source:MGI Symbol;Acc:MGI:1925505]	-	CDS	upstream	37964	43.1032	96.3889	95.1429	100	51.0238	89.0556	94.127	85.4167
Chr1:156776201-156776400	1	156776201	156776400		Ralgps2-202	ENSMUSP00000063872	Ral GEF with PH domain and SH3 binding motif 2 [Source:MGI Symbol;Acc:MGI:1925505]	-	CDS	upstream	32764	64.4246	85.1389	91.1111	96.9907	30.4167	80.5556	94.8413	86.0317
Chr1:156801401-156801600	1	156801401	156801600		Ralgps2-202	ENSMUSP00000063872	Ral GEF with PH domain and SH3 binding motif 2 [Source:MGI Symbol;Acc:MGI:1925505]	-	CDS	upstream	7564	25.0516	97.5714	88.3333	74.1667	65.1429	91.6667	90.1944	76.8333
Chr1:156808801-156809000	1	156808801	156809000		Ralgps2-202	ENSMUSP00000063872	Ral GEF with PH domain and SH3 binding motif 2 [Source:MGI Symbol;Acc:MGI:1925505]	-	CDS	upstream	164	22.3962	91.7493	87.5	97.9167	67.7381	81.1012	90.1343	85.4564
Chr1:156884401-156884600	1	156884401	156884600		Ralgps2-202	ENSMUSP00000063872	Ral GEF with PH domain and SH3 binding motif 2 [Source:MGI Symbol;Acc:MGI:1925505]	-	CDS	overlapping	0	51.1071	98.3333	93.8889	91.4762	39.5595	89.3095	90.6667	96.6667
Chr1:156989201-156989400	1	156989201	156989400		null					Not found	0	49	89	100	89.3095	38.1667	97.5	87.1667	56
Chr1:157004601-157004800	1	157004601	157004800		null					Not found	0	57.1309	95.8442	97.5	95	15.8333	70.4444	72.9643	65.2381
Chr1:157014201-157014400	1	157014201	157014400		null					Not found	0	43.3622	96.3384	100	75	51.0823	96.3636	94.4444	75.7576
Chr1:157480201-157480400	1	157480201	157480400		BC026585-001	ENSMUSP00000044945	cDNA sequence BC026585 [Source:MGI Symbol;Acc:MGI:2448516]	+	CDS	overlapping	0	30.5201	91.8929	100	89.1667	60.5	86.6944	91.0201	61.6667
Chr1:157732401-157732600	1	157732401	157732600		null					Not found	0	35.5	96.6667	100	91.6667	52.5	92.5	88	72.3214
Chr1:157799201-157799400	1	157799201	157799400		null					Not found	0	46.4444	70.4318	79.1667	54.7143	37.3889	75.3056	83.8333	53.3333
Chr1:157804601-157804800	1	157804601	157804800		null					Not found	0	23.6703	88	93.8333	71.3333	60.9206	63.5	84.5909	84.9048
Chr1:159501801-159502000	1	159501801	159502000		null					Not found	0	24.5	86.6667	85	90	75.5	84.5833	100	93.75
Chr1:159751001-159751200	1	159751001	159751200		null					Not found	0	31.1786	94	98.3333	94.0714	48.2143	64.5714	79.3929	69.6667
Chr1:159928801-159929000	1	159928801	159929000		Tnr-201	ENSMUSP00000107298	tenascin R [Source:MGI Symbol;Acc:MGI:99516]	+	CDS	upstream	4588	33.9394	89.1275	95.4545	100	61.5152	94.5455	95.4545	91.8182
Chr1:160263601-160263800	1	160263601	160263800		Rabgap1l-202	ENSMUSP00000028052	RAB GTPase activating protein 1-like [Source:MGI Symbol;Acc:MGI:1352507]	-	CDS	overlapping	0	21.8182	97.5649	96.1039	95.4545	63.6364	63.3333	85.4545	61.8182
Chr1:161263601-161263800	1	161263601	161263800		Prdx6-001	ENSMUSP00000071636	peroxiredoxin 6 [Source:MGI Symbol;Acc:MGI:894320]	-	CDS	downstream	12485	22.5595	95.0595	95.5556	92.3611	72.9167	89.0079	95.4762	83.9616
Chr1:161494201-161494400	1	161494201	161494400		Tnfsf18-001	ENSMUSP00000083251	tumor necrosis factor (ligand) superfamily, member 18 [Source:MGI Symbol;Acc:MGI:2673064]	+	CDS	downstream	313	21.7814	98.3333	82.6984	100	68.3809	93	90.1623	66
Chr1:161616401-161616600	1	161616401	161616600		null					Not found	0	22.7686	95.2564	91.978	87.1795	61.0714	75.9399	83.8401	85.641
Chr1:161685801-161686000	1	161685801	161686000		null					Not found	0	20.5617	93.5897	98.0769	98.0769	72.6252	87.033	93.1868	81.9231
Chr1:161742401-161742600	1	161742401	161742600		Fasl-201	ENSMUSP00000000834	Fas ligand (TNF superfamily, member 6) [Source:MGI Symbol;Acc:MGI:99255]	-	CDS	upstream	38976	20.6825	49.881	57.4286	50.1667	33.8333	62.5	54.5159	65.4524
Chr1:161913801-161914000	1	161913801	161914000		4930558K02Rik-001	ENSMUSP00000124751	RIKEN cDNA 4930558K02 gene [Source:MGI Symbol;Acc:MGI:1922618]	-	CDS	upstream	28390	47.5458	61.0073	39.5971	59.6154	16.5568	55.9432	64.1026	53.8462
Chr1:162004801-162005000	1	162004801	162005000		Dnm3-003	ENSMUSP00000125356	dynamin 3 [Source:MGI Symbol;Acc:MGI:1341299]	-	CDS	overlapping	0	21.2619	80	93.3333	100	71.7381	91.6667	93	85
Chr1:162005201-162005400	1	162005201	162005400		Dnm3-003	ENSMUSP00000125356	dynamin 3 [Source:MGI Symbol;Acc:MGI:1341299]	-	CDS	overlapping	0	55.3571	92.2619	97.3809	89.2857	40.2381	95	95.5952	81.5476
Chr1:162076801-162077000	1	162076801	162077000		Dnm3-003	ENSMUSP00000125356	dynamin 3 [Source:MGI Symbol;Acc:MGI:1341299]	-	CDS	overlapping	0	20.8333	94.4762	82.1667	87.5	75	95	95.8333	83.3333
Chr1:162243001-162243200	1	162243001	162243200		Dnm3-001	ENSMUSP00000083241	dynamin 3 [Source:MGI Symbol;Acc:MGI:1341299]	-	CDS	overlapping	0	34.5455	77.7639	88.6364	90.6061	60.9091	88.4848	95.4545	85.6818
Chr1:162300001-162300200	1	162300001	162300200		Dnm3-001	ENSMUSP00000083241	dynamin 3 [Source:MGI Symbol;Acc:MGI:1341299]	-	CDS	overlapping	0	26.0119	65.1353	38.3081	53.355	26.7532	59.9227	52.7652	57.2261
Chr1:162361801-162362000	1	162361801	162362000		Dnm3-001	ENSMUSP00000083241	dynamin 3 [Source:MGI Symbol;Acc:MGI:1341299]	-	CDS	overlapping	0	22.7185	93.1429	95	94.6667	64.8809	84.6429	87.5995	81.6667
Chr1:162407201-162407400	1	162407201	162407400		Dnm3-001	ENSMUSP00000083241	dynamin 3 [Source:MGI Symbol;Acc:MGI:1341299]	-	CDS	overlapping	0	37.2857	94.5833	100	86.6667	51.1667	93.8333	88.4524	75
Chr1:162813801-162814000	1	162813801	162814000		Fmo4-001	ENSMUSP00000107150	flavin containing monooxygenase 4 [Source:MGI Symbol;Acc:MGI:2429497]	-	CDS	downstream	3880	24.9524	53	84.1667	63	51.2857	44.1667	76.2381	45.8333
Chr1:163284401-163284600	1	163284401	163284600		Prrx1-001	ENSMUSP00000027878	paired related homeobox 1 [Source:MGI Symbol;Acc:MGI:97712]	-	CDS	overlapping	0	30.0913	96.9231	85.641	88.1319	59.188	93.2418	89.2793	89.7436
Chr1:163936601-163936800	1	163936601	163936800		Scyl3-003	ENSMUSP00000125735	SCY1-like 3 (S. cerevisiae) [Source:MGI Symbol;Acc:MGI:1921385]	+	CDS	overlapping	0	20.538	91.1139	94.0476	96.4286	72.7381	87.8571	93.2761	92.6587
Chr1:164236201-164236400	1	164236201	164236400		Slc19a2-001	ENSMUSP00000037561	solute carrier family 19 (thiamine transporter), member 2 [Source:MGI Symbol;Acc:MGI:1928761]	+	CDS	downstream	12853	45.75	90	92.1429	90.5	47.3333	91.0714	93.0833	50.2976
Chr1:164251201-164251400	1	164251201	164251400		Slc19a2-001	ENSMUSP00000037561	solute carrier family 19 (thiamine transporter), member 2 [Source:MGI Symbol;Acc:MGI:1928761]	+	CDS	overlapping	0	30.3016	91.1429	91.3333	93	59.3691	76.75	89.6706	84.7817
Chr1:164287401-164287600	1	164287401	164287600		4930455F23Rik-001	ENSMUSP00000027867	RIKEN cDNA 4930455F23 gene [Source:MGI Symbol;Acc:MGI:1922145]	+	CDS	overlapping	0	35.5628	98.1818	86.3636	98.1818	30.3463	79.5455	65.9091	66.8831
Chr1:164287601-164287800	1	164287601	164287800		4930455F23Rik-001	ENSMUSP00000027867	RIKEN cDNA 4930455F23 gene [Source:MGI Symbol;Acc:MGI:1922145]	+	CDS	overlapping	0	29.2738	82.6667	75	96.0714	15.6667	80.1667	44.9405	78.2857
Chr1:164432801-164433000	1	164432801	164433000		Atp1b1-201	ENSMUSP00000027863	ATPase, Na+/K+ transporting, beta 1 polypeptide [Source:MGI Symbol;Acc:MGI:88108]	-	CDS	upstream	5276	60.9048	91.6667	94.1667	80	36.6667	85	97.5714	75
Chr1:164437001-164437200	1	164437001	164437200		Atp1b1-201	ENSMUSP00000027863	ATPase, Na+/K+ transporting, beta 1 polypeptide [Source:MGI Symbol;Acc:MGI:88108]	-	CDS	upstream	1076	21.7857	92.2949	96.6667	95.8333	74.5	83	96.2857	97.2222
Chr1:164468601-164468800	1	164468601	164468800		Atp1b1-201	ENSMUSP00000027863	ATPase, Na+/K+ transporting, beta 1 polypeptide [Source:MGI Symbol;Acc:MGI:88108]	-	CDS	downstream	10744	26.5	86.6667	93.3333	100	73.5	97.5	100	94.1667
Chr1:164787001-164787200	1	164787001	164787200		Dpt-201	ENSMUSP00000027861	dermatopontin [Source:MGI Symbol;Acc:MGI:1928392]	+	CDS	downstream	9532	23.5714	98.8889	100	89.6667	73.3333	89.5833	96.9048	89.6667
Chr1:165159001-165159200	1	165159001	165159200		Tbx19-001	ENSMUSP00000027859	T-box 19 [Source:MGI Symbol;Acc:MGI:1891158]	-	CDS	overlapping	0	21.802	93.3333	96.1539	81.4103	73.3078	94.359	95.1099	83.718
Chr1:165210801-165211000	1	165210801	165211000		Tiprl-001	ENSMUSP00000037514	TIP41, TOR signalling pathway regulator-like (S. cerevisiae) [Source:MGI Symbol;Acc:MGI:1915087]	-	CDS	upstream	4740	29.4231	92.0357	85.8974	83.9744	61.0256	87.6191	90.4487	74.6703
Chr1:165342201-165342400	1	165342201	165342400		Dcaf6-001	ENSMUSP00000027856	DDB1 and CUL4 associated factor 6 [Source:MGI Symbol;Acc:MGI:1921356]	-	CDS	overlapping	0	28.1956	95.4545	85.7576	98.4848	65.9091	90.9091	94.1047	79.5455
Chr1:165631401-165631600	1	165631401	165631600		Mpzl1-202	ENSMUSP00000107062	myelin protein zero-like 1 [Source:MGI Symbol;Acc:MGI:1915731]	-	CDS	overlapping	0	38.2071	81.4031	94.7024	87.8571	42.717	78.3447	80.924	80.5952
Chr1:165656801-165657000	1	165656801	165657000		Rcsd1-201	ENSMUSP00000043724	RCSD domain containing 1 [Source:MGI Symbol;Acc:MGI:2676394]	-	CDS	overlapping	0	41.0913	70.873	84.7222	85.8333	52.0833	41.8056	93.1746	87.9167
Chr1:165661601-165661800	1	165661601	165661800		Rcsd1-201	ENSMUSP00000043724	RCSD domain containing 1 [Source:MGI Symbol;Acc:MGI:2676394]	-	CDS	overlapping	0	23.6905	89.5076	97.5	93	71.3095	93.3333	95	92.0714
Chr1:165687201-165687400	1	165687201	165687400		Rcsd1-201	ENSMUSP00000043724	RCSD domain containing 1 [Source:MGI Symbol;Acc:MGI:2676394]	-	CDS	overlapping	0	24.1504	93.7143	93.3333	89.1667	64.5238	88.4643	88.6742	80.1667
Chr1:165700201-165700400	1	165700201	165700400		Rcsd1-201	ENSMUSP00000043724	RCSD domain containing 1 [Source:MGI Symbol;Acc:MGI:2676394]	-	CDS	overlapping	0	45.6926	88.6905	100	84.7691	41.6667	95.368	87.3593	77.868
Chr1:165748201-165748400	1	165748201	165748400		Creg1-001	ENSMUSP00000107060	cellular repressor of E1A-stimulated genes 1 [Source:MGI Symbol;Acc:MGI:1344382]	+	CDS	downstream	15385	20.9091	89.1667	95.1515	93.1818	55	75.7576	75.9091	70
Chr1:165765401-165765600	1	165765401	165765600		Creg1-001	ENSMUSP00000107060	cellular repressor of E1A-stimulated genes 1 [Source:MGI Symbol;Acc:MGI:1344382]	+	CDS	overlapping	0	40.9167	93.4242	95.4762	92.5	57.4167	100	98.3333	95.8333
Chr1:165775601-165775800	1	165775601	165775800		Creg1-001	ENSMUSP00000107060	cellular repressor of E1A-stimulated genes 1 [Source:MGI Symbol;Acc:MGI:1344382]	+	CDS	upstream	1754	33.5998	87.6091	75.3572	72.4405	21.7574	51.7857	55.3571	42.9762
Chr1:165791401-165791600	1	165791401	165791600		Cd247-001	ENSMUSP00000124297	CD247 antigen [Source:MGI Symbol;Acc:MGI:88334]	+	CDS	overlapping	0	25.6488	98.3302	95.7143	85.4762	65.3486	86.3095	90.9975	69.0476
Chr1:165817401-165817600	1	165817401	165817600		Cd247-001	ENSMUSP00000124297	CD247 antigen [Source:MGI Symbol;Acc:MGI:88334]	+	CDS	overlapping	0	21.593	92.2619	92.5	94.0476	66.1054	85.8929	87.6984	90.2211
Chr1:165869801-165870000	1	165869801	165870000		Cd247-001	ENSMUSP00000124297	CD247 antigen [Source:MGI Symbol;Acc:MGI:88334]	+	CDS	upstream	679	36.4127	94.5436	90.0595	93.5	57.3968	66.0992	93.8095	83.8333
Chr1:166110001-166110200	1	166110001	166110200		Dusp27-201	ENSMUSP00000083155	dual specificity phosphatase 27 (putative) [Source:MGI Symbol;Acc:MGI:2685055]	-	CDS	overlapping	0	43.7381	97.5	87.1667	91.6667	45	95	88.7381	74.6667
Chr1:166388201-166388400	1	166388201	166388400		Tada1-001	ENSMUSP00000027846	transcriptional adaptor 1 [Source:MGI Symbol;Acc:MGI:1196415]	+	CDS	overlapping	0	25.9643	96.6667	87.7381	98.3333	55.3333	66.3333	81.2976	84.4643
Chr1:166488801-166489000	1	166488801	166489000		Gm4846-001	ENSMUSP00000123476	predicted gene 4846 [Source:MGI Symbol;Acc:MGI:3643319]	-	CDS	overlapping	0	22.4008	93.125	89.5833	82.6389	61.9444	87.004	84.3452	78.1944
Chr1:166794801-166795000	1	166794801	166795000		null					Not found	0	28.75	81.7659	90.6944	90.1389	61.1806	55.4167	89.9306	78.8691
Chr1:167162201-167162400	1	167162201	167162400		null					Not found	0	31.541	98.8095	94.4444	97.2917	45.9325	56.9444	77.4736	82.7778
Chr1:167178001-167178200	1	167178001	167178200		Uck2-202	ENSMUSP00000060202	uridine-cytidine kinase 2 [Source:MGI Symbol;Acc:MGI:1931744]	-	CDS	upstream	45627	29.0873	89.2725	98.3333	90.9722	64.5833	90.3968	93.6706	87.5
Chr1:167245201-167245400	1	167245201	167245400		Uck2-201	ENSMUSP00000027839	uridine-cytidine kinase 2 [Source:MGI Symbol;Acc:MGI:1931744]	-	CDS	overlapping	0	47.381	90.8333	98	98.3333	43.3333	100	90.7143	66.3095
Chr1:167247001-167247200	1	167247001	167247200		Uck2-201	ENSMUSP00000027839	uridine-cytidine kinase 2 [Source:MGI Symbol;Acc:MGI:1931744]	-	CDS	overlapping	0	37.7024	76.5	91.5	76.2381	44.0476	66.6667	81.75	34.0476
Chr1:167249401-167249600	1	167249401	167249600		Uck2-201	ENSMUSP00000027839	uridine-cytidine kinase 2 [Source:MGI Symbol;Acc:MGI:1931744]	-	CDS	overlapping	0	46.2222	92.2778	90.8889	94.3518	48.7778	58.3333	95	62.2222
Chr1:167322401-167322600	1	167322401	167322600		Tmco1-201	ENSMUSP00000095081	transmembrane and coiled-coil domains 1 [Source:MGI Symbol;Acc:MGI:1921173]	+	CDS	overlapping	0	20.0907	91.9274	94.6429	100	78.0952	94.6429	98.1859	93.6225
Chr1:167328801-167329000	1	167328801	167329000		Tmco1-201	ENSMUSP00000095081	transmembrane and coiled-coil domains 1 [Source:MGI Symbol;Acc:MGI:1921173]	+	CDS	overlapping	0	43.3631	93.287	94.2262	83.6706	51.7064	85.0694	95.0694	74.5833
Chr1:167337601-167337800	1	167337601	167337800		Tmco1-201	ENSMUSP00000095081	transmembrane and coiled-coil domains 1 [Source:MGI Symbol;Acc:MGI:1921173]	+	CDS	upstream	7336	30.1548	52.2024	62.6191	68.3214	28.5119	43	58.6667	18.1905
Chr1:167343801-167344000	1	167343801	167344000		Aldh9a1-201	ENSMUSP00000028004	aldehyde dehydrogenase 9, subfamily A1 [Source:MGI Symbol;Acc:MGI:1861622]	+	CDS	downstream	6236	38.0329	93.7429	98.8889	93.4722	52.1071	83.6389	90.1401	73.6604
Chr1:167390001-167390200	1	167390001	167390200		Mgst3-001	ENSMUSP00000028005	microsomal glutathione S-transferase 3 [Source:MGI Symbol;Acc:MGI:1913697]	-	CDS	downstream	11593	29.7475	93.1129	96.9697	63.6364	66.5152	85.303	96.2626	78.0303
Chr1:167438201-167438400	1	167438201	167438400		Lrrc52-201	ENSMUSP00000047213	leucine rich repeat containing 52 [Source:MGI Symbol;Acc:MGI:1924118]	-	CDS	upstream	7401	21.3333	90.5357	96.6667	88.7381	77.6667	100	99	93.2381
Chr1:167533201-167533400	1	167533201	167533400		null					Not found	0	46.5556	89.7778	83.3333	77.7778	50.1111	64.5556	96.6667	29.5556
Chr1:167761801-167762000	1	167761801	167762000		Lmx1a-002	ENSMUSP00000107008	LIM homeobox transcription factor 1 alpha [Source:MGI Symbol;Acc:MGI:1888519]	+	CDS	overlapping	0	42.3333	98	95	100	45.6667	79.0714	88	80
Chr1:167914801-167915000	1	167914801	167915000		null					Not found	0	39.0188	74.3507	90.9091	80.7576	35.3752	71.5152	74.3939	61.7713
Chr1:167958601-167958800	1	167958601	167958800		null					Not found	0	38.1851	93.079	92.5	84.1667	51.303	83.1667	89.4881	86.75
Chr1:168192801-168193000	1	168192801	168193000		Pbx1-002	ENSMUSP00000135516	pre B cell leukemia homeobox 1 [Source:MGI Symbol;Acc:MGI:97495]	-	CDS	overlapping	0	36.6905	90.5	98	90.3333	55.8095	78	92.5	88
Chr1:168244001-168244200	1	168244001	168244200		Pbx1-002	ENSMUSP00000135516	pre B cell leukemia homeobox 1 [Source:MGI Symbol;Acc:MGI:97495]	-	CDS	overlapping	0	26.3889	93.5714	100	82.7381	69.0079	85.2891	95.3968	75.4762
Chr1:168244201-168244400	1	168244201	168244400		Pbx1-002	ENSMUSP00000135516	pre B cell leukemia homeobox 1 [Source:MGI Symbol;Acc:MGI:97495]	-	CDS	overlapping	0	28.5485	96.4279	86.5152	88.0303	61.4532	88.0087	90.0017	80
Chr1:168262201-168262400	1	168262201	168262400		Pbx1-002	ENSMUSP00000135516	pre B cell leukemia homeobox 1 [Source:MGI Symbol;Acc:MGI:97495]	-	CDS	overlapping	0	22.2917	88.125	91.6667	96.3542	72.1875	81.6518	94.4792	95.0446
Chr1:168280801-168281000	1	168280801	168281000		Pbx1-002	ENSMUSP00000135516	pre B cell leukemia homeobox 1 [Source:MGI Symbol;Acc:MGI:97495]	-	CDS	overlapping	0	31.8056	95.4167	89.5833	90.5556	64.0278	84.7222	95.8333	69.3056
Chr1:168291401-168291600	1	168291401	168291600		Pbx1-002	ENSMUSP00000135516	pre B cell leukemia homeobox 1 [Source:MGI Symbol;Acc:MGI:97495]	-	CDS	overlapping	0	41.4652	88.8461	94.2308	95.5128	51.6667	90.3846	93.1319	59.4139
Chr1:168391601-168391800	1	168391601	168391800		Pbx1-002	ENSMUSP00000135516	pre B cell leukemia homeobox 1 [Source:MGI Symbol;Acc:MGI:97495]	-	CDS	overlapping	0	43.4507	93.1523	90.2814	95.1515	49.1142	72.3052	92.5649	44.6176
Chr1:168502401-168502600	1	168502401	168502600		null					Not found	0	30.9392	95.8333	80.4762	90.625	49.8743	70.8036	80.8135	67.4008
Chr1:168543401-168543600	1	168543401	168543600		null					Not found	0	22.5758	99.0909	92.4242	86.3636	77.4242	86.0606	100	94.697
Chr1:169530201-169530400	1	169530201	169530400		Nuf2-202	ENSMUSP00000106999	NUF2, NDC80 kinetochore complex component, homolog (S. cerevisiae) [Source:MGI Symbol;Acc:MGI:1914227]	-	CDS	downstream	4767	31.1667	95.8333	96.6667	69.5079	67.1667	77.7024	98.3333	92.7381
Chr1:170109201-170109400	1	170109201	170109400		Uap1-002	ENSMUSP00000106982	UDP-N-acetylglucosamine pyrophosphorylase 1 [Source:MGI Symbol;Acc:MGI:1334459]	-	CDS	upstream	33080	22.7237	63.0303	100	90.9091	51.1941	68.9394	73.9177	70.4545
Chr1:170142401-170142600	1	170142401	170142600		Uap1-002	ENSMUSP00000106982	UDP-N-acetylglucosamine pyrophosphorylase 1 [Source:MGI Symbol;Acc:MGI:1334459]	-	CDS	overlapping	0	47.4762	94	82.9167	97.5	38.3333	97.5	85.8095	65.3333
Chr1:170292801-170293000	1	170292801	170293000		Sh2d1b1-201	ENSMUSP00000137069	SH2 domain protein 1B1 [Source:MGI Symbol;Acc:MGI:1349420]	+	CDS	upstream	8121	46.8849	97.5694	96.25	95.8333	44.504	70.2778	91.3889	69.1667
Chr1:170308801-170309000	1	170308801	170309000		1700015E13Rik-001	ENSMUSP00000062245	RIKEN cDNA 1700015E13 gene [Source:MGI Symbol;Acc:MGI:1924175]	+	CDS	overlapping	0	23.2222	100	82.2698	96.6667	70.2222	91.6667	93.4444	85.5556
Chr1:170429601-170429800	1	170429601	170429800		Nos1ap-001	ENSMUSP00000125251	nitric oxide synthase 1 (neuronal) adaptor protein [Source:MGI Symbol;Acc:MGI:1917979]	-	CDS	overlapping	0	31.5152	98.1818	95.4545	84.0909	57.5758	94.0909	89.0909	53.0303
Chr1:170561001-170561200	1	170561001	170561200		Nos1ap-001	ENSMUSP00000125251	nitric oxide synthase 1 (neuronal) adaptor protein [Source:MGI Symbol;Acc:MGI:1917979]	-	CDS	overlapping	0	29.5	85.4762	90	76.6667	61.3333	90	90.8333	95
Chr1:170636001-170636200	1	170636001	170636200		Olfml2b-001	ENSMUSP00000047291	olfactomedin-like 2B [Source:MGI Symbol;Acc:MGI:2443310]	+	CDS	downstream	8722	27.6309	80.9048	66.9444	58.2857	40.3691	68.6905	68	56.2897
Chr1:170665001-170665200	1	170665001	170665200		Olfml2b-001	ENSMUSP00000047291	olfactomedin-like 2B [Source:MGI Symbol;Acc:MGI:2443310]	+	CDS	overlapping	0	53.2381	100	85.8333	95	44.7619	88.3333	98	94.25
Chr1:171039201-171039400	1	171039201	171039400		Fcgr4-001	ENSMUSP00000077873	Fc receptor, IgG, low affinity IV [Source:MGI Symbol;Acc:MGI:2179523]	+	CDS	upstream	9886	25.3075	32.5463	36.6964	14.3519	14.881	50.8333	40.1885	38.3838
Chr1:171184401-171184600	1	171184401	171184600		Pcp4l1-001	ENSMUSP00000106964	Purkinje cell protein 4-like 1 [Source:MGI Symbol;Acc:MGI:1913675]	-	CDS	overlapping	0	39.5449	96.2576	94.9808	95.2381	52.3333	89	91.8782	75.3572
Chr1:171204401-171204600	1	171204401	171204600		Pcp4l1-001	ENSMUSP00000106964	Purkinje cell protein 4-like 1 [Source:MGI Symbol;Acc:MGI:1913675]	-	CDS	downstream	8382	33.418	94.3582	95.9091	92.3611	52.0899	82.7579	85.508	65.0421
Chr1:171238601-171238800	1	171238601	171238800		Ndufs2-001	ENSMUSP00000013737	NADH dehydrogenase (ubiquinone) Fe-S protein 2 [Source:MGI Symbol;Acc:MGI:2385112]	-	CDS	overlapping	0	20.119	92.0918	96.4286	83.3333	69.1667	85.3571	89.2857	86.3095
Chr1:171240401-171240600	1	171240401	171240600		Ndufs2-001	ENSMUSP00000013737	NADH dehydrogenase (ubiquinone) Fe-S protein 2 [Source:MGI Symbol;Acc:MGI:2385112]	-	CDS	overlapping	0	23.4193	95	95.4762	87.2222	72.9696	84.6429	96.3889	91.3691
Chr1:171319201-171319400	1	171319201	171319400		Dedd-001	ENSMUSP00000106931	death effector domain-containing [Source:MGI Symbol;Acc:MGI:1333874]	+	CDS	downstream	18916	38.9802	81.3968	92.75	83.8333	46.246	76.4603	85.2262	61.7857
Chr1:171351801-171352000	1	171351801	171352000		Pfdn2-001	ENSMUSP00000120106	prefoldin 2 [Source:MGI Symbol;Acc:MGI:1276111]	+	CDS	overlapping	0	44.0354	88.7698	69.7222	88.1667	46.1667	91.3889	90.202	64.1667
Chr1:171376201-171376400	1	171376201	171376400		Pvrl4-002	ENSMUSP00000106917	poliovirus receptor-related 4 [Source:MGI Symbol;Acc:MGI:1918990]	+	CDS	overlapping	0	39.1191	82.6667	97.5	82.1667	41.5238	81	80.6429	87.0714
Chr1:171418001-171418200	1	171418001	171418200		Usf1-001	ENSMUSP00000125729	upstream transcription factor 1 [Source:MGI Symbol;Acc:MGI:99542]	+	CDS	overlapping	0	43.6111	94.4444	90.2778	95.1389	49.4444	97.9167	93.0556	87.9167
Chr1:171438601-171438800	1	171438601	171438800		F11r-001	ENSMUSP00000041907	F11 receptor [Source:MGI Symbol;Acc:MGI:1321398]	+	CDS	overlapping	0	41.4722	46.2143	53.881	37.9444	14.0833	48.6667	55.5556	5.33333
Chr1:171447001-171447200	1	171447001	171447200		F11r-001	ENSMUSP00000041907	F11 receptor [Source:MGI Symbol;Acc:MGI:1321398]	+	CDS	overlapping	0	42.5476	98.5714	87.829	89.0476	46.6905	95.5	89.2381	72.1667
Chr1:171450201-171450400	1	171450201	171450400		F11r-001	ENSMUSP00000041907	F11 receptor [Source:MGI Symbol;Acc:MGI:1321398]	+	CDS	overlapping	0	36.3095	83.0731	95.5556	90.9722	62.5	83.3333	98.8095	86.2963
Chr1:171480001-171480200	1	171480001	171480200		F11r-001	ENSMUSP00000041907	F11 receptor [Source:MGI Symbol;Acc:MGI:1321398]	+	CDS	upstream	16907	37.5	93.8492	95	96.9048	56.6667	92.5	94.1667	85
Chr1:172000001-172000200	1	172000001	172000200		Vangl2-001	ENSMUSP00000027837	vang-like 2 (van gogh, Drosophila) [Source:MGI Symbol;Acc:MGI:2135272]	-	CDS	upstream	4402	23.9881	96.75	95.8929	71	73.3333	96.1111	97.3214	78
Chr1:172199801-172200000	1	172199801	172200000		Pea15a-001	ENSMUSP00000013842	phosphoprotein enriched in astrocytes 15A [Source:MGI Symbol;Acc:MGI:104799]	-	CDS	overlapping	0	25.9675	89.8846	92.1667	100	60.6905	94.6667	86.658	89.3333
Chr1:172202201-172202400	1	172202201	172202400		Pea15a-001	ENSMUSP00000013842	phosphoprotein enriched in astrocytes 15A [Source:MGI Symbol;Acc:MGI:104799]	-	CDS	downstream	1622	43.718	97.4359	95.7265	93.7729	53.718	93.5897	97.4359	41.6667
Chr1:172218601-172218800	1	172218601	172218800		Casq1-001	ENSMUSP00000003554	calsequestrin 1 [Source:MGI Symbol;Acc:MGI:1309468]	-	CDS	overlapping	0	33.8462	93.5714	92.3077	91.0256	46.6026	93.5897	80.4487	55.641
Chr1:172220401-172220600	1	172220401	172220600		Casq1-001	ENSMUSP00000003554	calsequestrin 1 [Source:MGI Symbol;Acc:MGI:1309468]	-	CDS	downstream	711	40.0198	91.4886	96.9444	90.3472	39.5833	91.3889	79.6032	75.9491
Chr1:172237201-172237400	1	172237201	172237400		Atp1a4-001	ENSMUSP00000106874	ATPase, Na+/K+ transporting, alpha 4 polypeptide [Source:MGI Symbol;Acc:MGI:1351335]	-	CDS	overlapping	0	23.535	95.2778	90.3472	97.9167	65.5853	81.25	89.1204	88.6111
Chr1:172278201-172278400	1	172278201	172278400		Atp1a2-001	ENSMUSP00000083077	ATPase, Na+/K+ transporting, alpha 2 polypeptide [Source:MGI Symbol;Acc:MGI:88106]	-	CDS	overlapping	0	25.3297	75.3846	82.5641	76.3095	55.2564	89.2308	80.5861	90.815
Chr1:172357401-172357600	1	172357401	172357600		Kcnj10-201	ENSMUSP00000054356	potassium inwardly-rectifying channel, subfamily J, member 10 [Source:MGI Symbol;Acc:MGI:1194504]	+	CDS	downstream	11321	53.9957	84.2527	87.8968	87.2222	31.9444	42.9167	85.9402	80.8333
Chr1:172367401-172367600	1	172367401	172367600		Kcnj10-201	ENSMUSP00000054356	potassium inwardly-rectifying channel, subfamily J, member 10 [Source:MGI Symbol;Acc:MGI:1194504]	+	CDS	downstream	1321	25.9091	93.3333	87.5758	93.1818	71.0606	93.1818	96.9697	84.8485
Chr1:172408201-172408400	1	172408201	172408400		Pigm-201	ENSMUSP00000052838	phosphatidylinositol glycan anchor biosynthesis, class M [Source:MGI Symbol;Acc:MGI:1914806]	+	CDS	upstream	30231	26.0433	95	87.1667	93.7576	69.0476	80.0476	95.0909	50.25
Chr1:172522601-172522800	1	172522601	172522800		Ccdc19-001	ENSMUSP00000083057	coiled-coil domain containing 19 [Source:MGI Symbol;Acc:MGI:1919120]	+	CDS	overlapping	0	39.0238	84.2817	78.9286	85.9704	50.0476	78.8809	89.0714	80.7381
Chr1:172530801-172531000	1	172530801	172531000		Ccdc19-001	ENSMUSP00000083057	coiled-coil domain containing 19 [Source:MGI Symbol;Acc:MGI:1919120]	+	CDS	overlapping	0	38.8333	93.3929	81.9048	70.1667	54.1667	74.8333	93	67.6429
Chr1:172551201-172551400	1	172551201	172551400		Vsig8-001	ENSMUSP00000058008	V-set and immunoglobulin domain containing 8 [Source:MGI Symbol;Acc:MGI:3642995]	+	CDS	downstream	4672	57.8807	95.2083	97.5	85	31.25	55.4545	89.1307	43.6667
Chr1:173377401-173377600	1	173377401	173377600		Cadm3-001	ENSMUSP00000106851	cell adhesion molecule 3 [Source:MGI Symbol;Acc:MGI:2137858]	-	CDS	downstream	9907	46.8313	91.1111	90.9091	93.373	48.2035	88.6364	95.0348	60.7792
Chr1:173377601-173377800	1	173377601	173377800		Cadm3-001	ENSMUSP00000106851	cell adhesion molecule 3 [Source:MGI Symbol;Acc:MGI:2137858]	-	CDS	downstream	10107	53	94.3333	94.1667	90.9762	40	83	93	60.8333
Chr1:173390201-173390400	1	173390201	173390400		Cadm3-001	ENSMUSP00000106851	cell adhesion molecule 3 [Source:MGI Symbol;Acc:MGI:2137858]	-	CDS	downstream	22707	25.8333	61.6468	91.6667	29.1667	30.2778	49.8611	56.1111	29.8611
Chr1:174508601-174508800	1	174508601	174508800		Fmn2-201	ENSMUSP00000030039	formin 2 [Source:MGI Symbol;Acc:MGI:1859252]	+	CDS	overlapping	0	55.3686	94.4114	97.9762	96.3657	36.9	93.8568	92.2685	56.8783
Chr1:175319401-175319600	1	175319401	175319600		Rgs7-201	ENSMUSP00000027812	regulator of G protein signaling 7 [Source:MGI Symbol;Acc:MGI:1346089]	-	CDS	overlapping	0	20.9632	83.557	96.9697	97.3485	67.7273	89.6645	88.6905	86.8182
Chr1:175482201-175482400	1	175482201	175482400		Rgs7-201	ENSMUSP00000027812	regulator of G protein signaling 7 [Source:MGI Symbol;Acc:MGI:1346089]	-	CDS	overlapping	0	23.6905	97.6852	98.6111	95.8333	66.3889	90.2645	90.0794	82.1429
Chr1:175620001-175620200	1	175620001	175620200		Fh1-001	ENSMUSP00000027810	fumarate hydratase 1 [Source:MGI Symbol;Acc:MGI:95530]	-	CDS	overlapping	0	20.8889	95.8929	98.3333	93.5556	75.5	81.6905	96.3889	84.7262
Chr1:175669801-175670000	1	175669801	175670000		Opn3-001	ENSMUSP00000027809	opsin 3 [Source:MGI Symbol;Acc:MGI:1338022]	-	CDS	overlapping	0	25.8492	94.8485	98	72.6191	67.1667	86.3838	93.0159	88.4394
Chr1:175670201-175670400	1	175670201	175670400		Opn3-001	ENSMUSP00000027809	opsin 3 [Source:MGI Symbol;Acc:MGI:1338022]	-	CDS	overlapping	0	21.9048	59.8333	16.6667	73.3532	25	37.5	46.9048	61.6667
Chr1:175876401-175876600	1	175876401	175876600		Exo1-201	ENSMUSP00000039376	exonuclease 1 [Source:MGI Symbol;Acc:MGI:1349427]	+	CDS	downstream	6308	23.3687	94.2857	95.6548	95.8333	71.9444	98	95.3131	92.6389
Chr1:175975401-175975600	1	175975401	175975600		Pld5-001	ENSMUSP00000069326	phospholipase D family, member 5 [Source:MGI Symbol;Acc:MGI:2442056]	-	CDS	overlapping	0	31.5374	95.754	91.6667	100	62.7976	79.0278	94.335	79.0046
Chr1:176091201-176091400	1	176091201	176091400		Pld5-001	ENSMUSP00000069326	phospholipase D family, member 5 [Source:MGI Symbol;Acc:MGI:2442056]	-	CDS	overlapping	0	24.9399	89.2361	84.8214	90.7937	69.1468	82.6918	94.0867	60.2778
Chr1:176145401-176145600	1	176145401	176145600		Pld5-001	ENSMUSP00000069326	phospholipase D family, member 5 [Source:MGI Symbol;Acc:MGI:2442056]	-	CDS	overlapping	0	33.869	89.9242	69.1667	95.4167	57.381	95	91.25	62.0989
Chr1:176486001-176486200	1	176486001	176486200		null					Not found	0	20.2937	91.3492	85.8333	100	75.1667	84.3333	95.4603	92.4596
Chr1:176883801-176884000	1	176883801	176884000		Sdccag8-001	ENSMUSP00000027785	serologically defined colon cancer antigen 8 [Source:MGI Symbol;Acc:MGI:1924066]	+	CDS	overlapping	0	24.6905	96.3889	98	100	71.9762	97.5	96.6667	96.6667
Chr1:176885601-176885800	1	176885601	176885800		Sdccag8-001	ENSMUSP00000027785	serologically defined colon cancer antigen 8 [Source:MGI Symbol;Acc:MGI:1924066]	+	CDS	overlapping	0	21.7814	86.0606	98.1818	98.4848	65	90.9091	86.7815	67.5216
Chr1:176996801-176997000	1	176996801	176997000		Sdccag8-001	ENSMUSP00000027785	serologically defined colon cancer antigen 8 [Source:MGI Symbol;Acc:MGI:1924066]	+	CDS	overlapping	0	35.5506	95.625	87.7604	85	57.7083	72.7083	93.2589	74.2559
Chr1:177295001-177295200	1	177295001	177295200		Akt3-002	ENSMUSP00000019843	thymoma viral proto-oncogene 3 [Source:MGI Symbol;Acc:MGI:1345147]	-	CDS	downstream	46280	32.5	88.3333	96.6667	94.6429	63.3333	73.5556	95.8333	75
Chr1:177447201-177447400	1	177447201	177447400		Zfp238-202	ENSMUSP00000091831	zinc finger protein 238 [Source:MGI Symbol;Acc:MGI:1353609]	+	CDS	overlapping	0	32.5255	89.2007	87.8571	96.4286	58.767	95.2381	91.2925	84.7331
Chr1:177454001-177454200	1	177454001	177454200		Zfp238-202	ENSMUSP00000091831	zinc finger protein 238 [Source:MGI Symbol;Acc:MGI:1353609]	+	CDS	upstream	5330	43.6913	94.8593	92.3626	89.9817	43.6247	68.058	87.316	83.5073
Chr1:177649201-177649400	1	177649201	177649400		null					Not found	0	47.2222	93.8691	90	100	45.8333	83.3333	93.0556	86.1111
Chr1:177990201-177990400	1	177990201	177990400		Gm16432-201	ENSMUSP00000091828	predicted gene 16432 [Source:MGI Symbol;Acc:MGI:3645414]	+	CDS	downstream	1117	40.1515	92.1717	85.7576	87.1212	48.4848	84.8485	88.6364	82.0202
Chr1:178601201-178601400	1	178601201	178601400		Kif26b-002	ENSMUSP00000124462	kinesin family member 26B [Source:MGI Symbol;Acc:MGI:2447076]	+	CDS	overlapping	0	40	89.6667	93.3333	85.5	45	70.6667	85	60.1667
Chr1:178634601-178634800	1	178634601	178634800		Kif26b-002	ENSMUSP00000124462	kinesin family member 26B [Source:MGI Symbol;Acc:MGI:2447076]	+	CDS	overlapping	0	28.2509	85.8974	100	62.8205	45.641	88.4615	73.8919	40.5128
Chr1:178696201-178696400	1	178696201	178696400		Kif26b-002	ENSMUSP00000124462	kinesin family member 26B [Source:MGI Symbol;Acc:MGI:2447076]	+	CDS	overlapping	0	25.0956	97.7679	94.4444	88.8258	69.2857	97.2222	94.3813	90.2778
Chr1:178800201-178800400	1	178800201	178800400		Kif26b-002	ENSMUSP00000124462	kinesin family member 26B [Source:MGI Symbol;Acc:MGI:2447076]	+	CDS	overlapping	0	35.2447	96.5278	91.6667	92.5	55.8333	84.4444	91.078	97.2222
Chr1:178864801-178865000	1	178864801	178865000		Kif26b-002	ENSMUSP00000124462	kinesin family member 26B [Source:MGI Symbol;Acc:MGI:2447076]	+	CDS	overlapping	0	51.2401	95.6101	95.8333	94.4444	46.5278	90	97.7679	87.6389
Chr1:178881001-178881200	1	178881001	178881200		Kif26b-002	ENSMUSP00000124462	kinesin family member 26B [Source:MGI Symbol;Acc:MGI:2447076]	+	CDS	overlapping	0	20.3333	92.0152	100	91.3333	75.6667	96.6667	96	89.1667
Chr1:178911001-178911200	1	178911001	178911200		Kif26b-002	ENSMUSP00000124462	kinesin family member 26B [Source:MGI Symbol;Acc:MGI:2447076]	+	CDS	overlapping	0	29.7625	89.1667	100	83.7879	65.4978	88.8786	95.2603	57.6768
Chr1:178911201-178911400	1	178911201	178911400		Kif26b-002	ENSMUSP00000124462	kinesin family member 26B [Source:MGI Symbol;Acc:MGI:2447076]	+	CDS	overlapping	0	55.285	95.4545	89.3939	81.9697	29.816	70.1515	85.101	64.6104
Chr1:178953201-178953400	1	178953201	178953400		Smyd3-001	ENSMUSP00000117410	SET and MYND domain containing 3 [Source:MGI Symbol;Acc:MGI:1916976]	-	CDS	upstream	4061	26.25	100	96.25	100	64.5833	88.8889	90.8333	89.5833
Chr1:179041001-179041200	1	179041001	179041200		Smyd3-001	ENSMUSP00000117410	SET and MYND domain containing 3 [Source:MGI Symbol;Acc:MGI:1916976]	-	CDS	overlapping	0	37.2619	96.9798	94.1667	98	51.0714	70.1667	88.3333	72.5
Chr1:179060001-179060200	1	179060001	179060200		Smyd3-001	ENSMUSP00000117410	SET and MYND domain containing 3 [Source:MGI Symbol;Acc:MGI:1916976]	-	CDS	overlapping	0	70.6667	91.6667	100	95	21	70.8929	91.6667	74.8333
Chr1:179060201-179060400	1	179060201	179060400		Smyd3-001	ENSMUSP00000117410	SET and MYND domain containing 3 [Source:MGI Symbol;Acc:MGI:1916976]	-	CDS	overlapping	0	60.1667	94.1667	91.5714	65	34.8333	74.3333	95	85
Chr1:179136801-179137000	1	179136801	179137000		Smyd3-001	ENSMUSP00000117410	SET and MYND domain containing 3 [Source:MGI Symbol;Acc:MGI:1916976]	-	CDS	overlapping	0	86.5152	96.9697	90.6061	100	0	96.9697	86.5152	27.8788
Chr1:179177001-179177200	1	179177001	179177200		Smyd3-001	ENSMUSP00000117410	SET and MYND domain containing 3 [Source:MGI Symbol;Acc:MGI:1916976]	-	CDS	overlapping	0	31.877	91.6667	100	100	59.9325	90.0317	91.8095	61.75
Chr1:179261801-179262000	1	179261801	179262000		Smyd3-001	ENSMUSP00000117410	SET and MYND domain containing 3 [Source:MGI Symbol;Acc:MGI:1916976]	-	CDS	overlapping	0	26.6667	91.6667	96	93.3333	73.3333	81.0714	100	90
Chr1:179371001-179371200	1	179371001	179371200		Smyd3-001	ENSMUSP00000117410	SET and MYND domain containing 3 [Source:MGI Symbol;Acc:MGI:1916976]	-	CDS	overlapping	0	41.9012	98.8636	98.1818	100	44.5887	92.2727	86.4899	66.5152
Chr1:179423401-179423600	1	179423401	179423600		Smyd3-001	ENSMUSP00000117410	SET and MYND domain containing 3 [Source:MGI Symbol;Acc:MGI:1916976]	-	CDS	overlapping	0	48.6309	94.0714	93	97.5	39.5833	82.9762	88.2143	82.6667
Chr1:179476001-179476200	1	179476001	179476200		Smyd3-001	ENSMUSP00000117410	SET and MYND domain containing 3 [Source:MGI Symbol;Acc:MGI:1916976]	-	CDS	overlapping	0	28.9881	91.67	100	97.2222	61.9048	81.25	90.8929	90
Chr1:179649201-179649400	1	179649201	179649400		Sccpdh-001	ENSMUSP00000040956	saccharopine dehydrogenase (putative) [Source:MGI Symbol;Acc:MGI:1924486]	+	CDS	downstream	18956	31.3333	88.3809	98	89.6667	60	93.3333	91.3333	56.6667
Chr1:179694201-179694400	1	179694201	179694400		Gm1305-001	ENSMUSP00000118935	predicted gene 1305 [Source:MGI Symbol;Acc:MGI:2686151]	-	CDS	upstream	1259	46.2958	90.8167	89.9603	93.8095	50.7738	91.542	97.0696	82.8742
Chr1:179888001-179888200	1	179888001	179888200		null					Not found	0	27.6984	89.0278	97.2222	72.9167	58.75	65.8333	86.4484	68.75
Chr1:179958001-179958200	1	179958001	179958200		Cdc42bpa-002	ENSMUSP00000095062	CDC42 binding protein kinase alpha [Source:MGI Symbol;Acc:MGI:2441841]	+	CDS	downstream	2910	39.4178	94.1468	80.8234	95.8333	53.8229	97.2222	93.2407	94.5833
Chr1:180004801-180005000	1	180004801	180005000		Cdc42bpa-002	ENSMUSP00000095062	CDC42 binding protein kinase alpha [Source:MGI Symbol;Acc:MGI:2441841]	+	CDS	overlapping	0	23.7042	92.4074	83.3333	95.8003	70.1389	87.6984	93.8431	96.9444
Chr1:180191601-180191800	1	180191601	180191800		Adck3-001	ENSMUSP00000027766	aarF domain containing kinase 3 [Source:MGI Symbol;Acc:MGI:1914676]	-	CDS	downstream	9363	31.1905	92.7381	92.5	86.5476	58.8095	100	90	92.5
Chr1:180230201-180230400	1	180230201	180230400		Psen2-001	ENSMUSP00000106737	presenilin 2 [Source:MGI Symbol;Acc:MGI:109284]	-	CDS	overlapping	0	31.5765	94.3939	93.4091	91.039	62.0382	93.6869	93.6147	73.8745
Chr1:180284201-180284400	1	180284201	180284400		Psen2-001	ENSMUSP00000106737	presenilin 2 [Source:MGI Symbol;Acc:MGI:109284]	-	CDS	downstream	38447	26.1667	92.8572	94.1667	92.5	59	92.5	85.1667	62.6667
Chr1:180353801-180354000	1	180353801	180354000		Itpkb-001	ENSMUSP00000069851	inositol 1,4,5-trisphosphate 3-kinase B [Source:MGI Symbol;Acc:MGI:109235]	+	CDS	overlapping	0	45.1349	94.9167	97	90	52.3651	92.1111	97.5	89.6667
Chr1:180357201-180357400	1	180357201	180357400		Itpkb-001	ENSMUSP00000069851	inositol 1,4,5-trisphosphate 3-kinase B [Source:MGI Symbol;Acc:MGI:109235]	+	CDS	overlapping	0	30.6713	90.7407	83.4722	91.1706	53.3565	84.0278	84.0278	70.8333
Chr1:180364201-180364400	1	180364201	180364400		Itpkb-001	ENSMUSP00000069851	inositol 1,4,5-trisphosphate 3-kinase B [Source:MGI Symbol;Acc:MGI:109235]	+	CDS	overlapping	0	46.4215	89.2846	90.6667	88.8095	37.4048	74.9123	83.8263	68.5377
Chr1:180409001-180409200	1	180409001	180409200		Itpkb-001	ENSMUSP00000069851	inositol 1,4,5-trisphosphate 3-kinase B [Source:MGI Symbol;Acc:MGI:109235]	+	CDS	overlapping	0	35.6746	93.0556	82.6389	93.1746	46.6667	67.5	82.3413	54.3056
Chr1:180429001-180429200	1	180429001	180429200		Itpkb-001	ENSMUSP00000069851	inositol 1,4,5-trisphosphate 3-kinase B [Source:MGI Symbol;Acc:MGI:109235]	+	CDS	upstream	7111	47.7976	96.7937	96.5714	94.0317	47.0238	79.1667	94.8214	91.6667
Chr1:180510401-180510600	1	180510401	180510600		6330403A02Rik-001	ENSMUSP00000119782	RIKEN cDNA 6330403A02 gene [Source:MGI Symbol;Acc:MGI:2138735]	-	CDS	downstream	27072	47.0536	90.0446	90.9375	90.7292	29.4643	68.7202	76.5179	26.5625
Chr1:180510601-180510800	1	180510601	180510800		6330403A02Rik-001	ENSMUSP00000119782	RIKEN cDNA 6330403A02 gene [Source:MGI Symbol;Acc:MGI:2138735]	-	CDS	downstream	27272	41.713	90.6944	89.0873	90.2778	42.5	60.4663	84.213	72.7904
Chr1:180520601-180520800	1	180520601	180520800		6330403A02Rik-001	ENSMUSP00000119782	RIKEN cDNA 6330403A02 gene [Source:MGI Symbol;Acc:MGI:2138735]	-	CDS	downstream	37272	20.4185	85.4912	88.2576	91.8182	72.4242	70.6061	92.8427	95.4545
Chr1:180570201-180570400	1	180570201	180570400		Parp1-201	ENSMUSP00000027777	poly (ADP-ribose) polymerase family, member 1 [Source:MGI Symbol;Acc:MGI:1340806]	+	CDS	overlapping	0	29.026	81.75	77.9167	74.75	47.1429	52.6667	76.1688	58.3333
Chr1:180736601-180736800	1	180736601	180736800		Acbd3-201	ENSMUSP00000027780	acyl-Coenzyme A binding domain containing 3 [Source:MGI Symbol;Acc:MGI:2181074]	+	CDS	overlapping	0	22.1667	100	98	98	74.5	100	96.6667	85.7143
Chr1:180811201-180811400	1	180811201	180811400		H3f3a-001	ENSMUSP00000124509	H3 histone, family 3A [Source:MGI Symbol;Acc:MGI:1097686]	-	CDS	overlapping	0	58.0714	85.0476	83	96.6667	20.5	83.8333	78.5714	86.3333
Chr1:180898001-180898200	1	180898001	180898200		Lefty2-001	ENSMUSP00000082952	left-right determination factor 2 [Source:MGI Symbol;Acc:MGI:2443573]	+	CDS	upstream	188	28.6776	92.602	100	90.2381	68.1478	90.7568	96.8254	63.1293
Chr1:180921001-180921200	1	180921001	180921200		Pycr2-201	ENSMUSP00000027802	pyrroline-5-carboxylate reductase family, member 2 [Source:MGI Symbol;Acc:MGI:1277956]	+	CDS	upstream	13359	25.5	95.1004	82.1667	95.4762	66.1667	95	91.6667	78.3333
Chr1:180943201-180943400	1	180943201	180943400		Tmem63a-003	ENSMUSP00000124937	transmembrane protein 63a [Source:MGI Symbol;Acc:MGI:2384789]	+	CDS	downstream	3180	27.7719	21.8231	64.8052	43.3658	21.3203	63.4091	49.0922	40
Chr1:180946601-180946800	1	180946601	180946800		Tmem63a-003	ENSMUSP00000124937	transmembrane protein 63a [Source:MGI Symbol;Acc:MGI:2384789]	+	CDS	overlapping	0	24	93.8333	96.6667	97.3214	45	85.8333	69	86.5
Chr1:180980001-180980200	1	180980001	180980200		Ephx1-004	ENSMUSP00000114363	epoxide hydrolase 1, microsomal [Source:MGI Symbol;Acc:MGI:95405]	-	CDS	overlapping	0	25.7576	78.9394	59.0909	78.9394	55.7576	59.0909	81.5152	77.1212
Chr1:181227001-181227200	1	181227001	181227200		A430110L20Rik-201	ENSMUSP00000065032	RIKEN cDNA A430110L20 gene [Source:MGI Symbol;Acc:MGI:3036249]	+	CDS	downstream	188	61.9444	96.9444	96.5278	71.25	35	59.4444	96.9444	61.9444
Chr1:181228201-181228400	1	181228201	181228400		A430110L20Rik-201	ENSMUSP00000065032	RIKEN cDNA A430110L20 gene [Source:MGI Symbol;Acc:MGI:3036249]	+	CDS	upstream	286	26.7694	86.3439	91.7778	93.4444	59.8889	88	86.6582	44.5556
Chr1:181254201-181254400	1	181254201	181254400		A430110L20Rik-201	ENSMUSP00000065032	RIKEN cDNA A430110L20 gene [Source:MGI Symbol;Acc:MGI:3036249]	+	CDS	upstream	26286	20.1282	86.9722	96.6667	89.6667	68.6667	98.8889	88.7949	95
Chr1:181289601-181289800	1	181289601	181289800		null					Not found	0	25.5238	95.5556	95	77.25	71.0476	71.6667	96.5714	87.1429
Chr1:181406401-181406600	1	181406401	181406600		Cnih3-001	ENSMUSP00000124611	cornichon homolog 3 (Drosophila) [Source:MGI Symbol;Acc:MGI:1920228]	+	CDS	overlapping	0	34	94.6667	95	100	62.6667	100	96.6667	98.3333
Chr1:181420401-181420600	1	181420401	181420600		Cnih3-001	ENSMUSP00000124611	cornichon homolog 3 (Drosophila) [Source:MGI Symbol;Acc:MGI:1920228]	+	CDS	overlapping	0	49.1919	98.8095	93.4722	92.5	45.2525	88.6111	94.4444	42.9167
Chr1:181447001-181447200	1	181447001	181447200		Cnih3-001	ENSMUSP00000124611	cornichon homolog 3 (Drosophila) [Source:MGI Symbol;Acc:MGI:1920228]	+	CDS	overlapping	0	22.7814	92.0833	89.6825	93	69.8095	77.5	92.5909	55.1706
Chr1:181466401-181466600	1	181466401	181466600		Cnih3-001	ENSMUSP00000124611	cornichon homolog 3 (Drosophila) [Source:MGI Symbol;Acc:MGI:1920228]	+	CDS	upstream	7149	25.2273	76.5152	84.8485	82.7273	63.3333	95.671	88.5606	83.6797
Chr1:181616001-181616200	1	181616001	181616200		null					Not found	0	34.9603	91.6667	93.75	84.8214	57.5	100	92.4603	64.3056
Chr1:181629601-181629800	1	181629601	181629800		null					Not found	0	53.9881	88.6429	100	85	35.0595	85.6667	89.0476	37.1667
Chr1:181832401-181832600	1	181832401	181832600		Lbr-201	ENSMUSP00000005003	lamin B receptor [Source:MGI Symbol;Acc:MGI:2138281]	-	CDS	overlapping	0	48.0357	95.0265	100	97.2222	39.2559	84.7024	87.2917	87.0833
Chr1:182072001-182072200	1	182072001	182072200		null					Not found	0	20.9167	85.5	92.6667	95.5	77.1667	76.3333	98.0833	94.6667
Chr1:182082001-182082200	1	182082001	182082200		Srp9-002	ENSMUSP00000106647	signal recognition particle 9 [Source:MGI Symbol;Acc:MGI:1350930]	+	CDS	downstream	42704	56.25	88.502	84.0278	93.75	26.3889	68.6111	82.6389	70.8333
Chr1:182085801-182086000	1	182085801	182086000		Srp9-002	ENSMUSP00000106647	signal recognition particle 9 [Source:MGI Symbol;Acc:MGI:1350930]	+	CDS	downstream	38904	30.3532	95.2302	94.9134	96.9697	67.684	89.2424	98.0372	89.8485
Chr1:182089801-182090000	1	182089801	182090000		Srp9-002	ENSMUSP00000106647	signal recognition particle 9 [Source:MGI Symbol;Acc:MGI:1350930]	+	CDS	downstream	34904	49.3434	95.5711	96.6667	85.7143	31.4141	81.9841	80.7576	50.6592
Chr1:182090801-182091000	1	182090801	182091000		Srp9-002	ENSMUSP00000106647	signal recognition particle 9 [Source:MGI Symbol;Acc:MGI:1350930]	+	CDS	downstream	33904	36.2698	92.3611	97.2222	97.9167	42.6389	61.5278	78.9087	61.1111
Chr1:182092001-182092200	1	182092001	182092200		Srp9-002	ENSMUSP00000106647	signal recognition particle 9 [Source:MGI Symbol;Acc:MGI:1350930]	+	CDS	downstream	32704	51.1806	95.5324	86.1111	94.4444	45	86.9444	96.1806	85.0595
Chr1:182108401-182108600	1	182108401	182108600		Srp9-002	ENSMUSP00000106647	signal recognition particle 9 [Source:MGI Symbol;Acc:MGI:1350930]	+	CDS	downstream	16304	27.7922	69.8268	93.9394	87.5758	54.5455	85.79	82.3377	89.3939
Chr1:182266601-182266800	1	182266601	182266800		Degs1-001	ENSMUSP00000048519	degenerative spermatocyte homolog 1 (Drosophila) [Source:MGI Symbol;Acc:MGI:1097711]	-	CDS	upstream	9947	29.197	94.9206	94.1667	96	69.803	87.6667	99	90.9167
Chr1:182369401-182369600	1	182369401	182369600		Fbxo28-201	ENSMUSP00000054718	F-box protein 28 [Source:MGI Symbol;Acc:MGI:1261890]	-	CDS	downstream	27812	28.9957	98	91.6667	89	60.1667	89	89.1623	91.6667
Chr1:182376001-182376200	1	182376001	182376200		Gm10517-201	ENSMUSP00000095054	predicted gene 10517 [Source:MGI Symbol;Acc:MGI:3642267]	-	CDS	upstream	32419	20.8095	98	95	72.1667	70.5	78.5	91.3095	66.6667
Chr1:182377001-182377200	1	182377001	182377200		Gm10517-201	ENSMUSP00000095054	predicted gene 10517 [Source:MGI Symbol;Acc:MGI:3642267]	-	CDS	upstream	31419	22.5	90	100	91.6667	75	94.6667	97.5	100
Chr1:182460401-182460600	1	182460401	182460600		Trp53bp2-001	ENSMUSP00000112508	transformation related protein 53 binding protein 2 [Source:MGI Symbol;Acc:MGI:2138319]	+	CDS	overlapping	0	32.6557	89.0004	85.6061	91.7424	62.5541	94.3723	95.2098	80.974
Chr1:182494401-182494600	1	182494401	182494600		Capn2-201	ENSMUSP00000068895	calpain 2 [Source:MGI Symbol;Acc:MGI:88264]	-	CDS	overlapping	0	38.3333	94.1667	100	90	49.1667	85	87.5	84.1667
Chr1:182496401-182496600	1	182496401	182496600		Capn2-201	ENSMUSP00000068895	calpain 2 [Source:MGI Symbol;Acc:MGI:88264]	-	CDS	overlapping	0	46.5476	91.6667	96.6667	100	49.1667	87.5	95.7143	95.8333
Chr1:182539401-182539600	1	182539401	182539600		Capn2-201	ENSMUSP00000068895	calpain 2 [Source:MGI Symbol;Acc:MGI:88264]	-	CDS	downstream	22047	38.6364	96.2121	96.5909	90.1515	58.9394	91.039	97.5758	74.8918
Chr1:182625401-182625600	1	182625401	182625600		Capn8-201	ENSMUSP00000047164	calpain 8 [Source:MGI Symbol;Acc:MGI:2181366]	+	CDS	overlapping	0	22.4892	92.4464	96.6667	95.4545	71.6667	89.6104	94.1558	87.1212
Chr1:182663801-182664000	1	182663801	182664000		Capn8-201	ENSMUSP00000047164	calpain 8 [Source:MGI Symbol;Acc:MGI:2181366]	+	CDS	upstream	31694	56.7857	93.9796	96.4286	90.5952	34.4048	84.6939	91.1905	36.6667
Chr1:182727601-182727800	1	182727601	182727800		4922505E12Rik-201	ENSMUSP00000095053	RIKEN cDNA 4922505E12 gene [Source:MGI Symbol;Acc:MGI:3618292]	-	CDS	upstream	19457	59.3333	85.8809	91.6667	73.3333	38.6667	58	98	73.5
Chr1:182732801-182733000	1	182732801	182733000		4922505E12Rik-201	ENSMUSP00000095053	RIKEN cDNA 4922505E12 gene [Source:MGI Symbol;Acc:MGI:3618292]	-	CDS	upstream	14257	34.7381	95	93.5714	93.8333	54.3333	92.5833	89.0714	86.5714
Chr1:182758601-182758800	1	182758601	182758800		Susd4-003	ENSMUSP00000119488	sushi domain containing 4 [Source:MGI Symbol;Acc:MGI:2138351]	+	CDS	downstream	6241	24.8333	92.7183	95.8333	86.8333	68.5	95.8929	93.3333	90.8333
Chr1:182766001-182766200	1	182766001	182766200		Susd4-003	ENSMUSP00000119488	sushi domain containing 4 [Source:MGI Symbol;Acc:MGI:2138351]	+	CDS	overlapping	0	35.8903	92.5397	91.3333	86.3333	63.2763	81.2711	99.1667	86.9048
Chr1:182818001-182818200	1	182818001	182818200		Susd4-003	ENSMUSP00000119488	sushi domain containing 4 [Source:MGI Symbol;Acc:MGI:2138351]	+	CDS	overlapping	0	20.5074	94.0716	95.9184	94.9915	75.8929	96.0034	96.4002	95.5952
Chr1:182838001-182838200	1	182838001	182838200		Susd4-003	ENSMUSP00000119488	sushi domain containing 4 [Source:MGI Symbol;Acc:MGI:2138351]	+	CDS	overlapping	0	34.2262	90.8267	100	95.1389	62.5	91.6667	96.7262	91.6667
Chr1:182895001-182895200	1	182895001	182895200		Susd4-003	ENSMUSP00000119488	sushi domain containing 4 [Source:MGI Symbol;Acc:MGI:2138351]	+	CDS	overlapping	0	55.5556	92.7778	94.7917	86.5079	32.7778	68.8889	88.3333	82.0833
Chr1:182951601-182951800	1	182951601	182951800		Tlr5-201	ENSMUSP00000106625	toll-like receptor 5 [Source:MGI Symbol;Acc:MGI:1858171]	+	CDS	downstream	20635	29.3056	95.0595	87.2222	65.6944	57.6389	85.3175	86.9444	67.5
Chr1:183043201-183043400	1	183043201	183043400		Disp1-201	ENSMUSP00000003035	dispatched homolog 1 (Drosophila) [Source:MGI Symbol;Acc:MGI:1916147]	-	CDS	upstream	42889	57.381	91.3492	98.5714	89.5714	34.9524	97.5	92.3333	96
Chr1:183052801-183053000	1	183052801	183053000		Disp1-201	ENSMUSP00000003035	dispatched homolog 1 (Drosophila) [Source:MGI Symbol;Acc:MGI:1916147]	-	CDS	upstream	33289	22.5	95.3214	100	87.1667	77.5	90.8333	100	93
Chr1:183082001-183082200	1	183082001	183082200		Disp1-201	ENSMUSP00000003035	dispatched homolog 1 (Drosophila) [Source:MGI Symbol;Acc:MGI:1916147]	-	CDS	upstream	4089	35.0026	91.1281	96.1364	84.4898	51.9617	87.0748	86.9643	74.2002
Chr1:183108001-183108200	1	183108001	183108200		Disp1-201	ENSMUSP00000003035	dispatched homolog 1 (Drosophila) [Source:MGI Symbol;Acc:MGI:1916147]	-	CDS	overlapping	0	32	97.4603	100	90	66	97.5	98	88.8095
Chr1:183140401-183140600	1	183140401	183140600		Disp1-201	ENSMUSP00000003035	dispatched homolog 1 (Drosophila) [Source:MGI Symbol;Acc:MGI:1916147]	-	CDS	downstream	4541	21.3943	96.5986	95	94.0476	70.1191	95.4221	91.5134	78.8605
Chr1:183175401-183175600	1	183175401	183175600		Disp1-201	ENSMUSP00000003035	dispatched homolog 1 (Drosophila) [Source:MGI Symbol;Acc:MGI:1916147]	-	CDS	downstream	39541	44.8929	96.3333	95.5	88.5714	49.3333	86.9881	94.2262	81.1429
Chr1:183194801-183195000	1	183194801	183195000		null					Not found	0	55.303	100	100	86.3636	35.7576	100	91.0606	92.1212
Chr1:183252801-183253000	1	183252801	183253000		Brox-201	ENSMUSP00000061345	BRO1 domain and CAAX motif containing [Source:MGI Symbol;Acc:MGI:1918928]	-	CDS	upstream	25352	24.4742	84.4941	97.2222	77.6389	57.3611	79.0278	81.8353	76.3889
Chr1:183292401-183292600	1	183292401	183292600		Brox-201	ENSMUSP00000061345	BRO1 domain and CAAX motif containing [Source:MGI Symbol;Acc:MGI:1918928]	-	CDS	overlapping	0	24.5556	94.5	90.5556	95.1667	72.7778	87.5556	97.3333	87.6667
Chr1:183361001-183361200	1	183361001	183361200		CAAA01083517.1-202	ENSMUSP00000064801	melanoma inhibitory activity protein 3 precursor [Source:RefSeq peptide;Acc:NP_796363]	-	CDS	overlapping	0	33.0556	97.9167	100	98.3333	59.3056	100	92.3611	93.254
Chr1:183392201-183392400	1	183392201	183392400		CAAA01083517.2-201	ENSMUSP00000094808	TATA box-binding protein-associated factor RNA polymerase I subunit A [Source:RefSeq peptide;Acc:NP_067441]	+	CDS	overlapping	0	47.2123	98.1482	95.4762	94.4444	41.3889	96.2963	88.6012	72.4306
Chr1:183405001-183405200	1	183405001	183405200		CAAA01083517.2-201	ENSMUSP00000094808	TATA box-binding protein-associated factor RNA polymerase I subunit A [Source:RefSeq peptide;Acc:NP_067441]	+	CDS	overlapping	0	21.1538	93.718	95.8974	98.0769	68.3333	89.4872	89.4872	89.2308
Chr1:184265001-184265200	1	184265001	184265200		null					Not found	0	20.9028	79.59	72.9167	84.2593	58.3333	76.5542	79.2361	96.5278
Chr1:184449201-184449400	1	184449201	184449400		null					Not found	0	51.4863	96.3636	85.303	91.8182	40.938	87.1212	92.4242	95.9091
Chr1:184489601-184489800	1	184489601	184489800		null					Not found	0	26.1291	91.7126	90.9091	86.5801	68.6219	90.9091	94.7511	87.5758
Chr1:184622001-184622200	1	184622001	184622200		null					Not found	0	73.6667	74.1667	100	90	16.3333	46.1111	90	62.5
Chr1:184629401-184629600	1	184629401	184629600		null					Not found	0	36.8182	96.7172	92.1212	95.0649	60.9091	88.6364	97.7273	84.5455
Chr1:184729401-184729600	1	184729401	184729600		Hlx-002	ENSMUSP00000134728	H2.0-like homeobox [Source:MGI Symbol;Acc:MGI:96109]	-	CDS	overlapping	0	52.9022	89.4444	95.8333	76.9444	32.9311	59.0278	85.8333	33.8462
Chr1:184770001-184770200	1	184770001	184770200		Mosc1-202	ENSMUSP00000106620	MOCO sulphurase C-terminal domain containing 1 [Source:MGI Symbol;Acc:MGI:1913362]	-	CDS	upstream	17515	21.8723	85.2976	90.4762	94.9048	61.6667	87.4206	83.539	96.3214
Chr1:184803801-184804000	1	184803801	184804000		Mosc1-202	ENSMUSP00000106620	MOCO sulphurase C-terminal domain containing 1 [Source:MGI Symbol;Acc:MGI:1913362]	-	CDS	overlapping	0	22.75	41.5195	50.8333	36.7738	28.3333	46.8333	51.0833	63.3333
Chr1:184841401-184841600	1	184841401	184841600		Mosc2-001	ENSMUSP00000066715	MOCO sulphurase C-terminal domain containing 2 [Source:MGI Symbol;Acc:MGI:1914497]	-	CDS	overlapping	0	33.0303	79.0043	89.3939	80.0505	45.1515	88.4416	78.1818	93.3983
Chr1:184896001-184896200	1	184896001	184896200		Mark1-201	ENSMUSP00000027929	MAP/microtubule affinity-regulating kinase 1 [Source:MGI Symbol;Acc:MGI:2664902]	-	CDS	upstream	2324	42.8333	95.5909	90.5714	91.3333	33.1667	56	76	60.8333
Chr1:184912401-184912600	1	184912401	184912600		Mark1-201	ENSMUSP00000027929	MAP/microtubule affinity-regulating kinase 1 [Source:MGI Symbol;Acc:MGI:2664902]	-	CDS	overlapping	0	25	96.25	91.6667	100	75	87.5	100	91.6667
Chr1:184951001-184951200	1	184951001	184951200		Mark1-201	ENSMUSP00000027929	MAP/microtubule affinity-regulating kinase 1 [Source:MGI Symbol;Acc:MGI:2664902]	-	CDS	overlapping	0	39.835	92.75	99	90.2381	52.9643	98.1618	92.7992	98.75
Chr1:184951201-184951400	1	184951201	184951400		Mark1-201	ENSMUSP00000027929	MAP/microtubule affinity-regulating kinase 1 [Source:MGI Symbol;Acc:MGI:2664902]	-	CDS	overlapping	0	30.6667	97.5	85	93	62.2222	85.3333	92.8889	95
Chr1:184991401-184991600	1	184991401	184991600		Mark1-201	ENSMUSP00000027929	MAP/microtubule affinity-regulating kinase 1 [Source:MGI Symbol;Acc:MGI:2664902]	-	CDS	overlapping	0	49.0278	93	97.5	100	42.5	90.2381	91.5278	70
Chr1:185187601-185187800	1	185187601	185187800		Rab3gap2-201	ENSMUSP00000066325	RAB3 GTPase activating protein subunit 2 [Source:MGI Symbol;Acc:MGI:1916043]	+	CDS	downstream	16442	20.9091	93.1818	89.899	90.9091	71.5152	90.9091	92.4242	73.9394
Chr1:185189801-185190000	1	185189801	185190000		Rab3gap2-201	ENSMUSP00000066325	RAB3 GTPase activating protein subunit 2 [Source:MGI Symbol;Acc:MGI:1916043]	+	CDS	downstream	14242	26.6493	95.2877	93.8393	92.1875	65.4167	84.871	92.066	90.191
Chr1:185201201-185201400	1	185201201	185201400		Rab3gap2-201	ENSMUSP00000066325	RAB3 GTPase activating protein subunit 2 [Source:MGI Symbol;Acc:MGI:1916043]	+	CDS	downstream	2842	47.5814	96.3726	85.2381	93.0812	46.2366	80.4482	93.818	82.0098
Chr1:185210001-185210200	1	185210001	185210200		Rab3gap2-201	ENSMUSP00000066325	RAB3 GTPase activating protein subunit 2 [Source:MGI Symbol;Acc:MGI:1916043]	+	CDS	overlapping	0	42.2143	78.9074	66.4444	75.5397	33.8889	71.6667	76.1032	71.4444
Chr1:185262601-185262800	1	185262601	185262800		Rab3gap2-201	ENSMUSP00000066325	RAB3 GTPase activating protein subunit 2 [Source:MGI Symbol;Acc:MGI:1916043]	+	CDS	overlapping	0	24.1667	90	100	100	70.5	85	94.6667	73
Chr1:185283001-185283200	1	185283001	185283200		Rab3gap2-201	ENSMUSP00000066325	RAB3 GTPase activating protein subunit 2 [Source:MGI Symbol;Acc:MGI:1916043]	+	CDS	overlapping	0	23.3788	96.25	96.1111	95	71.6212	77.9167	95	98.5714
Chr1:185283401-185283600	1	185283401	185283600		Rab3gap2-201	ENSMUSP00000066325	RAB3 GTPase activating protein subunit 2 [Source:MGI Symbol;Acc:MGI:1916043]	+	CDS	overlapping	0	45.8333	96.0498	97.9545	92.0779	40.3788	82.1212	86.2121	82.8788
Chr1:185287001-185287200	1	185287001	185287200		Iars2-001	ENSMUSP00000027921	isoleucine-tRNA synthetase 2, mitochondrial [Source:MGI Symbol;Acc:MGI:1919586]	-	CDS	overlapping	0	26.3636	84.8485	86.3636	86.3636	69.0909	93.6364	95.4545	89.6104
Chr1:185293201-185293400	1	185293201	185293400		Iars2-001	ENSMUSP00000027921	isoleucine-tRNA synthetase 2, mitochondrial [Source:MGI Symbol;Acc:MGI:1919586]	-	CDS	overlapping	0	26.7381	92.5866	95.6818	86.6667	65.7619	82.5	92.5	98.5714
Chr1:185370001-185370200	1	185370001	185370200		Eprs-201	ENSMUSP00000045841	glutamyl-prolyl-tRNA synthetase [Source:MGI Symbol;Acc:MGI:97838]	+	CDS	overlapping	0	35.4066	95.2222	95	97.4603	55.2857	96.6667	90.6923	68.9762
Chr1:185432201-185432400	1	185432201	185432400		Eprs-201	ENSMUSP00000045841	glutamyl-prolyl-tRNA synthetase [Source:MGI Symbol;Acc:MGI:97838]	+	CDS	upstream	4054	34.4762	98	88	100	51.1667	77.7381	85.6429	71.6667
Chr1:185439201-185439400	1	185439201	185439400		Eprs-201	ENSMUSP00000045841	glutamyl-prolyl-tRNA synthetase [Source:MGI Symbol;Acc:MGI:97838]	+	CDS	upstream	11054	39.9921	95	92.1667	89.1667	42.0357	68.3214	82.0278	73
Chr1:185484401-185484600	1	185484401	185484600		Slc30a10-201	ENSMUSP00000053181	solute carrier family 30, member 10 [Source:MGI Symbol;Acc:MGI:2685058]	+	CDS	upstream	19846	20.7222	91.468	84	76.6667	63.1111	88.5397	83.8333	88.7778
Chr1:185516001-185516200	1	185516001	185516200		null					Not found	0	24.1775	18.1818	4.11255	15.9091	4.92424	4.54545	29.1017	1.2987
Chr1:185550801-185551000	1	185550801	185551000		null					Not found	0	77.1825	92.5595	91.6667	93.8889	18.373	100	95.5556	86.8056
Chr1:185634601-185634800	1	185634601	185634800		null					Not found	0	36.8056	93.9722	100	87.1429	56.4484	71.6667	93.254	73.7659
Chr1:185666601-185666800	1	185666601	185666800		null					Not found	0	30.4167	92.5	96	100	63.3333	64.9748	93.75	46.3333
Chr1:185863801-185864000	1	185863801	185864000		null					Not found	0	34.9333	97.2222	94.4444	95.8333	54.9206	74.0278	89.8539	72.6389
Chr1:185864001-185864200	1	185864001	185864200		null					Not found	0	36.0873	97.1429	97.5	91.6667	50.5	88.4722	86.5873	77.5
Chr1:185937401-185937600	1	185937401	185937600		null					Not found	0	54.6909	98.1818	91.8182	96.9697	36.5368	76.8398	91.2277	60.4545
Chr1:186032001-186032200	1	186032001	186032200		null					Not found	0	40.5272	91.6582	89.2857	85	42.5	71.3889	83.0272	67.3809
Chr1:186137801-186138000	1	186137801	186138000		Lyplal1-001	ENSMUSP00000048229	lysophospholipase-like 1 [Source:MGI Symbol;Acc:MGI:2385115]	-	CDS	downstream	20551	29.0556	80	25	56.6667	43.3333	37.6667	72.3889	52.1667
Chr1:186182601-186182800	1	186182601	186182800		null					Not found	0	33.2576	27.9919	34.8485	42.2727	3.63636	35.4545	36.8939	19.8485
Chr1:186182801-186183000	1	186182801	186183000		null					Not found	0	24.5635	14.256	37.2222	56.9048	6.38889	30.8333	30.9524	28.9583
Chr1:186189601-186189800	1	186189601	186189800		null					Not found	0	42.1667	88	98	100	53.5	95.5	95.6667	86.6667
Chr1:186254201-186254400	1	186254201	186254400		null					Not found	0	31.4206	98.75	91.9048	100	57.4405	95.8333	88.8611	88.1667
Chr1:186505401-186505600	1	186505401	186505600		null					Not found	0	27.1175	100	88.3929	98.3333	62.2222	91.6667	89.3397	93.4921
Chr1:186702801-186703000	1	186702801	186703000		Tgfb2-201	ENSMUSP00000043849	transforming growth factor, beta 2 [Source:MGI Symbol;Acc:MGI:98726]	-	CDS	overlapping	0	53.3889	89.3333	89.6667	88.5714	36.1111	67.3095	89.5	31.6389
Chr1:186715001-186715200	1	186715001	186715200		Rrp15-001	ENSMUSP00000001339	ribosomal RNA processing 15 homolog (S. cerevisiae) [Source:MGI Symbol;Acc:MGI:1914473]	-	CDS	upstream	6203	57	94.9048	100	87.5	36	72.1667	93	80
Chr1:186722001-186722200	1	186722001	186722200		Rrp15-001	ENSMUSP00000001339	ribosomal RNA processing 15 homolog (S. cerevisiae) [Source:MGI Symbol;Acc:MGI:1914473]	-	CDS	overlapping	0	49.0816	87.4461	93.9286	89.2857	26.0204	71.3435	75.102	56.9048
Chr1:186772601-186772800	1	186772601	186772800		Rrp15-001	ENSMUSP00000001339	ribosomal RNA processing 15 homolog (S. cerevisiae) [Source:MGI Symbol;Acc:MGI:1914473]	-	CDS	downstream	23293	34.8846	97.3214	93	89.6111	56.2381	94.1667	91.1227	90.8333
Chr1:186798001-186798200	1	186798001	186798200		Rrp15-001	ENSMUSP00000001339	ribosomal RNA processing 15 homolog (S. cerevisiae) [Source:MGI Symbol;Acc:MGI:1914473]	-	CDS	downstream	48693	50.2652	97.6389	93.5714	95.2381	42.5833	95.3214	92.8485	68.1667
Chr1:186835601-186835800	1	186835601	186835800		null					Not found	0	24.1865	91.9881	81.6667	92.4192	49.3373	78.1667	73.5238	61.0556
Chr1:187113801-187114000	1	187113801	187114000		Spata17-001	ENSMUSP00000123771	spermatogenesis associated 17 [Source:MGI Symbol;Acc:MGI:1921967]	-	CDS	overlapping	0	55.1389	92.0476	95.2381	89.3333	40.4167	85.4206	95.5556	81.5476
Chr1:187220001-187220200	1	187220001	187220200		Gpatch2-002	ENSMUSP00000095052	G patch domain containing 2 [Source:MGI Symbol;Acc:MGI:1915019]	+	CDS	overlapping	0	30.0099	98.6111	96.2302	91.6667	66.7262	96.1806	96.7361	84.0278
Chr1:187330201-187330400	1	187330201	187330400		Gpatch2-001	ENSMUSP00000106568	G patch domain containing 2 [Source:MGI Symbol;Acc:MGI:1915019]	+	CDS	overlapping	0	28.2916	98.5714	96.0714	98.2143	65.756	85.7653	94.0476	85.1361
Chr1:187338401-187338600	1	187338401	187338600		Gpatch2-001	ENSMUSP00000106568	G patch domain containing 2 [Source:MGI Symbol;Acc:MGI:1915019]	+	CDS	overlapping	0	20.4762	80.3571	96.4286	95.8333	75.3572	85.2381	95.8333	89.2857
Chr1:187340801-187341000	1	187340801	187341000		Gpatch2-001	ENSMUSP00000106568	G patch domain containing 2 [Source:MGI Symbol;Acc:MGI:1915019]	+	CDS	overlapping	0	22.2355	94.4114	93.8889	95.8333	66.5741	84.7553	88.8095	85.3704
Chr1:187348201-187348400	1	187348201	187348400		Gpatch2-001	ENSMUSP00000106568	G patch domain containing 2 [Source:MGI Symbol;Acc:MGI:1915019]	+	CDS	overlapping	0	42.8571	96.5	89.6667	98.5714	55.4762	94.6667	98.3333	89.9048
Chr1:187349001-187349200	1	187349001	187349200		Gpatch2-001	ENSMUSP00000106568	G patch domain containing 2 [Source:MGI Symbol;Acc:MGI:1915019]	+	CDS	upstream	424	33.6111	96.25	98.3333	92.3611	57.5	69.4444	91.1111	93.8258
Chr1:187586601-187586800	1	187586601	187586800		null					Not found	0	29.381	96.8809	94.0476	95.5556	61.6667	87.6191	91.0476	79
Chr1:187661001-187661200	1	187661001	187661200		null					Not found	0	51.3294	98.5714	100	90	40.5595	98	91.8889	87.8333
Chr1:187811001-187811200	1	187811001	187811200		null					Not found	0	33.0476	93.9603	95.2381	81.6667	58.6191	93.8333	91.6667	92.1825
Chr1:187821601-187821800	1	187821601	187821800		null					Not found	0	38.7879	86.3636	86.3636	100	48.4849	71.2121	87.2727	81.8182
Chr1:187821801-187822000	1	187821801	187822000		null					Not found	0	40.0397	82.1759	100	100	45.8862	95.5556	85.9259	79.0873
Chr1:188073201-188073400	1	188073201	188073400		Esrrg-001	ENSMUSP00000027906	estrogen-related receptor gamma [Source:MGI Symbol;Acc:MGI:1347056]	+	CDS	overlapping	0	21.2121	83.7879	96.9697	100	72.7273	87.8788	93.9394	97.7273
Chr1:188457401-188457600	1	188457401	188457600		Ush2a-001	ENSMUSP00000050454	Usher syndrome 2A (autosomal recessive, mild) homolog (human) [Source:MGI Symbol;Acc:MGI:1341292]	+	CDS	overlapping	0	40.2381	89.1905	94.1667	91	58.3333	94	98.5714	56.9048
Chr1:188678201-188678400	1	188678201	188678400		Ush2a-001	ENSMUSP00000050454	Usher syndrome 2A (autosomal recessive, mild) homolog (human) [Source:MGI Symbol;Acc:MGI:1341292]	+	CDS	overlapping	0	41.0476	95.5556	94.1667	97.5	58.9524	81.25	100	81.6667
Chr1:188728601-188728800	1	188728601	188728800		Ush2a-001	ENSMUSP00000050454	Usher syndrome 2A (autosomal recessive, mild) homolog (human) [Source:MGI Symbol;Acc:MGI:1341292]	+	CDS	overlapping	0	25.6389	97.1429	100	91.3333	67.2778	97.5	92.9167	85
Chr1:188746401-188746600	1	188746401	188746600		Ush2a-001	ENSMUSP00000050454	Usher syndrome 2A (autosomal recessive, mild) homolog (human) [Source:MGI Symbol;Acc:MGI:1341292]	+	CDS	overlapping	0	23.8889	92.7778	100	89.5833	76.1111	95.1389	100	89.7917
Chr1:188882201-188882400	1	188882201	188882400		Ush2a-001	ENSMUSP00000050454	Usher syndrome 2A (autosomal recessive, mild) homolog (human) [Source:MGI Symbol;Acc:MGI:1341292]	+	CDS	overlapping	0	36.6883	97.4748	97.1861	84.8485	55.9524	82.4026	92.6407	75.5195
Chr1:188904201-188904400	1	188904201	188904400		Ush2a-001	ENSMUSP00000050454	Usher syndrome 2A (autosomal recessive, mild) homolog (human) [Source:MGI Symbol;Acc:MGI:1341292]	+	CDS	overlapping	0	35.3436	88.2308	93.4722	95.2083	58.1944	78.2738	93.5381	100
Chr1:188937401-188937600	1	188937401	188937600		Ush2a-001	ENSMUSP00000050454	Usher syndrome 2A (autosomal recessive, mild) homolog (human) [Source:MGI Symbol;Acc:MGI:1341292]	+	CDS	overlapping	0	47.0714	95.5	70	93.75	32	82.0278	79.0714	77.5
Chr1:188937601-188937800	1	188937601	188937800		Ush2a-001	ENSMUSP00000050454	Usher syndrome 2A (autosomal recessive, mild) homolog (human) [Source:MGI Symbol;Acc:MGI:1341292]	+	CDS	overlapping	0	52.0779	97.4748	100	96.9697	46.1039	80	98.1818	49.2208
Chr1:188945401-188945600	1	188945401	188945600		Ush2a-001	ENSMUSP00000050454	Usher syndrome 2A (autosomal recessive, mild) homolog (human) [Source:MGI Symbol;Acc:MGI:1341292]	+	CDS	overlapping	0	36.2302	53.7546	60.0366	46.1538	15.9188	46.8864	52.149	42.1154
Chr1:188983001-188983200	1	188983001	188983200		Kctd3-201	ENSMUSP00000082821	potassium channel tetramerisation domain containing 3 [Source:MGI Symbol;Acc:MGI:2444629]	-	CDS	overlapping	0	34.7222	100	100	100	63.8889	95.8333	98.6111	100
Chr1:189067601-189067800	1	189067601	189067800		null					Not found	0	25.9091	84.9026	90.9091	88.6364	69.5455	92.7273	95.4545	80.9091
Chr1:189124401-189124600	1	189124401	189124600		null					Not found	0	38.1587	93.7103	97.0833	93.0159	42.5794	90.5	80.7381	62.381
Chr1:189134601-189134800	1	189134601	189134800		null					Not found	0	62.1349	87.877	83.8095	95.3333	31.0317	64.1508	93.1667	71.5
Chr1:189202601-189202800	1	189202601	189202800		Kcnk2-203	ENSMUSP00000136513	potassium channel, subfamily K, member 2 [Source:MGI Symbol;Acc:MGI:109366]	-	CDS	upstream	6990	26.2976	95.1389	95	89.1667	61.4524	85.1667	87.75	91.0714
Chr1:189346601-189346800	1	189346601	189346800		Kcnk2-203	ENSMUSP00000136513	potassium channel, subfamily K, member 2 [Source:MGI Symbol;Acc:MGI:109366]	-	CDS	downstream	3300	54.1667	98.75	93	100	36.6667	90	90.8333	93
Chr1:189402001-189402200	1	189402001	189402200		null					Not found	0	30.4999	96.4052	95.098	96.1274	57.6844	77.3529	88.1843	78.4594
Chr1:189402201-189402400	1	189402201	189402400		null					Not found	0	64.5159	98.5714	97.5	88	22.1508	68.6667	86.6667	57.6667
Chr1:189402401-189402600	1	189402401	189402600		null					Not found	0	67.4762	94.8333	95.8333	86.6667	27.3571	73.3333	94.8333	80
Chr1:189426401-189426600	1	189426401	189426600		null					Not found	0	29.3651	77.9365	90.2778	81.3889	52.9167	85.8333	82.2817	90.2778
Chr1:189460201-189460400	1	189460201	189460400		null					Not found	0	29.7619	35.3175	37.6389	31.25	33.3333	83.3333	63.0952	35.3175
Chr1:189498201-189498400	1	189498201	189498400		null					Not found	0	20.8974	93.5897	96.5385	96.1539	77.5641	100	98.4615	94.7985
Chr1:189580201-189580400	1	189580201	189580400		null					Not found	0	44.8809	94.7917	81.4484	95.8333	51.3492	86.9048	96.2302	59.4974
Chr1:189588601-189588800	1	189588601	189588800		null					Not found	0	28.5103	77.6349	93.6667	98.3333	59.746	81.1587	88.2564	83.3651
Chr1:189633201-189633400	1	189633201	189633400		Cenpf-001	ENSMUSP00000129738	centromere protein F [Source:MGI Symbol;Acc:MGI:1313302]	-	CDS	upstream	9199	28.171	57.0236	46.8182	58.3333	27.1212	39.2424	55.2922	48.6364
Chr1:189660401-189660600	1	189660401	189660600		Cenpf-001	ENSMUSP00000129738	centromere protein F [Source:MGI Symbol;Acc:MGI:1313302]	-	CDS	overlapping	0	22.2222	100	93.4722	100	76.3889	93.2407	98.6111	94.1667
Chr1:189716201-189716400	1	189716201	189716400		Cenpf-001	ENSMUSP00000129738	centromere protein F [Source:MGI Symbol;Acc:MGI:1313302]	-	CDS	downstream	31095	34.8185	80.9531	80.0809	88.4524	50.873	58.2089	85.6915	56.746
Chr1:189756401-189756600	1	189756401	189756600		Ptpn14-001	ENSMUSP00000027898	protein tyrosine phosphatase, non-receptor type 14 [Source:MGI Symbol;Acc:MGI:102467]	+	CDS	downstream	30175	31.4794	94.3889	96.75	87.9762	50.5	70.8333	81.9794	60.8333
Chr1:189756801-189757000	1	189756801	189757000		Ptpn14-001	ENSMUSP00000027898	protein tyrosine phosphatase, non-receptor type 14 [Source:MGI Symbol;Acc:MGI:102467]	+	CDS	downstream	29775	21.9398	89.3859	96.5686	93.8655	51.3445	81.3585	73.2843	62.3529
Chr1:189767201-189767400	1	189767201	189767400		Ptpn14-001	ENSMUSP00000027898	protein tyrosine phosphatase, non-receptor type 14 [Source:MGI Symbol;Acc:MGI:102467]	+	CDS	downstream	19375	35.4113	95.1102	98.4848	93.6364	49.9062	73.1061	85.3175	93.1818
Chr1:189772801-189773000	1	189772801	189773000		Ptpn14-001	ENSMUSP00000027898	protein tyrosine phosphatase, non-receptor type 14 [Source:MGI Symbol;Acc:MGI:102467]	+	CDS	downstream	13775	24.375	90.928	94.1667	95.5357	72.5	86.8056	96.875	92.3611
Chr1:189777201-189777400	1	189777201	189777400		Ptpn14-001	ENSMUSP00000027898	protein tyrosine phosphatase, non-receptor type 14 [Source:MGI Symbol;Acc:MGI:102467]	+	CDS	downstream	9375	44.2341	95.1623	95	88.0952	40.6429	85	84.877	56.6667
Chr1:189783201-189783400	1	189783201	189783400		Ptpn14-001	ENSMUSP00000027898	protein tyrosine phosphatase, non-receptor type 14 [Source:MGI Symbol;Acc:MGI:102467]	+	CDS	downstream	3375	37.1769	94.0476	98.5714	87.5	48.9286	90.4762	86.1054	82.0238
Chr1:189786801-189787000	1	189786801	189787000		Ptpn14-001	ENSMUSP00000027898	protein tyrosine phosphatase, non-receptor type 14 [Source:MGI Symbol;Acc:MGI:102467]	+	CDS	overlapping	0	32.7778	100	100	93.0556	64.4444	82.7778	97.2222	37.5
Chr1:189789801-189790000	1	189789801	189790000		Ptpn14-001	ENSMUSP00000027898	protein tyrosine phosphatase, non-receptor type 14 [Source:MGI Symbol;Acc:MGI:102467]	+	CDS	overlapping	0	29.2222	98.3333	95	92.5	59.6706	83.6667	88.8929	86.25
Chr1:189790401-189790600	1	189790401	189790600		Ptpn14-001	ENSMUSP00000027898	protein tyrosine phosphatase, non-receptor type 14 [Source:MGI Symbol;Acc:MGI:102467]	+	CDS	overlapping	0	27.7706	97.1717	94.2857	93.3081	61.3203	82.7922	89.0909	82.5758
Chr1:189792601-189792800	1	189792601	189792800		Ptpn14-001	ENSMUSP00000027898	protein tyrosine phosphatase, non-receptor type 14 [Source:MGI Symbol;Acc:MGI:102467]	+	CDS	overlapping	0	39.8059	95.3869	94.4444	92.004	54.1667	71.1706	93.9726	43.4722
Chr1:189804801-189805000	1	189804801	189805000		Ptpn14-001	ENSMUSP00000027898	protein tyrosine phosphatase, non-receptor type 14 [Source:MGI Symbol;Acc:MGI:102467]	+	CDS	overlapping	0	39.5159	95.3333	91.3757	94.2222	52.9206	89.5926	92.4365	63.037
Chr1:189834201-189834400	1	189834201	189834400		Ptpn14-001	ENSMUSP00000027898	protein tyrosine phosphatase, non-receptor type 14 [Source:MGI Symbol;Acc:MGI:102467]	+	CDS	overlapping	0	49.4372	96.6667	79.5455	80	35.4113	97.7273	84.8485	68.7879
Chr1:189855001-189855200	1	189855001	189855200		Ptpn14-001	ENSMUSP00000027898	protein tyrosine phosphatase, non-receptor type 14 [Source:MGI Symbol;Acc:MGI:102467]	+	CDS	overlapping	0	54.0598	96.7643	100	94.6154	30.1282	62.1795	84.188	81.0897
Chr1:189855201-189855400	1	189855201	189855400		Ptpn14-001	ENSMUSP00000027898	protein tyrosine phosphatase, non-receptor type 14 [Source:MGI Symbol;Acc:MGI:102467]	+	CDS	overlapping	0	40.6667	90.1667	100	94.6667	46.6667	78.5	87.3333	48.8333
Chr1:189860401-189860600	1	189860401	189860600		Ptpn14-001	ENSMUSP00000027898	protein tyrosine phosphatase, non-receptor type 14 [Source:MGI Symbol;Acc:MGI:102467]	+	CDS	overlapping	0	61.4725	99.5192	98.4375	90.9375	22.7983	79.3601	84.2708	83.8542
Chr1:189864401-189864600	1	189864401	189864600		Ptpn14-001	ENSMUSP00000027898	protein tyrosine phosphatase, non-receptor type 14 [Source:MGI Symbol;Acc:MGI:102467]	+	CDS	overlapping	0	28.9048	94.6191	93.8333	96.3974	65.8175	96.6667	94.7222	92.7778
Chr1:189865401-189865600	1	189865401	189865600		Ptpn14-001	ENSMUSP00000027898	protein tyrosine phosphatase, non-receptor type 14 [Source:MGI Symbol;Acc:MGI:102467]	+	CDS	overlapping	0	20	92.5	86.6667	96.6667	76.6667	75.8333	96.6667	76.6667
Chr1:189868001-189868200	1	189868001	189868200		Ptpn14-001	ENSMUSP00000027898	protein tyrosine phosphatase, non-receptor type 14 [Source:MGI Symbol;Acc:MGI:102467]	+	CDS	overlapping	0	36.7268	88.9683	91.0476	90.8889	54.6032	66.1111	91.33	69.1111
Chr1:189876201-189876400	1	189876201	189876400		Smyd2-001	ENSMUSP00000027897	SET and MYND domain containing 2 [Source:MGI Symbol;Acc:MGI:1915889]	-	CDS	upstream	4386	37.9711	81.5317	89.2857	75.7778	48.5794	70.3504	86.5505	72.5
Chr1:189909801-189910000	1	189909801	189910000		Smyd2-001	ENSMUSP00000027897	SET and MYND domain containing 2 [Source:MGI Symbol;Acc:MGI:1915889]	-	CDS	overlapping	0	26.5385	94.8718	92.3077	100	73.4615	94.2308	100	75.641
Chr1:189911201-189911400	1	189911201	189911400		Smyd2-001	ENSMUSP00000027897	SET and MYND domain containing 2 [Source:MGI Symbol;Acc:MGI:1915889]	-	CDS	overlapping	0	59.9477	93.5806	85.5714	93.5714	20.7222	51.2976	80.6699	57.3095
Chr1:189989401-189989600	1	189989401	189989600		null					Not found	0	38.8333	89.1667	100	100	55.8333	76.6667	94.6667	71
Chr1:190076601-190076800	1	190076601	190076800		Prox1-001	ENSMUSP00000135703	prospero-related homeobox 1 [Source:MGI Symbol;Acc:MGI:97772]	-	CDS	upstream	46420	23.627	97.0833	96.6667	91.5476	60.2302	83.75	83.8571	34.3175
Chr1:190149001-190149200	1	190149001	190149200		Prox1-001	ENSMUSP00000135703	prospero-related homeobox 1 [Source:MGI Symbol;Acc:MGI:97772]	-	CDS	overlapping	0	33.2143	95.8333	96.6667	83.2381	62.7857	81.2262	96	40.8333
Chr1:190149201-190149400	1	190149201	190149400		Prox1-001	ENSMUSP00000135703	prospero-related homeobox 1 [Source:MGI Symbol;Acc:MGI:97772]	-	CDS	overlapping	0	56.9345	95.9573	97.5	88.5268	39.003	88.3333	95.9375	66.1458
Chr1:190159401-190159600	1	190159401	190159600		Prox1-001	ENSMUSP00000135703	prospero-related homeobox 1 [Source:MGI Symbol;Acc:MGI:97772]	-	CDS	overlapping	0	37.0693	96.3333	100	81.6667	58.5119	80	95.5812	78.9762
Chr1:190357801-190358000	1	190357801	190358000		null					Not found	0	41.1905	92.9167	94.1667	96.9048	55.7143	89.25	96.9048	82.9405
Chr1:190366601-190366800	1	190366601	190366800		null					Not found	0	47.3893	93.75	94.6667	89.0476	39.8333	90.4762	87.2226	57.7262
Chr1:190453601-190453800	1	190453601	190453800		null					Not found	0	37.7381	91.6667	96.6667	95.5	55	93.5714	92.7381	93
Chr1:190553601-190553800	1	190553601	190553800		null					Not found	0	34.0317	92.75	97.5	98.3333	57.5	62.9048	91.5317	86.6667
Chr1:190563001-190563200	1	190563001	190563200		null					Not found	0	26.2695	92.4242	95.4545	90.0433	67.6407	40.4545	93.9102	89.3939
Chr1:190700201-190700400	1	190700201	190700400		Rps6kc1-004	ENSMUSP00000125010	ribosomal protein S6 kinase polypeptide 1 [Source:MGI Symbol;Acc:MGI:2443419]	-	CDS	upstream	49629	22.8772	92.2576	85	92.8571	70.6667	90.8333	93.5439	97.5
Chr1:190809001-190809200	1	190809001	190809200		Rps6kc1-004	ENSMUSP00000125010	ribosomal protein S6 kinase polypeptide 1 [Source:MGI Symbol;Acc:MGI:2443419]	-	CDS	overlapping	0	32.7839	93.4524	88.8461	94.0934	50.2198	90.3846	83.0037	93.9744
Chr1:190823001-190823200	1	190823001	190823200		Rps6kc1-004	ENSMUSP00000125010	ribosomal protein S6 kinase polypeptide 1 [Source:MGI Symbol;Acc:MGI:2443419]	-	CDS	overlapping	0	20	93.8889	96	100	80	94.1667	100	100
Chr1:190833001-190833200	1	190833001	190833200		Rps6kc1-004	ENSMUSP00000125010	ribosomal protein S6 kinase polypeptide 1 [Source:MGI Symbol;Acc:MGI:2443419]	-	CDS	overlapping	0	20.3241	89.2559	88.5317	95.5357	71.1111	87.2685	91.4352	64.5833
Chr1:190844401-190844600	1	190844401	190844600		Rps6kc1-004	ENSMUSP00000125010	ribosomal protein S6 kinase polypeptide 1 [Source:MGI Symbol;Acc:MGI:2443419]	-	CDS	overlapping	0	24.4841	100	91.4815	93.3333	71.2963	81.5741	95.7804	82.037
Chr1:190949001-190949200	1	190949001	190949200		Vash2-201	ENSMUSP00000036768	vasohibin 2 [Source:MGI Symbol;Acc:MGI:2444826]	-	CDS	upstream	984	24.5238	90.9091	97.7273	86.0606	61.8398	76.9697	86.3636	70.5303
Chr1:190949201-190949400	1	190949201	190949400		Vash2-201	ENSMUSP00000036768	vasohibin 2 [Source:MGI Symbol;Acc:MGI:2444826]	-	CDS	upstream	784	45.7468	89.0909	98.1818	91.2879	52.9545	72.7273	98.7013	79.3939
Chr1:190974201-190974400	1	190974201	190974400		Vash2-201	ENSMUSP00000036768	vasohibin 2 [Source:MGI Symbol;Acc:MGI:2444826]	-	CDS	overlapping	0	25.4762	93.9394	98.1818	89.3939	70.2814	91.3636	95.7576	80.1299
Chr1:190982601-190982800	1	190982601	190982800		Vash2-201	ENSMUSP00000036768	vasohibin 2 [Source:MGI Symbol;Acc:MGI:2444826]	-	CDS	downstream	4145	29.8557	95.1299	100	96.9697	68.3261	90.9091	98.1818	76.6667
Chr1:190989401-190989600	1	190989401	190989600		Vash2-201	ENSMUSP00000036768	vasohibin 2 [Source:MGI Symbol;Acc:MGI:2444826]	-	CDS	downstream	10945	38.0237	94.75	83.8333	95	56.3333	93.3333	94.357	69
Chr1:191067401-191067600	1	191067401	191067600		Nsl1-003	ENSMUSP00000076220	NSL1, MIND kinetochore complex component, homolog (S. cerevisiae) [Source:MGI Symbol;Acc:MGI:2685830]	+	CDS	overlapping	0	20.0833	92.9167	90.2778	78.2937	76.6667	95.1429	96.75	94.9048
Chr1:191172601-191172800	1	191172601	191172800		Atf3-001	ENSMUSP00000027941	activating transcription factor 3 [Source:MGI Symbol;Acc:MGI:109384]	-	CDS	overlapping	0	42.4682	87.7886	87.6667	79.5873	42.4127	88.7778	84.8809	47.9444
Chr1:191192201-191192400	1	191192201	191192400		Atf3-001	ENSMUSP00000027941	activating transcription factor 3 [Source:MGI Symbol;Acc:MGI:109384]	-	CDS	downstream	14731	29.8095	90	100	79.2857	55.6667	92	85.4762	40
Chr1:191281801-191282000	1	191281801	191282000		Nenf-001	ENSMUSP00000046311	neuron derived neurotrophic factor [Source:MGI Symbol;Acc:MGI:1913458]	-	CDS	upstream	24913	36.811	95.4545	95.4545	96.9697	58.1385	82.2727	94.9495	85.4545
Chr1:191282001-191282200	1	191282001	191282200		Nenf-001	ENSMUSP00000046311	neuron derived neurotrophic factor [Source:MGI Symbol;Acc:MGI:1913458]	-	CDS	upstream	24713	23.5714	91.4123	95	90.6548	72.5	100	96.0714	76
Chr1:191454201-191454400	1	191454201	191454400		null					Not found	0	28.5	96.25	90	96.6667	69	96.0714	97.5	85
Chr1:191480001-191480200	1	191480001	191480200		null					Not found	0	21.8056	85.9292	89.5833	95	74.0278	89.3056	95.8333	86.5079
Chr1:191703401-191703600	1	191703401	191703600		Lpgat1-003	ENSMUSP00000115255	lysophosphatidylglycerol acyltransferase 1 [Source:MGI Symbol;Acc:MGI:2446186]	+	CDS	downstream	14908	27.8889	97	94.4444	92.5397	65.8889	92.873	93.7778	96.5476
Chr1:191781001-191781200	1	191781001	191781200		Lpgat1-002	ENSMUSP00000106480	lysophosphatidylglycerol acyltransferase 1 [Source:MGI Symbol;Acc:MGI:2446186]	+	CDS	upstream	2467	41.9805	88.9762	100	93	40.7418	89.2262	82.7222	84.25
Chr1:191812001-191812200	1	191812001	191812200		Nek2-001	ENSMUSP00000027931	NIMA (never in mitosis gene a)-related expressed kinase 2 [Source:MGI Symbol;Acc:MGI:109359]	+	CDS	downstream	9446	34.3333	95.5	100	95.4167	61.6667	62.5	96	73.3333
Chr1:191834801-191835000	1	191834801	191835000		Nek2-001	ENSMUSP00000027931	NIMA (never in mitosis gene a)-related expressed kinase 2 [Source:MGI Symbol;Acc:MGI:109359]	+	CDS	upstream	3444	42.1429	44.4048	41.0714	46.6667	21.4286	33.3333	63.5714	14.2857
Chr1:191894601-191894800	1	191894601	191894800		1700034H15Rik-001	ENSMUSP00000136990	RIKEN cDNA 1700034H15 gene [Source:MGI Symbol;Acc:MGI:1921515]	-	CDS	upstream	6098	43.4921	92.549	63.2353	91.6667	38.6275	87.388	82.1195	46.732
Chr1:191965201-191965400	1	191965201	191965400		Rd3-201	ENSMUSP00000050188	retinal degeneration 3 [Source:MGI Symbol;Acc:MGI:1921273]	+	CDS	downstream	11981	40.3061	85.2106	95.2381	61.4286	32.517	75.6973	72.8231	61.7007
Chr1:191991001-191991200	1	191991001	191991200		Rd3-201	ENSMUSP00000050188	retinal degeneration 3 [Source:MGI Symbol;Acc:MGI:1921273]	+	CDS	upstream	5498	32.4531	94.2172	86.7424	93.1818	43.3333	65.1948	75.7864	73.6869
Chr1:192070401-192070600	1	192070401	192070600		Traf5-201	ENSMUSP00000082710	TNF receptor-associated factor 5 [Source:MGI Symbol;Acc:MGI:107548]	-	CDS	overlapping	0	72.4359	93.4829	89.7436	78.2051	23.7179	74.6886	96.1539	49.359
Chr1:192072001-192072200	1	192072001	192072200		Traf5-201	ENSMUSP00000082710	TNF receptor-associated factor 5 [Source:MGI Symbol;Acc:MGI:107548]	-	CDS	downstream	1367	25.3333	95.3214	77.6667	86.4881	61.8333	95.5	87.1667	95
Chr1:192102801-192103000	1	192102801	192103000		Rcor3-201	ENSMUSP00000073004	REST corepressor 3 [Source:MGI Symbol;Acc:MGI:2441920]	-	CDS	overlapping	0	24.8521	85.917	100	84.347	64.8485	84.6465	89.7006	94.697
Chr1:192193801-192194000	1	192193801	192194000		Kcnh1-001	ENSMUSP00000077563	potassium voltage-gated channel, subfamily H (eag-related), member 1 [Source:MGI Symbol;Acc:MGI:1341721]	+	CDS	overlapping	0	22.1429	100	97.0238	94.6429	77.8572	95	100	93.2143
Chr1:192381001-192381200	1	192381001	192381200		Kcnh1-001	ENSMUSP00000077563	potassium voltage-gated channel, subfamily H (eag-related), member 1 [Source:MGI Symbol;Acc:MGI:1341721]	+	CDS	overlapping	0	22	87.0833	90	86.6667	73	89.6667	95	90.8333
Chr1:192426201-192426400	1	192426201	192426400		Kcnh1-001	ENSMUSP00000077563	potassium voltage-gated channel, subfamily H (eag-related), member 1 [Source:MGI Symbol;Acc:MGI:1341721]	+	CDS	overlapping	0	41.1766	87.5758	98.3333	98.8095	41.0594	93.75	82.236	84.6065
Chr1:192553001-192553200	1	192553001	192553200		Hhat-001	ENSMUSP00000046686	hedgehog acyltransferase [Source:MGI Symbol;Acc:MGI:2444681]	-	CDS	overlapping	0	25	96.3333	97.5	100	72.5	78.3333	97.5	100
Chr1:192593801-192594000	1	192593801	192594000		Hhat-001	ENSMUSP00000046686	hedgehog acyltransferase [Source:MGI Symbol;Acc:MGI:2444681]	-	CDS	overlapping	0	44.0714	99.2308	96.3333	100	45	75	89.0714	77.4444
Chr1:192755601-192755800	1	192755601	192755800		Hhat-001	ENSMUSP00000046686	hedgehog acyltransferase [Source:MGI Symbol;Acc:MGI:2444681]	-	CDS	overlapping	0	37.5714	91.9808	95.8333	90	61	57.381	98.5714	85.5
Chr1:192849601-192849800	1	192849601	192849800		Sertad4-001	ENSMUSP00000116176	SERTA domain containing 4 [Source:MGI Symbol;Acc:MGI:2443496]	-	CDS	overlapping	0	27.1981	94.4123	90.5	95	64.1309	93.3333	91.329	83.2381
Chr1:193148401-193148600	1	193148401	193148600		Irf6-001	ENSMUSP00000075839	interferon regulatory factor 6 [Source:MGI Symbol;Acc:MGI:1859211]	+	CDS	downstream	8619	43.2937	98.5714	95	97.5	46.5	85.4762	89.7937	53.5833
Chr1:193503401-193503600	1	193503401	193503600		null					Not found	0	30.9623	92.0139	86.1111	91.6667	61.3294	96.6667	92.2917	63.9583
Chr1:193576201-193576400	1	193576201	193576400		null					Not found	0	49.1694	74.2626	79.5833	74.8611	29.8016	53.0159	78.971	18.9683
Chr2:3174401-3174600	2	3174401	3174600		Fam171a1-001	ENSMUSP00000110751	family with sequence similarity 171, member A1 [Source:MGI Symbol;Acc:MGI:2442917]	+	CDS	overlapping	0	25.4325	94	95.0631	87.5	68.6389	92.7381	94.0714	80
Chr2:3180201-3180400	2	3180201	3180400		Fam171a1-001	ENSMUSP00000110751	family with sequence similarity 171, member A1 [Source:MGI Symbol;Acc:MGI:2442917]	+	CDS	overlapping	0	39.0152	93.1818	96.9697	92.4242	39.0152	86.3636	78.0303	71.8182
Chr2:3330601-3330800	2	3330601	3330800		Rpp38-001	ENSMUSP00000050992	ribonuclease P/MRP 38 subunit (human) [Source:MGI Symbol;Acc:MGI:2443607]	-	CDS	downstream	738	42.7799	86.8095	96.6667	87.8095	35.8312	84.7937	78.6111	78.0859
Chr2:3367401-3367600	2	3367401	3367600		Olah-001	ENSMUSP00000027955	oleoyl-ACP hydrolase [Source:MGI Symbol;Acc:MGI:2139018]	-	CDS	downstream	2108	21.75	93.3929	96.25	83.8095	65	85.7143	86.75	87.0556
Chr2:3412601-3412800	2	3412601	3412800		Meig1-003	ENSMUSP00000110736	meiosis expressed gene 1 [Source:MGI Symbol;Acc:MGI:1202878]	-	CDS	downstream	619	47.1825	95.2381	98.3333	91.3333	48.9286	64.7619	96.1111	61.6667
Chr2:3866201-3866400	2	3866201	3866400		null					Not found	0	21.3333	97.5	96.6667	100	71.1667	90	92.5	86.6667
Chr2:4218601-4218800	2	4218601	4218800		Frmd4a-013	ENSMUSP00000134788	FERM domain containing 4A [Source:MGI Symbol;Acc:MGI:1919850]	+	CDS	overlapping	0	20.0952	92.3131	90.8333	100	71.5714	81.6667	91.6667	95
Chr2:4509801-4510000	2	4509801	4510000		Frmd4a-013	ENSMUSP00000134788	FERM domain containing 4A [Source:MGI Symbol;Acc:MGI:1919850]	+	CDS	overlapping	0	59.8333	96.0714	95	65	29.1667	70.2381	89	70.6944
Chr2:4736001-4736200	2	4736001	4736200		Bend7-002	ENSMUSP00000110674	BEN domain containing 7 [Source:MGI Symbol;Acc:MGI:2443100]	+	CDS	overlapping	0	34.8742	97.8022	90.2976	96	60.4762	87.2929	95.3504	81.6548
Chr2:4801001-4801200	2	4801001	4801200		Bend7-001	ENSMUSP00000052458	BEN domain containing 7 [Source:MGI Symbol;Acc:MGI:2443100]	+	CDS	upstream	986	20.6349	93.75	95.2778	89.9206	79.3651	92.5	100	86.1111
Chr2:4864801-4865000	2	4864801	4865000		Sephs1-001	ENSMUSP00000027973	selenophosphate synthetase 1 [Source:MGI Symbol;Acc:MGI:1923580]	+	CDS	downstream	19413	23.5648	90.3968	93.1944	95.8333	63.1944	96.6667	86.7593	72.6191
Chr2:4891401-4891600	2	4891401	4891600		Sephs1-001	ENSMUSP00000027973	selenophosphate synthetase 1 [Source:MGI Symbol;Acc:MGI:1923580]	+	CDS	overlapping	0	71.2121	98.7013	87.1212	95.4545	28.7879	75	100	97.7273
Chr2:4905401-4905600	2	4905401	4905600		Sephs1-001	ENSMUSP00000027973	selenophosphate synthetase 1 [Source:MGI Symbol;Acc:MGI:1923580]	+	CDS	overlapping	0	27.7041	94.5887	92.8571	92.0635	63.7245	92.432	91.4286	98.2143
Chr2:4978201-4978400	2	4978201	4978400		Ucma-003	ENSMUSP00000110662	upper zone of growth plate and cartilage matrix associated [Source:MGI Symbol;Acc:MGI:1915777]	+	CDS	overlapping	0	20.0707	68.8889	59.0278	56.8056	43.8889	57.9167	63.9596	69.7222
Chr2:5039401-5039600	2	5039401	5039600		Optn-001	ENSMUSP00000110648	optineurin [Source:MGI Symbol;Acc:MGI:1918898]	-	CDS	overlapping	0	26.8975	91.2948	97.7273	98.1818	61.8038	84.8485	88.7013	66.2554
Chr2:5110801-5111000	2	5110801	5111000		Ccdc3-001	ENSMUSP00000027988	coiled-coil domain containing 3 [Source:MGI Symbol;Acc:MGI:1921436]	+	CDS	downstream	26934	30.0183	96.8407	95.055	90.5128	68.4432	85.7051	98.4615	84.6154
Chr2:5250001-5250200	2	5250001	5250200		Ccdc3-001	ENSMUSP00000027988	coiled-coil domain containing 3 [Source:MGI Symbol;Acc:MGI:1921436]	+	CDS	upstream	20813	26.3715	21.4141	21.2121	8.08081	0	11.2121	26.3715	12.5108
Chr2:5327201-5327400	2	5327201	5327400		Camk1d-001	ENSMUSP00000037028	calcium/calmodulin-dependent protein kinase ID [Source:MGI Symbol;Acc:MGI:2442190]	-	CDS	overlapping	0	20.7219	98.0556	90	78.5	74.2024	84	94.9242	97.0909
Chr2:5381401-5381600	2	5381401	5381600		Camk1d-001	ENSMUSP00000037028	calcium/calmodulin-dependent protein kinase ID [Source:MGI Symbol;Acc:MGI:2442190]	-	CDS	overlapping	0	35.0357	93	88.3333	95	63.2976	89.75	98.3333	95.6548
Chr2:5398601-5398800	2	5398601	5398800		Camk1d-001	ENSMUSP00000037028	calcium/calmodulin-dependent protein kinase ID [Source:MGI Symbol;Acc:MGI:2442190]	-	CDS	overlapping	0	42.5833	95.7778	95	100	47	72.1667	89.5833	55.5
Chr2:5455401-5455600	2	5455401	5455600		Camk1d-001	ENSMUSP00000037028	calcium/calmodulin-dependent protein kinase ID [Source:MGI Symbol;Acc:MGI:2442190]	-	CDS	overlapping	0	48.2936	96.4002	96.7262	96.4286	50.1191	76.1905	98.4127	83.7245
Chr2:5596801-5597000	2	5596801	5597000		Camk1d-001	ENSMUSP00000037028	calcium/calmodulin-dependent protein kinase ID [Source:MGI Symbol;Acc:MGI:2442190]	-	CDS	overlapping	0	34.131	100	96.6667	92.5	56.6667	90	90.7976	80.8333
Chr2:5676201-5676400	2	5676201	5676400		Camk1d-001	ENSMUSP00000037028	calcium/calmodulin-dependent protein kinase ID [Source:MGI Symbol;Acc:MGI:2442190]	-	CDS	overlapping	0	54.4139	97.1154	100	95.055	40.641	79.359	95.055	82.2528
Chr2:5851201-5851400	2	5851201	5851400		Nudt5-001	ENSMUSP00000026927	nudix (nucleoside diphosphate linked moiety X)-type motif 5 [Source:MGI Symbol;Acc:MGI:1858232]	+	CDS	downstream	3459	38.6724	98.7013	100	98.1818	47.0635	84.3074	85.7359	66.5152
Chr2:5868001-5868200	2	5868001	5868200		Nudt5-001	ENSMUSP00000026927	nudix (nucleoside diphosphate linked moiety X)-type motif 5 [Source:MGI Symbol;Acc:MGI:1858232]	+	CDS	overlapping	0	25.4048	98	100	93	73.1667	100	98.5714	91.6667
Chr2:6100601-6100800	2	6100601	6100800		5430407P10Rik-002	ENSMUSP00000060780	RIKEN cDNA 5430407P10 gene [Source:MGI Symbol;Acc:MGI:2442238]	-	CDS	overlapping	0	23.3333	12.5079	10.2222	3.88889	7.77778	6	31.1111	5.55556
Chr2:6143001-6143200	2	6143001	6143200		5430407P10Rik-002	ENSMUSP00000060780	RIKEN cDNA 5430407P10 gene [Source:MGI Symbol;Acc:MGI:2442238]	-	CDS	downstream	28971	39.359	96.1539	87.3077	92.3077	58.0769	92.9487	97.4359	64.3498
Chr2:6187601-6187800	2	6187601	6187800		Echdc3-001	ENSMUSP00000037371	enoyl Coenzyme A hydratase domain containing 3 [Source:MGI Symbol;Acc:MGI:1915106]	-	CDS	upstream	1540	56.5	93.8889	100	93.5	31.5	84	88	63.3333
Chr2:6191801-6192000	2	6191801	6192000		Echdc3-001	ENSMUSP00000037371	enoyl Coenzyme A hydratase domain containing 3 [Source:MGI Symbol;Acc:MGI:1915106]	-	CDS	overlapping	0	34.8593	96.9697	84.5455	92.6407	51.5584	82.6623	86.4177	48.4848
Chr2:6208401-6208600	2	6208401	6208600		Echdc3-001	ENSMUSP00000037371	enoyl Coenzyme A hydratase domain containing 3 [Source:MGI Symbol;Acc:MGI:1915106]	-	CDS	overlapping	0	32.9167	95.7071	87.5	97.2222	59.5833	95.8333	92.5	93.75
Chr2:6209401-6209600	2	6209401	6209600		Echdc3-001	ENSMUSP00000037371	enoyl Coenzyme A hydratase domain containing 3 [Source:MGI Symbol;Acc:MGI:1915106]	-	CDS	overlapping	0	51.7848	98.8095	97.2222	87.5	38.4325	76.8056	90.2174	48.3333
Chr2:6273401-6273600	2	6273401	6273600		null					Not found	0	25.6077	66.8498	61.5385	62.6923	26.2821	77.1429	51.8898	56.9231
Chr2:6279801-6280000	2	6279801	6280000		null					Not found	0	72.123	95.8003	95.7407	98.8095	22.3214	43.0556	94.4444	76.3889
Chr2:6423601-6423800	2	6423601	6423800		Usp6nl-001	ENSMUSP00000110587	USP6 N-terminal like [Source:MGI Symbol;Acc:MGI:2138893]	+	CDS	overlapping	0	56.5151	95.8333	100	71.9697	34.697	93.8131	91.2121	77.2727
Chr2:6795201-6795400	2	6795201	6795400		Celf2-004	ENSMUSP00000110584	CUGBP, Elav-like family member 2 [Source:MGI Symbol;Acc:MGI:1338822]	-	CDS	overlapping	0	56.359	96.2222	93.5714	93	27	92.5	83.359	40.8095
Chr2:6875001-6875200	2	6875001	6875200		Celf2-004	ENSMUSP00000110584	CUGBP, Elav-like family member 2 [Source:MGI Symbol;Acc:MGI:1338822]	-	CDS	overlapping	0	29.5455	85.6061	80.4545	71.0606	44.6104	78.7662	74.1558	61.0606
Chr2:6875601-6875800	2	6875601	6875800		Celf2-004	ENSMUSP00000110584	CUGBP, Elav-like family member 2 [Source:MGI Symbol;Acc:MGI:1338822]	-	CDS	overlapping	0	45.6191	97.4603	75.5	90	43.1191	83.8333	88.7381	88.3333
Chr2:6912001-6912200	2	6912001	6912200		Celf2-009	ENSMUSP00000110573	CUGBP, Elav-like family member 2 [Source:MGI Symbol;Acc:MGI:1338822]	-	CDS	overlapping	0	30.303	83.7662	92.1212	82.5758	59.8485	89.5238	90.1515	91.3636
Chr2:6933201-6933400	2	6933201	6933400		Celf2-009	ENSMUSP00000110573	CUGBP, Elav-like family member 2 [Source:MGI Symbol;Acc:MGI:1338822]	-	CDS	overlapping	0	37.0238	98.2143	92.0238	85.5357	61.1905	62.7381	98.2143	73.8095
Chr2:7270201-7270400	2	7270201	7270400		null					Not found	0	44.0179	58.5317	80.3572	67.1627	18.7698	78.254	62.7877	89.4444
Chr2:8128001-8128200	2	8128001	8128200		null					Not found	0	24.3903	84.8485	87.8788	79.5455	65.9632	69.697	90.3535	69.9134
Chr2:9095201-9095400	2	9095201	9095400		null					Not found	0	35.6641	98.052	89.5833	90.625	45.8896	81.25	81.5536	81.5476
Chr2:9359401-9359600	2	9359401	9359600		null					Not found	0	52.9405	86.9762	78.3333	75.1429	37.5595	67.5	90.5	61.7143
Chr2:9620601-9620800	2	9620601	9620800		null					Not found	0	40.1414	88.3631	83.6458	85.4167	49.4792	60.0868	89.6205	52.1875
Chr2:9867801-9868000	2	9867801	9868000		Gata3-001	ENSMUSP00000100041	GATA binding protein 3 [Source:MGI Symbol;Acc:MGI:95663]	-	CDS	overlapping	0	54.9849	92.1667	82.5	74.3333	35.8485	63.2143	90.8333	38.1667
Chr2:9885401-9885600	2	9885401	9885600		9230102O04Rik-001	ENSMUSP00000110565	RIKEN cDNA 9230102O04 gene [Source:MGI Symbol;Acc:MGI:1924932]	-	CDS	downstream	1483	25.7143	41.6667	26.8333	20	3.66667	17.5	29.381	25.5238
Chr2:9912801-9913000	2	9912801	9913000		Taf3-001	ENSMUSP00000026888	TAF3 RNA polymerase II, TATA box binding protein (TBP)-associated factor [Source:MGI Symbol;Acc:MGI:2388097]	-	CDS	upstream	3349	31.2121	95.2273	96.9697	89.7619	68.7879	94.5455	100	84.6104
Chr2:9918801-9919000	2	9918801	9919000		Taf3-001	ENSMUSP00000026888	TAF3 RNA polymerase II, TATA box binding protein (TBP)-associated factor [Source:MGI Symbol;Acc:MGI:2388097]	-	CDS	overlapping	0	55.5476	87.3214	100	83.8095	31.7857	82.8572	87.3333	62.5
Chr2:9919001-9919200	2	9919001	9919200		Taf3-001	ENSMUSP00000026888	TAF3 RNA polymerase II, TATA box binding protein (TBP)-associated factor [Source:MGI Symbol;Acc:MGI:2388097]	-	CDS	overlapping	0	69.5	85.9048	95.5	93.3333	16.8333	58.4127	86.3333	52.1032
Chr2:9989801-9990000	2	9989801	9990000		Taf3-001	ENSMUSP00000026888	TAF3 RNA polymerase II, TATA box binding protein (TBP)-associated factor [Source:MGI Symbol;Acc:MGI:2388097]	-	CDS	overlapping	0	20.241	100	96.6667	96.9697	66.0606	85.4437	86.3016	98.4848
Chr2:9990201-9990400	2	9990201	9990400		Taf3-001	ENSMUSP00000026888	TAF3 RNA polymerase II, TATA box binding protein (TBP)-associated factor [Source:MGI Symbol;Acc:MGI:2388097]	-	CDS	overlapping	0	41.3636	90.9091	92.4242	83.7662	46.9697	82.7273	88.3333	83.3333
Chr2:10006801-10007000	2	10006801	10007000		Taf3-001	ENSMUSP00000026888	TAF3 RNA polymerase II, TATA box binding protein (TBP)-associated factor [Source:MGI Symbol;Acc:MGI:2388097]	-	CDS	overlapping	0	26.2529	90.916	97.2222	90.8333	66.6602	90.4167	92.9131	72.4107
Chr2:10009601-10009800	2	10009601	10009800		Taf3-001	ENSMUSP00000026888	TAF3 RNA polymerase II, TATA box binding protein (TBP)-associated factor [Source:MGI Symbol;Acc:MGI:2388097]	-	CDS	overlapping	0	29.3333	100	94.4444	100	45.6667	57.7778	75	39.5952
Chr2:10015401-10015600	2	10015401	10015600		Taf3-001	ENSMUSP00000026888	TAF3 RNA polymerase II, TATA box binding protein (TBP)-associated factor [Source:MGI Symbol;Acc:MGI:2388097]	-	CDS	overlapping	0	24.9881	91.6667	86	82.5	65.8333	97.5	90.8214	83.5
Chr2:10165201-10165400	2	10165201	10165400		Itih5-001	ENSMUSP00000026886	inter-alpha (globulin) inhibitor H5 [Source:MGI Symbol;Acc:MGI:1925751]	+	CDS	overlapping	0	20.2381	92.6407	98.7013	78.3983	76.1905	92.8788	96.4286	92.0094
Chr2:10427001-10427200	2	10427001	10427200		Sfmbt2-002	ENSMUSP00000110512	Scm-like with four mbt domains 2 [Source:MGI Symbol;Acc:MGI:2447794]	+	CDS	overlapping	0	32.9985	93.0603	98.75	94.5833	64.1369	68.817	97.1354	70.7738
Chr2:11119401-11119600	2	11119401	11119600		null					Not found	0	25.4762	95.8333	90	97.2222	69.5635	73.6111	95.0397	75.6944
Chr2:11323001-11323200	2	11323001	11323200		Prkcq-001	ENSMUSP00000028118	protein kinase C, theta [Source:MGI Symbol;Acc:MGI:97601]	+	CDS	upstream	22876	34.4603	90.5	85.8333	90	58.7778	91.6667	93.2381	93
Chr2:11331601-11331800	2	11331601	11331800		Prkcq-001	ENSMUSP00000028118	protein kinase C, theta [Source:MGI Symbol;Acc:MGI:97601]	+	CDS	upstream	31476	45.8235	80.1033	90.9091	76.7677	35.3788	57.2078	81.2023	43.7938
Chr2:11480201-11480400	2	11480201	11480400		Pfkfb3-002	ENSMUSP00000110495ption=6-phosphofructo-2-kinase/fructose-2,6-biphosphatase3 [Source:MGI Symbol;Acc:MGI:2181202]	No description	-	CDS	overlapping	0	28.3333	98	96.6667	100	56.6667	88.3333	85	100
Chr2:11495801-11496000	2	11495801	11496000		Pfkfb3-002	ENSMUSP00000110495ption=6-phosphofructo-2-kinase/fructose-2,6-biphosphatase3 [Source:MGI Symbol;Acc:MGI:2181202]	No description	-	CDS	overlapping	0	35.303	97.1861	95.1515	95.4545	54.8485	76.3636	90.1515	86.5152
Chr2:11546201-11546400	2	11546201	11546400		Rbm17-001	ENSMUSP00000041831	RNA binding motif protein 17 [Source:MGI Symbol;Acc:MGI:1924188]	-	CDS	upstream	39225	43.6364	94.7475	96.9697	92.4242	50	91.8182	93.6364	73.1818
Chr2:11784201-11784400	2	11784201	11784400		Ankrd16-001	ENSMUSP00000052056	ankyrin repeat domain 16 [Source:MGI Symbol;Acc:MGI:2444796]	+	CDS	overlapping	0	27.5	93.1429	88.3333	86.6667	72.5	95.6818	100	94.1667
Chr2:12132401-12132600	2	12132401	12132600		Itga8-001	ENSMUSP00000028106	integrin alpha 8 [Source:MGI Symbol;Acc:MGI:109442]	-	CDS	overlapping	0	21.5512	100	83	98	70	91.7857	91.5512	88.1429
Chr2:13129401-13129600	2	13129401	13129600		Rsu1-001	ENSMUSP00000028059	Ras suppressor protein 1 [Source:MGI Symbol;Acc:MGI:103040]	-	CDS	overlapping	0	35.4762	98.8095	91.4286	85.7143	61.3095	80.2381	96.7857	89.0476
Chr2:13170801-13171000	2	13170801	13171000		Rsu1-001	ENSMUSP00000028059	Ras suppressor protein 1 [Source:MGI Symbol;Acc:MGI:103040]	-	CDS	overlapping	0	47.3611	94.7459	97.5	98	41.4167	83.8333	88.7778	77.2222
Chr2:13233801-13234000	2	13233801	13234000		Rsu1-001	ENSMUSP00000028059	Ras suppressor protein 1 [Source:MGI Symbol;Acc:MGI:103040]	-	CDS	overlapping	0	33.6039	96.3636	98.7013	89.6104	63.3658	88.6003	96.9697	74.0152
Chr2:13672001-13672200	2	13672001	13672200		St8sia6-001	ENSMUSP00000003509	ST8 alpha-N-acetyl-neuraminide alpha-2,8-sialyltransferase 6 [Source:MGI Symbol;Acc:MGI:2386797]	-	CDS	overlapping	0	28.9365	37.4921	49	54.3333	43.0079	56.2222	71.9444	60.9484
Chr2:13726601-13726800	2	13726601	13726800		St8sia6-001	ENSMUSP00000003509	ST8 alpha-N-acetyl-neuraminide alpha-2,8-sialyltransferase 6 [Source:MGI Symbol;Acc:MGI:2386797]	-	CDS	overlapping	0	23.9643	91.0714	100	88.0476	63.5357	89.7619	87.5	93.3333
Chr2:14208801-14209000	2	14208801	14209000		Tmem236-001	ENSMUSP00000076722	transmembrane protein 236 [Source:MGI Symbol;Acc:MGI:1919309]	+	CDS	overlapping	0	28.6667	97.5	91.6667	79.1667	68.8333	88.3333	97.5	61.9048
Chr2:14238001-14238200	2	14238001	14238200		Mrc1-001	ENSMUSP00000028045	mannose receptor, C type 1 [Source:MGI Symbol;Acc:MGI:97142]	+	CDS	overlapping	0	59.3055	71.6667	45.2976	66.6667	29.8611	60.9722	89.1667	50
Chr2:14987001-14987200	2	14987001	14987200		Cacnb2-004	ENSMUSP00000110371	calcium channel, voltage-dependent, beta 2 subunit [Source:MGI Symbol;Acc:MGI:894644]	+	CDS	upstream	925	20.9524	86.1905	92.2619	100	70.8333	91.4116	91.7857	97.6191
Chr2:15202001-15202200	2	15202001	15202200		null					Not found	0	24.8935	84.6607	93	95	53.75	90.5992	78.6435	79.5714
Chr2:17552001-17552200	2	17552001	17552200		Nebl-001	ENSMUSP00000028080	nebulette [Source:MGI Symbol;Acc:MGI:1921353]	-	CDS	overlapping	0	43.9643	88.8929	93	91.6667	31.869	93.3333	75.8333	78.8095
Chr2:18207001-18207200	2	18207001	18207200		Mllt10-001	ENSMUSP00000110328	myeloid/lymphoid or mixed-lineage leukemia (trithorax homolog, Drosophila); translocated to, 10 [Source:MGI Symbol;Acc:MGI:1329038]	+	CDS	overlapping	0	35.6905	83.8929	100	93.3333	61.2143	97.5	96.9048	80.9167
Chr2:18850801-18851000	2	18850801	18851000		Pip4k2a-001	ENSMUSP00000006912	phosphatidylinositol-5-phosphate 4-kinase, type II, alpha [Source:MGI Symbol;Acc:MGI:1298206]	-	CDS	overlapping	0	24.0952	89.1706	97.5	96.9048	73.4762	91.3333	97.5714	91.5714
Chr2:18857401-18857600	2	18857401	18857600		Pip4k2a-001	ENSMUSP00000006912	phosphatidylinositol-5-phosphate 4-kinase, type II, alpha [Source:MGI Symbol;Acc:MGI:1298206]	-	CDS	overlapping	0	26.1242	95.5278	86.8333	95.0631	63.1349	95	89.2592	88.4325
Chr2:18939201-18939400	2	18939201	18939400		Pip4k2a-001	ENSMUSP00000006912	phosphatidylinositol-5-phosphate 4-kinase, type II, alpha [Source:MGI Symbol;Acc:MGI:1298206]	-	CDS	overlapping	0	37.9484	80.3572	82.5	80.8333	27	74.1667	64.9484	60.8333
Chr2:19422801-19423000	2	19422801	19423000		Ptf1a-001	ENSMUSP00000028068	pancreas specific transcription factor, 1a [Source:MGI Symbol;Acc:MGI:1328312]	+	CDS	downstream	22861	28.8203	94.697	97.7273	88.7662	63.6797	86.0606	92.5	95.4545
Chr2:19450801-19451000	2	19450801	19451000		Ptf1a-001	ENSMUSP00000028068	pancreas specific transcription factor, 1a [Source:MGI Symbol;Acc:MGI:1328312]	+	CDS	upstream	3635	31.0197	52.5298	52.0833	35.2778	22.1032	51.3757	53.1229	37.3016
Chr2:19456801-19457000	2	19456801	19457000		4921504E06Rik-001	ENSMUSP00000058720	RIKEN cDNA 4921504E06 gene [Source:MGI Symbol;Acc:MGI:1918087]	-	CDS	upstream	6128	56.8182	93.9394	100	93.3333	36.3636	93.2359	93.1818	81.9697
Chr2:20413401-20413600	2	20413401	20413600		Etl4-002	ENSMUSP00000119778	enhancer trap locus 4 [Source:MGI Symbol;Acc:MGI:95454]	+	CDS	overlapping	0	51.0357	92.7381	87.5	82.9167	43.5357	92.9762	94.5714	90
Chr2:20445401-20445600	2	20445401	20445600		Etl4-002	ENSMUSP00000119778	enhancer trap locus 4 [Source:MGI Symbol;Acc:MGI:95454]	+	CDS	overlapping	0	58.7127	90.7576	93.1548	95	27.7879	83.8333	86.5006	34.4048
Chr2:20737201-20737400	2	20737201	20737400		Etl4-201	ENSMUSP00000110274	enhancer trap locus 4 [Source:MGI Symbol;Acc:MGI:95454]	+	CDS	overlapping	0	21.5	24.5	13.3333	14.0476	13.3333	36.1667	34.8333	19.5
Chr2:20899401-20899600	2	20899401	20899600		Arhgap21-001	ENSMUSP00000110241	Rho GTPase activating protein 21 [Source:MGI Symbol;Acc:MGI:1918685]	-	CDS	overlapping	0	27.2802	98.8166	96.1539	88.4615	59.6429	66.6667	86.9231	49.5505
Chr2:22864801-22865000	2	22864801	22865000		Apbb1ip-001	ENSMUSP00000014290	amyloid beta (A4) precursor protein-binding, family B, member 1 interacting protein [Source:MGI Symbol;Acc:MGI:1861354]	+	CDS	overlapping	0	30.1062	79.3333	80.4762	57.5	35.8333	50	65.9396	51.5
Chr2:24087201-24087400	2	24087201	24087400		Tbpl2-001	ENSMUSP00000079309	TATA box binding protein like 2 [Source:MGI Symbol;Acc:MGI:2684058]	-	CDS	overlapping	0	39.6032	93.8593	84.7436	87.7198	37.4908	75.1282	77.094	49.1026
Chr2:24187601-24187800	2	24187601	24187800		Il1f9-001	ENSMUSP00000053391	interleukin 1 family, member 9 [Source:MGI Symbol;Acc:MGI:2449929]	+	CDS	overlapping	0	23.4091	88.6364	100	90.1515	69.0152	94.9134	92.4242	84.8485
Chr2:24587201-24587400	2	24587201	24587400		Cacna1b-001	ENSMUSP00000063236	calcium channel, voltage-dependent, N type, alpha 1B subunit [Source:MGI Symbol;Acc:MGI:88296]	-	CDS	upstream	19170	65.6061	83.3333	93.9394	86.3636	30.303	96.9697	95.9091	93.9394
Chr2:24775001-24775200	2	24775001	24775200		Cacna1b-001	ENSMUSP00000063236	calcium channel, voltage-dependent, N type, alpha 1B subunit [Source:MGI Symbol;Acc:MGI:88296]	-	CDS	downstream	11954	36.3095	92.5821	100	84.1667	47.5	85.7044	83.8095	72.0833
Chr2:25183001-25183200	2	25183001	25183200		Nrarp-001	ENSMUSP00000100615	Notch-regulated ankyrin repeat protein [Source:MGI Symbol;Acc:MGI:1914372]	+	CDS	upstream	1546	56.1946	88.072	81.7381	95.8333	26.5991	92.1667	82.7937	62.1843
Chr2:25194801-25195000	2	25194801	25195000		A830007P12Rik-001	ENSMUSP00000080548	RIKEN cDNA A830007P12 gene [Source:MGI Symbol;Acc:MGI:2442720]	-	CDS	overlapping	0	27.5	52.6786	32.6667	40.5556	35.8333	41.6667	63.3333	70.8333
Chr2:25223801-25224000	2	25223801	25224000		Tubb4b-001	ENSMUSP00000042342	tubulin, beta 4B class IVB [Source:MGI Symbol;Acc:MGI:1915472]	-	CDS	overlapping	0	26.9048	12.5758	30.5556	28.1746	6.66667	29.4841	33.5714	18.1667
Chr2:25257001-25257200	2	25257001	25257200		Tmem203-001	ENSMUSP00000100614	transmembrane protein 203 [Source:MGI Symbol;Acc:MGI:2443597]	+	CDS	upstream	921	21.9091	86.9657	90.5556	84.6667	66.4242	82	88.3333	74.9444
Chr2:25287001-25287200	2	25287001	25287200		Tmem210-001	ENSMUSP00000028340	transmembrane protein 210 [Source:MGI Symbol;Acc:MGI:1925467]	+	CDS	downstream	975	63	90.9167	85.6667	77.5397	33.6667	70.8333	96.6667	61.4286
Chr2:25325001-25325200	2	25325001	25325200		Grin1-001	ENSMUSP00000109951	glutamate receptor, ionotropic, NMDA1 (zeta 1) [Source:MGI Symbol;Acc:MGI:95819]	-	CDS	downstream	6115	23.3416	89.2565	94.2381	85.7903	70.9874	83.8333	94.329	72.4524
Chr2:25328401-25328600	2	25328401	25328600		Man1b1-003	ENSMUSP00000114989	mannosidase, alpha, class 1B, member 1 [Source:MGI Symbol;Acc:MGI:2684954]	+	CDS	downstream	3815	20.5714	91.7976	94.0714	94	72.1667	88.3333	92.7381	78.2857
Chr2:25364001-25364200	2	25364001	25364200		Uap1l1-001	ENSMUSP00000099989	UDP-N-acteylglucosamine pyrophosphorylase 1-like 1 [Source:MGI Symbol;Acc:MGI:2443318]	-	CDS	overlapping	0	33.0559	89.9831	84.5833	98.3333	50.2775	87.5	83.3333	73.8333
Chr2:25375601-25375800	2	25375601	25375800		2010317E24Rik-001	ENSMUSP00000109932	RIKEN cDNA 2010317E24 gene [Source:MGI Symbol;Acc:MGI:1919330]	+	CDS	overlapping	0	38.4127	93.8333	96.6667	92.9838	57.1429	95	95.5556	96.9048
Chr2:25458401-25458600	2	25458401	25458600		Clic3-001	ENSMUSP00000109904	chloride intracellular channel 3 [Source:MGI Symbol;Acc:MGI:1916704]	+	CDS	overlapping	0	22.2222	91.6667	98.3333	95.6845	73.6111	88.3333	95.8333	78.0754
Chr2:25498801-25499000	2	25498801	25499000		C8g-002	ENSMUSP00000015227	complement component 8, gamma polypeptide [Source:MGI Symbol;Acc:MGI:88237]	-	CDS	overlapping	0	45.873	87.6984	98.8095	82.7778	36.1111	89.9802	81.9841	86.8056
Chr2:25560601-25560800	2	25560601	25560800		Edf1-001	ENSMUSP00000015236	endothelial differentiation-related factor 1 [Source:MGI Symbol;Acc:MGI:1891227]	+	CDS	overlapping	0	30	98.3333	100	87.5	67.5	93.75	97.5	85
Chr2:25608601-25608800	2	25608601	25608800		4921530D09Rik-001	ENSMUSP00000028309	RIKEN cDNA 4921530D09 gene [Source:MGI Symbol;Acc:MGI:1924308]	-	CDS	overlapping	0	27.2161	8.65385	1.53846	1.0989	15.2198	4.74359	42.4359	4.94505
Chr2:25658801-25659000	2	25658801	25659000		Lcn5-002	ENSMUSP00000097887	lipocalin 5 [Source:MGI Symbol;Acc:MGI:1277241]	+	CDS	overlapping	0	43.8889	94.3287	93.8889	90.8929	53.3333	83.8095	97.2222	87.2222
Chr2:25701601-25701800	2	25701601	25701800		Lcn13-001	ENSMUSP00000076851	lipocalin 13 [Source:MGI Symbol;Acc:MGI:2387617]	+	CDS	overlapping	0	71.5833	97.5	93	93.3333	17.0833	95	88.6667	76.6667
Chr2:25814001-25814200	2	25814001	25814200		Glt6d1-001	ENSMUSP00000048642	glycosyltransferase 6 domain containing 1 [Source:MGI Symbol;Acc:MGI:1918353]	-	CDS	overlapping	0	34.3333	94.0317	94.1667	100	51.6667	72	86	51.0714
Chr2:25853401-25853600	2	25853401	25853600		Sohlh1-001	ENSMUSP00000076253	spermatogenesis and oogenesis specific basic helix-loop-helix 1 [Source:MGI Symbol;Acc:MGI:2684956]	-	CDS	downstream	6206	31.6071	99	97.5	84.2624	62.1429	92.3809	93.75	92.5714
Chr2:26061401-26061600	2	26061401	26061600		Nacc2-001	ENSMUSP00000028300	nucleus accumbens associated 2, BEN and BTB (POZ) domain containing [Source:MGI Symbol;Acc:MGI:1915241]	-	CDS	overlapping	0	30	94.4444	91.5873	93.75	50	18.0556	80	66.8056
Chr2:26168801-26169000	2	26168801	26169000		Lhx3-002	ENSMUSP00000056822	LIM homeobox protein 3 [Source:MGI Symbol;Acc:MGI:102673]	-	CDS	upstream	32093	35	89.5714	95.5	92.0714	60	92.5	95	58.3333
Chr2:26171001-26171200	2	26171001	26171200		Lhx3-002	ENSMUSP00000056822	LIM homeobox protein 3 [Source:MGI Symbol;Acc:MGI:102673]	-	CDS	upstream	29893	26.7222	92.7381	97.5	92.5	63.8333	88	90.5556	48.2143
Chr2:26191601-26191800	2	26191601	26191800		Lhx3-002	ENSMUSP00000056822	LIM homeobox protein 3 [Source:MGI Symbol;Acc:MGI:102673]	-	CDS	upstream	9293	30.5556	94.1667	89.1667	86.3333	69.4445	95.8333	100	75
Chr2:26192401-26192600	2	26192401	26192600		Lhx3-002	ENSMUSP00000056822	LIM homeobox protein 3 [Source:MGI Symbol;Acc:MGI:102673]	-	CDS	upstream	8493	27.1861	88.0264	81.948	88.2612	59.6392	86.0606	86.8254	83.0087
Chr2:26203801-26204000	2	26203801	26204000		Lhx3-002	ENSMUSP00000056822	LIM homeobox protein 3 [Source:MGI Symbol;Acc:MGI:102673]	-	CDS	overlapping	0	34.0904	80.0916	67.6862	71.8407	42.8022	87.8205	76.8926	60.348
Chr2:26205201-26205400	2	26205201	26205400		Lhx3-002	ENSMUSP00000056822	LIM homeobox protein 3 [Source:MGI Symbol;Acc:MGI:102673]	-	CDS	overlapping	0	30.3571	60.6548	50.3571	46.9728	12.381	39.2857	42.7381	29.8469
Chr2:26240401-26240600	2	26240401	26240600		Qsox2-001	ENSMUSP00000037128	quiescin Q6 sulfhydryl oxidase 2 [Source:MGI Symbol;Acc:MGI:2387194]	-	CDS	downstream	3049	65.0714	92.8889	95.8333	75.6187	25.8333	69.2262	90.9048	78.5556
Chr2:26309801-26310000	2	26309801	26310000		Gpsm1-001	ENSMUSP00000065000	G-protein signalling modulator 1 (AGS3-like, C. elegans) [Source:MGI Symbol;Acc:MGI:1915089]	+	CDS	downstream	5653	42.0671	91.9913	93.8528	95.1299	52.2511	63.4632	94.3182	82.7273
Chr2:26316801-26317000	2	26316801	26317000		Gpsm1-001	ENSMUSP00000065000	G-protein signalling modulator 1 (AGS3-like, C. elegans) [Source:MGI Symbol;Acc:MGI:1915089]	+	CDS	overlapping	0	27.1667	86.5	100	91.3095	67.5	89.1667	94.6667	90
Chr2:26339601-26339800	2	26339601	26339800		Gpsm1-001	ENSMUSP00000065000	G-protein signalling modulator 1 (AGS3-like, C. elegans) [Source:MGI Symbol;Acc:MGI:1915089]	+	CDS	overlapping	0	28.7222	90.2778	89.1667	98.5714	68.7778	86.6667	97.5	90
Chr2:26358801-26359000	2	26358801	26359000		Card9-001	ENSMUSP00000028294	caspase recruitment domain family, member 9 [Source:MGI Symbol;Acc:MGI:2685628]	-	CDS	overlapping	0	20.3492	93.0926	100	95.3333	73.7778	91.5873	94.127	89.4444
Chr2:26368401-26368600	2	26368401	26368600		Snapc4-001	ENSMUSP00000109750	small nuclear RNA activating complex, polypeptide 4 [Source:MGI Symbol;Acc:MGI:2443935]	-	CDS	overlapping	0	25.1309	95.8974	83.8095	88.5	61.6191	95	86.75	90
Chr2:26399001-26399200	2	26399001	26399200		Inpp5e-006	ENSMUSP00000118739	inositol polyphosphate-5-phosphatase E [Source:MGI Symbol;Acc:MGI:1927753]	-	CDS	overlapping	0	26.3095	94.5497	94.1667	98.3333	63.4722	91.4021	89.7817	66.5278
Chr2:26440601-26440800	2	26440601	26440800		Sec16a-001	ENSMUSP00000109716	SEC16 homolog A (S. cerevisiae) [Source:MGI Symbol;Acc:MGI:2139207]	-	CDS	overlapping	0	51.456	96.4161	94.8718	93.9561	42.9029	96.1539	94.359	92.3077
Chr2:26441801-26442000	2	26441801	26442000		Sec16a-001	ENSMUSP00000109716	SEC16 homolog A (S. cerevisiae) [Source:MGI Symbol;Acc:MGI:2139207]	-	CDS	overlapping	0	33.4643	86.5278	92.5	74.7817	54.1429	81.6667	87.6072	55.881
Chr2:26460001-26460200	2	26460001	26460200		Notch1-001	ENSMUSP00000028288	Notch gene homolog 1 (Drosophila) [Source:MGI Symbol;Acc:MGI:97363]	-	CDS	overlapping	0	37.1667	100	86.6667	90	58.3333	84.9048	95.5	60
Chr2:26461201-26461400	2	26461201	26461400		Notch1-001	ENSMUSP00000028288	Notch gene homolog 1 (Drosophila) [Source:MGI Symbol;Acc:MGI:97363]	-	CDS	overlapping	0	27.3954	92.2727	86.3636	92.0094	63.9683	88.7662	91.3636	87.3485
Chr2:26466401-26466600	2	26466401	26466600		Notch1-001	ENSMUSP00000028288	Notch gene homolog 1 (Drosophila) [Source:MGI Symbol;Acc:MGI:97363]	-	CDS	overlapping	0	58.5173	96.2554	93.5034	89.2007	34.881	79.4048	93.3983	67.2619
Chr2:26467801-26468000	2	26467801	26468000		Notch1-001	ENSMUSP00000028288	Notch gene homolog 1 (Drosophila) [Source:MGI Symbol;Acc:MGI:97363]	-	CDS	overlapping	0	21.4444	98.75	100	90.5	78.5556	96.6667	100	95.5
Chr2:26480201-26480400	2	26480201	26480400		Notch1-001	ENSMUSP00000028288	Notch gene homolog 1 (Drosophila) [Source:MGI Symbol;Acc:MGI:97363]	-	CDS	overlapping	0	33.0303	95.1515	90.6061	93.3333	63.9394	91.3636	96.9697	85.6061
Chr2:26481001-26481200	2	26481001	26481200		Notch1-001	ENSMUSP00000028288	Notch gene homolog 1 (Drosophila) [Source:MGI Symbol;Acc:MGI:97363]	-	CDS	overlapping	0	46.0913	95.1389	91.8651	94.9074	49.7421	92.7778	95.8333	76.4583
Chr2:26481401-26481600	2	26481401	26481600		Notch1-001	ENSMUSP00000028288	Notch gene homolog 1 (Drosophila) [Source:MGI Symbol;Acc:MGI:97363]	-	CDS	overlapping	0	32.1429	96.2704	93.6364	96.3636	61.7965	97.7273	93.9394	91.3636
Chr2:26488401-26488600	2	26488401	26488600		Notch1-001	ENSMUSP00000028288	Notch gene homolog 1 (Drosophila) [Source:MGI Symbol;Acc:MGI:97363]	-	CDS	overlapping	0	20	97.5	91.3333	95	68.3333	98.3333	88.3333	78.3333
Chr2:26490401-26490600	2	26490401	26490600		Notch1-001	ENSMUSP00000028288	Notch gene homolog 1 (Drosophila) [Source:MGI Symbol;Acc:MGI:97363]	-	CDS	overlapping	0	56.1667	93.6548	78.3333	91.6667	35.7778	90	91.9444	80
Chr2:26497201-26497400	2	26497201	26497400		Notch1-001	ENSMUSP00000028288	Notch gene homolog 1 (Drosophila) [Source:MGI Symbol;Acc:MGI:97363]	-	CDS	overlapping	0	46.9697	93.1313	96.3636	93.1818	46.9697	85.4978	93.9394	36.3636
Chr2:26498601-26498800	2	26498601	26498800		Notch1-001	ENSMUSP00000028288	Notch gene homolog 1 (Drosophila) [Source:MGI Symbol;Acc:MGI:97363]	-	CDS	overlapping	0	46.6667	93.4167	96.75	97.5	45	81.5	91.6667	89.6667
Chr2:26498801-26499000	2	26498801	26499000		Notch1-001	ENSMUSP00000028288	Notch gene homolog 1 (Drosophila) [Source:MGI Symbol;Acc:MGI:97363]	-	CDS	overlapping	0	42.6544	93.8022	91.4881	95.6548	51.2879	96.0714	93.9423	75.7576
Chr2:26516201-26516400	2	26516201	26516400		Notch1-002	ENSMUSP00000115258	Notch gene homolog 1 (Drosophila) [Source:MGI Symbol;Acc:MGI:97363]	-	CDS	downstream	6544	46.3333	90	99.0909	100	30.3333	82.5	76.6667	54.1667
Chr2:26516401-26516600	2	26516401	26516600		Notch1-002	ENSMUSP00000115258	Notch gene homolog 1 (Drosophila) [Source:MGI Symbol;Acc:MGI:97363]	-	CDS	downstream	6744	69.2708	91.6667	93.75	79.1667	26.0417	88.0208	95.3125	63.311
Chr2:26554001-26554200	2	26554001	26554200		Egfl7-004	ENSMUSP00000121896	EGF-like domain 7 [Source:MGI Symbol;Acc:MGI:2449923]	+	CDS	downstream	34878	35.6429	100	90	90	58.1667	51.6667	93.8095	71.6667
Chr2:26573401-26573600	2	26573401	26573600		Egfl7-004	ENSMUSP00000121896	EGF-like domain 7 [Source:MGI Symbol;Acc:MGI:2449923]	+	CDS	downstream	15478	26.7216	89.9967	92.7289	78.5592	66.7949	77.6923	93.5165	86.3187
Chr2:26591401-26591600	2	26591401	26591600		Egfl7-001	ENSMUSP00000128741	EGF-like domain 7 [Source:MGI Symbol;Acc:MGI:2449923]	+	CDS	overlapping	0	41.1765	91.134	88.2353	86.1765	52.451	76.4706	93.6274	65.5182
Chr2:26623801-26624000	2	26623801	26624000		Gm20532-001	ENSMUSP00000133799	predicted gene 20532 [Source:MGI Symbol;Acc:MGI:5141997]	+	CDS	overlapping	0	32.2063	94.1667	96.75	97.3214	67.2381	94.0476	99.4444	78.3333
Chr2:26632001-26632200	2	26632001	26632200		Gm20532-001	ENSMUSP00000133799	predicted gene 20532 [Source:MGI Symbol;Acc:MGI:5141997]	+	CDS	overlapping	0	34.0278	90.8236	97.2222	95.9524	65.9722	97.9167	100	74.2361
Chr2:26835601-26835800	2	26835601	26835800		Abo-002	ENSMUSP00000109679	ABO blood group (transferase A, alpha 1-3-N-acetylgalactosaminyltransferase, transferase B, alpha 1-3-galactosyltransferase) [Source:MGI Symbol;Acc:MGI:2135738]	-	CDS	upstream	7387	34.6753	73.4416	50.303	72.8788	32.4242	53.7879	67.0996	21.2121
Chr2:26908201-26908400	2	26908201	26908400		Med22-002	ENSMUSP00000015920	mediator complex subunit 22 [Source:MGI Symbol;Acc:MGI:98446]	-	CDS	overlapping	0	29.3939	98.1634	100	90.9091	70.6061	98.1818	100	81.8182
Chr2:26922001-26922200	2	26922001	26922200		Surf4-001	ENSMUSP00000015011	surfeit gene 4 [Source:MGI Symbol;Acc:MGI:98445]	-	CDS	overlapping	0	35.6378	95.8189	98.8095	100	53.75	94.2177	89.3878	66.8878
Chr2:26926801-26927000	2	26926801	26927000		Surf4-001	ENSMUSP00000015011	surfeit gene 4 [Source:MGI Symbol;Acc:MGI:98445]	-	CDS	overlapping	0	60.6313	96.7262	93.0556	97.2222	35.8333	100	96.4646	90
Chr2:27024201-27024400	2	27024201	27024400		Slc2a6-001	ENSMUSP00000049103	solute carrier family 2 (facilitated glucose transporter), member 6 [Source:MGI Symbol;Acc:MGI:2443286]	-	CDS	overlapping	0	38.0782	93.0612	94.1071	91.2415	54.6429	87.2619	92.7211	67.1429
Chr2:27049401-27049600	2	27049401	27049600		Tmem8c-001	ENSMUSP00000009358	transmembrane protein 8C [Source:MGI Symbol;Acc:MGI:1913389]	-	CDS	upstream	12588	20.4163	91.452	93.8929	94.7222	72.5635	83.3333	92.9798	79.8532
Chr2:27078801-27079000	2	27078801	27079000		Adamtsl2-001	ENSMUSP00000088774	ADAMTS-like 2 [Source:MGI Symbol;Acc:MGI:1925044]	+	CDS	downstream	2705	25.7215	93.9011	94.0476	79.4123	33.925	83.1115	59.6465	33.1548
Chr2:27083201-27083400	2	27083201	27083400		Adamtsl2-001	ENSMUSP00000088774	ADAMTS-like 2 [Source:MGI Symbol;Acc:MGI:1925044]	+	CDS	overlapping	0	25.9048	89.7457	96.0317	88.8095	68.2619	77.1984	94.1667	72.6667
Chr2:27088401-27088600	2	27088401	27088600		Adamtsl2-001	ENSMUSP00000088774	ADAMTS-like 2 [Source:MGI Symbol;Acc:MGI:1925044]	+	CDS	overlapping	0	85.8259	82.4306	94.7917	94.7917	4.16667	69.7421	89.9926	56.8452
Chr2:27122601-27122800	2	27122601	27122800		Fam163b-001	ENSMUSP00000127556	family with sequence similarity 163, member B [Source:MGI Symbol;Acc:MGI:1926106]	-	CDS	downstream	8961	61.9643	95	100	89	32.5	82.1667	94.4643	45.4762
Chr2:27182201-27182400	2	27182201	27182400		Dbh-001	ENSMUSP00000000910	dopamine beta hydroxylase [Source:MGI Symbol;Acc:MGI:94864]	+	CDS	overlapping	0	29.1667	97.3214	98	92.6667	59.1667	95	88.3333	83.3333
Chr2:27183201-27183400	2	27183201	27183400		Dbh-001	ENSMUSP00000000910	dopamine beta hydroxylase [Source:MGI Symbol;Acc:MGI:94864]	+	CDS	upstream	401	38.6357	94.5673	100	98.6111	49.8106	98.3333	88.4463	93.8889
Chr2:27246201-27246400	2	27246201	27246400		Sardh-001	ENSMUSP00000099950	sarcosine dehydrogenase [Source:MGI Symbol;Acc:MGI:2183102]	-	CDS	downstream	1699	41.3333	94.5833	98.5714	86.5833	54.6667	91.3333	96	95.5
Chr2:27269201-27269400	2	27269201	27269400		Vav2-001	ENSMUSP00000062782	vav 2 oncogene [Source:MGI Symbol;Acc:MGI:102718]	-	CDS	overlapping	0	36.9286	92.8409	91.3333	94.7778	54.9048	92.5	91.8333	83.3333
Chr2:27281401-27281600	2	27281401	27281600		Vav2-001	ENSMUSP00000062782	vav 2 oncogene [Source:MGI Symbol;Acc:MGI:102718]	-	CDS	overlapping	0	40.5844	92.2685	100	97.9167	55.4762	93.4722	96.0606	80
Chr2:27304801-27305000	2	27304801	27305000		Vav2-001	ENSMUSP00000062782	vav 2 oncogene [Source:MGI Symbol;Acc:MGI:102718]	-	CDS	overlapping	0	48.6111	98.2143	89.5833	75.1389	40.9722	100	89.5833	51.3889
Chr2:27326401-27326600	2	27326401	27326600		Vav2-001	ENSMUSP00000062782	vav 2 oncogene [Source:MGI Symbol;Acc:MGI:102718]	-	CDS	overlapping	0	35.5	96.6667	95.8333	85.4719	58.3333	75.1667	93.8333	83.3333
Chr2:27338801-27339000	2	27338801	27339000		Vav2-001	ENSMUSP00000062782	vav 2 oncogene [Source:MGI Symbol;Acc:MGI:102718]	-	CDS	overlapping	0	36.7316	98.8636	89.3939	94.6242	61.9697	88.7879	98.7013	77.2727
Chr2:27344001-27344200	2	27344001	27344200		Vav2-001	ENSMUSP00000062782	vav 2 oncogene [Source:MGI Symbol;Acc:MGI:102718]	-	CDS	overlapping	0	30.8187	96.1667	91.75	92.4318	56.3095	95.8333	87.1282	47.6667
Chr2:27344201-27344400	2	27344201	27344400		Vav2-001	ENSMUSP00000062782	vav 2 oncogene [Source:MGI Symbol;Acc:MGI:102718]	-	CDS	overlapping	0	42.7294	97.1429	93.3333	89.8437	39.8571	79.9722	82.5866	55.7936
Chr2:27373401-27373600	2	27373401	27373600		Vav2-001	ENSMUSP00000062782	vav 2 oncogene [Source:MGI Symbol;Acc:MGI:102718]	-	CDS	overlapping	0	39.5476	95	94.1667	84.1667	52.6191	80.8333	92.1667	67.5
Chr2:27373601-27373800	2	27373601	27373800		Vav2-001	ENSMUSP00000062782	vav 2 oncogene [Source:MGI Symbol;Acc:MGI:102718]	-	CDS	overlapping	0	23	98.3333	95.5	100	65.5	93.5	88.5	83.6667
Chr2:27375001-27375200	2	27375001	27375200		Vav2-001	ENSMUSP00000062782	vav 2 oncogene [Source:MGI Symbol;Acc:MGI:102718]	-	CDS	overlapping	0	39.213	100	95.1389	94.0972	50.1389	93.0556	89.3518	80.5556
Chr2:27397201-27397400	2	27397201	27397400		Vav2-001	ENSMUSP00000062782	vav 2 oncogene [Source:MGI Symbol;Acc:MGI:102718]	-	CDS	overlapping	0	52.702	93.7662	96.3636	95.5195	45.1515	92.3521	97.8535	77.2727
Chr2:27409001-27409200	2	27409001	27409200		Vav2-001	ENSMUSP00000062782	vav 2 oncogene [Source:MGI Symbol;Acc:MGI:102718]	-	CDS	overlapping	0	52.6146	91.8007	93.1319	96.337	38.5392	90.8791	91.1539	85.7692
Chr2:27414401-27414600	2	27414401	27414600		Vav2-001	ENSMUSP00000062782	vav 2 oncogene [Source:MGI Symbol;Acc:MGI:102718]	-	CDS	overlapping	0	43.2222	100	90.8333	97.1429	41.5	98.3333	84.7222	63.3333
Chr2:27490601-27490800	2	27490601	27490800		Brd3-002	ENSMUSP00000076918	bromodomain containing 3 [Source:MGI Symbol;Acc:MGI:1914632]	-	CDS	downstream	26503	20	86.9722	95	90.8333	78	92.1667	98	84.6667
Chr2:27523201-27523400	2	27523201	27523400		Wdr5-001	ENSMUSP00000109585	WD repeat domain 5 [Source:MGI Symbol;Acc:MGI:2155884]	+	CDS	overlapping	0	24.5455	95.8874	91.6667	98.1818	75.4545	84.4589	100	79.5455
Chr2:27534801-27535000	2	27534801	27535000		Wdr5-001	ENSMUSP00000109585	WD repeat domain 5 [Source:MGI Symbol;Acc:MGI:2155884]	+	CDS	overlapping	0	53.4048	96.8889	92.4444	98.5714	39.3333	86.9444	92.7381	79.7817
Chr2:27573001-27573200	2	27573001	27573200		Wdr5-001	ENSMUSP00000109585	WD repeat domain 5 [Source:MGI Symbol;Acc:MGI:2155884]	+	CDS	upstream	38144	60.8466	94.4444	95.1389	85.2778	31.7659	80.5556	92.6124	54.0112
Chr2:27593401-27593600	2	27593401	27593600		null					Not found	0	52.3545	97.3214	92.0833	89.6296	44.0741	85.1389	96.4286	43.0556
Chr2:27681801-27682000	2	27681801	27682000		Rxra-001	ENSMUSP00000076491	retinoid X receptor alpha [Source:MGI Symbol;Acc:MGI:98214]	+	CDS	overlapping	0	49.5238	97.6191	89.9267	85.8242	40.2198	93.5897	89.7436	49.1453
Chr2:27695001-27695200	2	27695001	27695200		Rxra-001	ENSMUSP00000076491	retinoid X receptor alpha [Source:MGI Symbol;Acc:MGI:98214]	+	CDS	overlapping	0	24.1402	95.0795	92.5926	91.0185	70.8333	96.7593	94.9735	73.8889
Chr2:27730001-27730200	2	27730001	27730200		Rxra-001	ENSMUSP00000076491	retinoid X receptor alpha [Source:MGI Symbol;Acc:MGI:98214]	+	CDS	overlapping	0	38.2143	89.0985	98.5714	95	38.0357	79.25	76.25	42.5595
Chr2:27746001-27746200	2	27746001	27746200		Rxra-001	ENSMUSP00000076491	retinoid X receptor alpha [Source:MGI Symbol;Acc:MGI:98214]	+	CDS	overlapping	0	48.8542	92.1875	93.2292	100	26.5625	59.375	75.4167	71.875
Chr2:27759001-27759200	2	27759001	27759200		Rxra-001	ENSMUSP00000076491	retinoid X receptor alpha [Source:MGI Symbol;Acc:MGI:98214]	+	CDS	overlapping	0	56.2698	90.2778	95.8333	88.75	38.4325	88.5417	94.7024	32.6389
Chr2:27771801-27772000	2	27771801	27772000		Rxra-001	ENSMUSP00000076491	retinoid X receptor alpha [Source:MGI Symbol;Acc:MGI:98214]	+	CDS	upstream	12113	28.5714	88.8929	92.6667	79.8333	59.6667	82.4444	88.2381	64.3333
Chr2:27779401-27779600	2	27779401	27779600		Rxra-001	ENSMUSP00000076491	retinoid X receptor alpha [Source:MGI Symbol;Acc:MGI:98214]	+	CDS	upstream	19713	29.3333	93.3333	97.5	84.5476	58.3333	89.6667	87.6667	71.7857
Chr2:27836201-27836400	2	27836201	27836400		null					Not found	0	22.6389	90.9722	97.2222	80.754	75.9722	84.1667	98.6111	71.5278
Chr2:27883401-27883600	2	27883401	27883600		Col5a1-001	ENSMUSP00000028280	collagen, type V, alpha 1 [Source:MGI Symbol;Acc:MGI:88457]	+	CDS	downstream	3216	27.9121	96.5812	93.4615	90.2564	66.3187	100	94.2308	71.7949
Chr2:27916801-27917000	2	27916801	27917000		Col5a1-001	ENSMUSP00000028280	collagen, type V, alpha 1 [Source:MGI Symbol;Acc:MGI:88457]	+	CDS	overlapping	0	22.9906	93.5173	94.1558	89.3182	71.0029	93.5813	93.9935	92.9185
Chr2:27940201-27940400	2	27940201	27940400		Col5a1-001	ENSMUSP00000028280	collagen, type V, alpha 1 [Source:MGI Symbol;Acc:MGI:88457]	+	CDS	overlapping	0	32.6923	98.0769	98.0769	80.2381	61.5385	96.1539	94.2308	69.9634
Chr2:27969201-27969400	2	27969201	27969400		Col5a1-001	ENSMUSP00000028280	collagen, type V, alpha 1 [Source:MGI Symbol;Acc:MGI:88457]	+	CDS	overlapping	0	57.2774	99	97.0833	79.0227	37.0357	77.25	94.3131	62.8571
Chr2:28025401-28025600	2	28025401	28025600		Col5a1-001	ENSMUSP00000028280	collagen, type V, alpha 1 [Source:MGI Symbol;Acc:MGI:88457]	+	CDS	overlapping	0	29.8333	100	95	96.5714	64.3333	86	94.1667	65.3809
Chr2:28029001-28029200	2	28029001	28029200		Col5a1-001	ENSMUSP00000028280	collagen, type V, alpha 1 [Source:MGI Symbol;Acc:MGI:88457]	+	CDS	overlapping	0	38.1944	94.1667	95.4762	96.1012	60.4167	96.5278	98.6111	79.1667
Chr2:28032601-28032800	2	28032601	28032800		Col5a1-001	ENSMUSP00000028280	collagen, type V, alpha 1 [Source:MGI Symbol;Acc:MGI:88457]	+	CDS	overlapping	0	31.8279	93.315	93.5897	94.2308	62.9915	89.7436	94.8194	93.3333
Chr2:28038601-28038800	2	28038601	28038800		Col5a1-001	ENSMUSP00000028280	collagen, type V, alpha 1 [Source:MGI Symbol;Acc:MGI:88457]	+	CDS	upstream	1585	27.5	95	88.3333	97.5	64.1667	58.3333	91.6667	70
Chr2:28052801-28053000	2	28052801	28053000		Col5a1-001	ENSMUSP00000028280	collagen, type V, alpha 1 [Source:MGI Symbol;Acc:MGI:88457]	+	CDS	upstream	15785	24.7732	91.9558	92.432	95.7143	45.2381	78.9116	70.0113	59.5238
Chr2:28062401-28062600	2	28062401	28062600		Fcnb-001	ENSMUSP00000028179	ficolin B [Source:MGI Symbol;Acc:MGI:1341158]	-	CDS	upstream	13975	25.3333	99.1667	94.6429	97.5	74.6667	93.5	100	97.5
Chr2:28062801-28063000	2	28062801	28063000		Fcnb-001	ENSMUSP00000028179	ficolin B [Source:MGI Symbol;Acc:MGI:1341158]	-	CDS	upstream	13575	40.9588	93.1353	94.9048	87.31	40.7143	81.5754	81.6731	66.4683
Chr2:28213401-28213600	2	28213401	28213600		Olfm1-201	ENSMUSP00000097815	olfactomedin 1 [Source:MGI Symbol;Acc:MGI:1860437]	+	CDS	overlapping	0	39.2338	92.7381	93.3333	92.1429	57	91.6667	96.2338	82.5
Chr2:28282601-28282800	2	28282601	28282800		null					Not found	0	21.5972	91.7361	83.3333	94.4444	64.0278	83.4028	85.625	79.1667
Chr2:28289401-28289600	2	28289401	28289600		null					Not found	0	40.3333	93.5317	92.5	96.9048	52.6667	90.3333	93	79
Chr2:28290001-28290200	2	28290001	28290200		null					Not found	0	22.0952	86.0714	92.5	91.6667	76.2381	91.6667	98.3333	80
Chr2:28293201-28293400	2	28293201	28293400		null					Not found	0	23.7879	94.697	95.4545	88.6364	69.3939	92.4242	93.1818	84.8485
Chr2:28296201-28296400	2	28296201	28296400		null					Not found	0	34.6753	93.5498	94.1558	94.697	51.2121	77.2727	85.8874	41.7532
Chr2:28325601-28325800	2	28325601	28325800		null					Not found	0	43.4444	95.2222	95	98	50	83.1667	93.4444	47.1191
Chr2:28380001-28380200	2	28380001	28380200		null					Not found	0	22.3175	94.7639	83.3809	88.4722	64.4762	87.0833	86.7936	66.7803
Chr2:28401801-28402000	2	28401801	28402000		Ppp1r26-001	ENSMUSP00000042173	protein phosphatase 1, regulatory subunit 26 [Source:MGI Symbol;Acc:MGI:2685193]	+	CDS	downstream	48360	83.3333	92.2727	82.5758	57.8788	10.6061	92.4242	93.9394	68.3983
Chr2:28404601-28404800	2	28404601	28404800		Ppp1r26-001	ENSMUSP00000042173	protein phosphatase 1, regulatory subunit 26 [Source:MGI Symbol;Acc:MGI:2685193]	+	CDS	downstream	45560	48.1818	99.0909	93.1818	96.2121	40.1515	71.8182	88.3333	60.4329
Chr2:28426201-28426400	2	28426201	28426400		Ppp1r26-001	ENSMUSP00000042173	protein phosphatase 1, regulatory subunit 26 [Source:MGI Symbol;Acc:MGI:2685193]	+	CDS	downstream	23960	28.2051	91.9231	85.8242	97.4359	56.4469	96.9231	84.652	62.6923
Chr2:28495801-28496000	2	28495801	28496000		Gbgt1-001	ENSMUSP00000028172	globoside alpha-1,3-N-acetylgalactosaminyltransferase 1 [Source:MGI Symbol;Acc:MGI:2449143]	+	CDS	downstream	1766	20.5303	71.8842	67.803	75.4329	67.4242	73.4848	87.9545	66.1255
Chr2:28520401-28520600	2	28520401	28520600		Ralgds-005	ENSMUSP00000115092	ral guanine nucleotide dissociation stimulator [Source:MGI Symbol;Acc:MGI:107485]	+	CDS	overlapping	0	25.0357	98	100	92.9545	68.7143	92.5	93.75	95
Chr2:28524601-28524800	2	28524601	28524800		Ralgds-005	ENSMUSP00000115092	ral guanine nucleotide dissociation stimulator [Source:MGI Symbol;Acc:MGI:107485]	+	CDS	overlapping	0	29.898	93.2143	91.4116	99.1071	68.6735	84.1667	98.5714	86.0544
Chr2:28535201-28535400	2	28535201	28535400		Ralgds-005	ENSMUSP00000115092	ral guanine nucleotide dissociation stimulator [Source:MGI Symbol;Acc:MGI:107485]	+	CDS	overlapping	0	46.1017	88.4423	95.2222	86.6667	38.803	83.2778	84.9048	83.6984
Chr2:28535801-28536000	2	28535801	28536000		Ralgds-005	ENSMUSP00000115092	ral guanine nucleotide dissociation stimulator [Source:MGI Symbol;Acc:MGI:107485]	+	CDS	overlapping	0	48.0833	92.2045	84	97.3214	34.4167	85	82.5	38.4167
Chr2:28536001-28536200	2	28536001	28536200		Ralgds-005	ENSMUSP00000115092	ral guanine nucleotide dissociation stimulator [Source:MGI Symbol;Acc:MGI:107485]	+	CDS	overlapping	0	69.1667	94.1667	96.6667	87.5	20.8333	63.3333	90	60
Chr2:28541801-28542000	2	28541801	28542000		Ralgds-005	ENSMUSP00000115092	ral guanine nucleotide dissociation stimulator [Source:MGI Symbol;Acc:MGI:107485]	+	CDS	overlapping	0	23	95.4167	86.9048	95.8333	67	95	90	74.1667
Chr2:28545601-28545800	2	28545601	28545800		Ralgds-001	ENSMUSP00000028170	ral guanine nucleotide dissociation stimulator [Source:MGI Symbol;Acc:MGI:107485]	+	CDS	overlapping	0	38.75	94.3651	93.4524	95.8333	52.9167	94.9901	91.6667	71.0119
Chr2:28600801-28601000	2	28600801	28601000		Gfi1b-001	ENSMUSP00000028156	growth factor independent 1B [Source:MGI Symbol;Acc:MGI:1276578]	-	CDS	upstream	9025	28.0556	96.0417	91.6667	92.3611	70.2778	95.8333	98.3333	86.9444
Chr2:28610001-28610200	2	28610001	28610200		Gfi1b-001	ENSMUSP00000028156	growth factor independent 1B [Source:MGI Symbol;Acc:MGI:1276578]	-	CDS	overlapping	0	22.207	96.9231	94.2308	92.0998	51.6667	82.0513	73.8736	85.8974
Chr2:28621801-28622000	2	28621801	28622000		Gfi1b-001	ENSMUSP00000028156	growth factor independent 1B [Source:MGI Symbol;Acc:MGI:1276578]	-	CDS	downstream	6425	30.9596	55.6061	64.0909	42.4242	15.9091	43.6364	46.8687	70.4545
Chr2:28656401-28656600	2	28656401	28656600		Tsc1-003	ENSMUSP00000115380	tuberous sclerosis 1 [Source:MGI Symbol;Acc:MGI:1929183]	+	CDS	downstream	2085	48.8366	92.3333	85.6667	96.3889	46.6667	94.6429	95.5032	87.1429
Chr2:28693601-28693800	2	28693601	28693800		1700026L06Rik-001	ENSMUSP00000099941	RIKEN cDNA 1700026L06 gene [Source:MGI Symbol;Acc:MGI:1917237]	-	CDS	overlapping	0	25.4167	93.1548	95	94.1667	71.6667	98.5714	97.0833	75.5
Chr2:28704001-28704200	2	28704001	28704200		Ak8-001	ENSMUSP00000073789	adenylate kinase 8 [Source:MGI Symbol;Acc:MGI:1916120]	+	CDS	overlapping	0	30.7035	97.0455	92.2619	95.2273	60.9524	92.3232	91.6558	72.7273
Chr2:28709601-28709800	2	28709601	28709800		Ak8-001	ENSMUSP00000073789	adenylate kinase 8 [Source:MGI Symbol;Acc:MGI:1916120]	+	CDS	overlapping	0	32.0833	97.4603	92.7778	80	65.4167	92.5	97.5	75
Chr2:28710001-28710200	2	28710001	28710200		Ak8-001	ENSMUSP00000073789	adenylate kinase 8 [Source:MGI Symbol;Acc:MGI:1916120]	+	CDS	overlapping	0	35.4762	93.75	90.9722	90.9722	55.8333	75.8333	91.3095	61.25
Chr2:28721001-28721200	2	28721001	28721200		Ak8-001	ENSMUSP00000073789	adenylate kinase 8 [Source:MGI Symbol;Acc:MGI:1916120]	+	CDS	overlapping	0	21.6667	93.1667	94.4048	100	70.8333	93.3214	92.5	74.246
Chr2:28751201-28751400	2	28751201	28751400		Ak8-001	ENSMUSP00000073789	adenylate kinase 8 [Source:MGI Symbol;Acc:MGI:1916120]	+	CDS	overlapping	0	42.1062	86.1966	78.2051	51.4744	30.5861	55.1282	72.6923	50.9524
Chr2:28756601-28756800	2	28756601	28756800		Ak8-001	ENSMUSP00000073789	adenylate kinase 8 [Source:MGI Symbol;Acc:MGI:1916120]	+	CDS	overlapping	0	36.7489	96.0714	93	97.7778	33.9167	85.7738	70.6656	69.0115
Chr2:28786601-28786800	2	28786601	28786800		Ak8-001	ENSMUSP00000073789	adenylate kinase 8 [Source:MGI Symbol;Acc:MGI:1916120]	+	CDS	overlapping	0	23.1818	88.4091	90.9091	100	72.7273	91.8182	95.9091	88.961
Chr2:28865801-28866000	2	28865801	28866000		Ddx31-001	ENSMUSP00000109484	DEAD/H (Asp-Glu-Ala-Asp/His) box polypeptide 31 [Source:MGI Symbol;Acc:MGI:2682639]	+	CDS	overlapping	0	33.4921	93.4722	98.9583	89.2361	61.3691	85.5986	94.8611	84.7222
Chr2:28912801-28913000	2	28912801	28913000		Barhl1-001	ENSMUSP00000053147	BarH-like 1 (Drosophila) [Source:MGI Symbol;Acc:MGI:1859288]	-	CDS	overlapping	0	51.3187	92.0024	76.9231	94.2308	31.3736	73.4615	82.6923	34.0385
Chr2:28943801-28944000	2	28943801	28944000		1700101E01Rik-001	ENSMUSP00000125742	RIKEN cDNA 1700101E01 gene [Source:MGI Symbol;Acc:MGI:2685669]	-	CDS	upstream	11538	54.6886	98.4615	92.9487	92.3077	39.9267	82.0513	94.6154	89.7436
Chr2:28960401-28960600	2	28960401	28960600		1700101E01Rik-001	ENSMUSP00000125742	RIKEN cDNA 1700101E01 gene [Source:MGI Symbol;Acc:MGI:2685669]	-	CDS	overlapping	0	39.1151	93.3929	92.5	94.6667	54.3452	95	93.4603	69
Chr2:28966201-28966400	2	28966201	28966400		1700101E01Rik-001	ENSMUSP00000125742	RIKEN cDNA 1700101E01 gene [Source:MGI Symbol;Acc:MGI:2685669]	-	CDS	overlapping	0	49.3333	94.4048	100	95	44.6667	81.4762	94	35.5
Chr2:29016801-29017000	2	29016801	29017000		1700101E01Rik-001	ENSMUSP00000125742	RIKEN cDNA 1700101E01 gene [Source:MGI Symbol;Acc:MGI:2685669]	-	CDS	overlapping	0	36.9668	94.0104	96.6667	76.6518	50.4464	82.2917	87.4132	47.5694
Chr2:29030001-29030200	2	29030001	29030200		1700101E01Rik-001	ENSMUSP00000125742	RIKEN cDNA 1700101E01 gene [Source:MGI Symbol;Acc:MGI:2685669]	-	CDS	overlapping	0	42	90.2381	100	75	48	97.5	90	58.3333
Chr2:29046401-29046600	2	29046401	29046600		1700101E01Rik-001	ENSMUSP00000125742	RIKEN cDNA 1700101E01 gene [Source:MGI Symbol;Acc:MGI:2685669]	-	CDS	overlapping	0	33.0702	97.8947	95.614	92.5439	60.0877	82.8947	93.1579	77.193
Chr2:29078601-29078800	2	29078601	29078800		Ttf1-001	ENSMUSP00000097809	transcription termination factor, RNA polymerase I [Source:MGI Symbol;Acc:MGI:105044]	+	CDS	overlapping	0	35.9091	96.0606	92.3377	87.5758	61.0606	98.1818	96.9697	85.2814
Chr2:29095801-29096000	2	29095801	29096000		Ttf1-001	ENSMUSP00000097809	transcription termination factor, RNA polymerase I [Source:MGI Symbol;Acc:MGI:105044]	+	CDS	upstream	9676	39.7388	97.2944	91.5873	93.0556	38.0489	88.7566	77.7877	50.6043
Chr2:29245601-29245800	2	29245601	29245800		Ntng2-003	ENSMUSP00000088688	netrin G2 [Source:MGI Symbol;Acc:MGI:2159341]	-	CDS	overlapping	0	50.3086	96.2434	88.2407	93.0556	37.6543	72.6852	87.963	54.3188
Chr2:29324001-29324200	2	29324001	29324200		Med27-001	ENSMUSP00000028139	mediator complex subunit 27 [Source:MGI Symbol;Acc:MGI:1916225]	+	CDS	downstream	22645	29.5833	96.1012	93.0556	95.5556	66.6667	93.0556	96.25	89.5833
Chr2:29351201-29351400	2	29351201	29351400		Med27-001	ENSMUSP00000028139	mediator complex subunit 27 [Source:MGI Symbol;Acc:MGI:1916225]	+	CDS	overlapping	0	20.4185	90.1515	100	100	75	90.9091	95.4185	87.2727
Chr2:29440201-29440400	2	29440201	29440400		Med27-001	ENSMUSP00000028139	mediator complex subunit 27 [Source:MGI Symbol;Acc:MGI:1916225]	+	CDS	overlapping	0	33.3333	91.25	100	98.3333	55.9167	86.6667	89.25	85.8333
Chr2:29468401-29468600	2	29468401	29468600		Med27-001	ENSMUSP00000028139	mediator complex subunit 27 [Source:MGI Symbol;Acc:MGI:1916225]	+	CDS	overlapping	0	73.8333	98	94.6667	94.6667	18.3333	67.1667	92.1667	75
Chr2:29525801-29526000	2	29525801	29526000		Med27-001	ENSMUSP00000028139	mediator complex subunit 27 [Source:MGI Symbol;Acc:MGI:1916225]	+	CDS	upstream	1300	20.974	95.8333	90.9091	94.8485	51.7532	86.3636	72.7273	63.6364
Chr2:29572001-29572200	2	29572001	29572200		Med27-001	ENSMUSP00000028139	mediator complex subunit 27 [Source:MGI Symbol;Acc:MGI:1916225]	+	CDS	upstream	47500	34.5	96.0317	100	96.0714	58.5	96.6667	93	50
Chr2:29589201-29589400	2	29589201	29589400		Rapgef1-007	ENSMUSP00000092703	Rap guanine nucleotide exchange factor (GEF) 1 [Source:MGI Symbol;Acc:MGI:104580]	+	CDS	downstream	30603	56.71	100	83.3333	100	27.2727	90.9091	83.9827	38.7879
Chr2:29703001-29703200	2	29703001	29703200		Rapgef1-007	ENSMUSP00000092703	Rap guanine nucleotide exchange factor (GEF) 1 [Source:MGI Symbol;Acc:MGI:104580]	+	CDS	overlapping	0	25.0238	93.8889	92.5	89.7857	67.8333	94.4643	92.8571	79.6667
Chr2:29769001-29769200	2	29769001	29769200		Trub2-002	ENSMUSP00000109438	TruB pseudouridine (psi) synthase homolog 2 (E. coli) [Source:MGI Symbol;Acc:MGI:2442186]	-	CDS	overlapping	0	24.1026	92.8205	80.1282	91.4103	57.6923	84.6154	81.7949	48.5897
Chr2:29769201-29769400	2	29769201	29769400		Trub2-002	ENSMUSP00000109438	TruB pseudouridine (psi) synthase homolog 2 (E. coli) [Source:MGI Symbol;Acc:MGI:2442186]	-	CDS	overlapping	0	45.5	95.6548	84.3333	90.127	50	83.3333	95.5	73.5476
Chr2:29805801-29806000	2	29805801	29806000		Slc27a4-001	ENSMUSP00000078971	solute carrier family 27 (fatty acid transporter), member 4 [Source:MGI Symbol;Acc:MGI:1347347]	+	CDS	overlapping	0	38.6364	87.8788	95.9091	90.5195	61.3636	90.9091	100	81.0606
Chr2:29818801-29819000	2	29818801	29819000		Slc27a4-001	ENSMUSP00000078971	solute carrier family 27 (fatty acid transporter), member 4 [Source:MGI Symbol;Acc:MGI:1347347]	+	CDS	upstream	3068	29.9524	88.7338	95	87.8409	60.2143	86.0714	90.1667	93
Chr2:29880601-29880800	2	29880601	29880800		Cercam-001	ENSMUSP00000041622	cerebral endothelial cell adhesion molecule [Source:MGI Symbol;Acc:MGI:2139134]	+	CDS	overlapping	0	20.7692	97.4359	96.1539	84.707	79.2308	100	100	88.4615
Chr2:29922201-29922400	2	29922201	29922400		Odf2-007	ENSMUSP00000109396	outer dense fiber of sperm tails 2 [Source:MGI Symbol;Acc:MGI:1098824]	+	CDS	overlapping	0	57.6923	97.4359	98.4615	88.2051	28.2051	36.5385	85.8974	50.8974
Chr2:30054601-30054800	2	30054601	30054800		Wdr34-001	ENSMUSP00000109340	WD repeat domain 34 [Source:MGI Symbol;Acc:MGI:1919070]	-	CDS	downstream	5732	32.1865	95.2222	92.0556	89.4048	52.2778	72.1429	84.4643	58.1667
Chr2:30068001-30068200	2	30068001	30068200		Set-004	ENSMUSP00000114557	SET nuclear oncogene [Source:MGI Symbol;Acc:MGI:1860267]	+	CDS	overlapping	0	23.0531	18.3576	22.877	23.2001	3.84779	15.7313	26.9009	15.7516
Chr2:30090801-30091000	2	30090801	30091000		Pkn3-001	ENSMUSP00000041025	protein kinase N3 [Source:MGI Symbol;Acc:MGI:2388285]	+	CDS	upstream	66	39.0693	88.6364	95.4545	91.5152	55.5411	91.8182	94.6104	72.5758
Chr2:30132801-30133000	2	30132801	30133000		Tbc1d13-002	ENSMUSP00000120228	TBC1 domain family, member 13 [Source:MGI Symbol;Acc:MGI:2385326]	+	CDS	downstream	890	28.8525	14.9488	18.1548	11.2698	4.86111	20.5096	33.7136	13.1944
Chr2:30152601-30152800	2	30152601	30152800		Tbc1d13-001	ENSMUSP00000048426	TBC1 domain family, member 13 [Source:MGI Symbol;Acc:MGI:2385326]	+	CDS	upstream	2836	47.0563	89.1198	94.8485	92.7273	46.8831	76.6667	93.9394	89.8485
Chr2:30252201-30252400	2	30252201	30252400		Lrrc8a-002	ENSMUSP00000109284	leucine rich repeat containing 8A [Source:MGI Symbol;Acc:MGI:2652847]	+	CDS	downstream	2776	23.6667	86.1905	96.25	91.1548	60.3333	89.627	84	59.1389
Chr2:30333401-30333600	2	30333401	30333600		Nup188-001	ENSMUSP00000065836	nucleoporin 188 [Source:MGI Symbol;Acc:MGI:2446190]	+	CDS	overlapping	0	32.2449	91.5476	94.5153	93.9286	62.517	82.2619	94.7619	55.034
Chr2:30360801-30361000	2	30360801	30361000		Sh3glb2-001	ENSMUSP00000028214	SH3-domain GRB2-like endophilin B2 [Source:MGI Symbol;Acc:MGI:2385131]	-	CDS	downstream	1596	21.3272	96.081	80.9091	84.022	75.5874	80.1299	96.9146	83.3009
Chr2:30406401-30406600	2	30406401	30406600		Crat-001	ENSMUSP00000099919	carnitine acetyltransferase [Source:MGI Symbol;Acc:MGI:109501]	-	CDS	overlapping	0	25	97.5	96.6667	97.1667	66.6667	95	91.6667	89.3333
Chr2:30408001-30408200	2	30408001	30408200		Crat-001	ENSMUSP00000099919	carnitine acetyltransferase [Source:MGI Symbol;Acc:MGI:109501]	-	CDS	overlapping	0	22.7273	96.2662	95.4545	100	75	94.6104	97.7273	96.4286
Chr2:30435001-30435200	2	30435001	30435200		Ppp2r4-001	ENSMUSP00000046837	protein phosphatase 2A, regulatory subunit B (PR 53) [Source:MGI Symbol;Acc:MGI:1346006]	+	CDS	overlapping	0	24.7645	91.6032	96.6667	93.6111	65.2355	84.3651	90	76.0503
Chr2:30441001-30441200	2	30441001	30441200		Ppp2r4-001	ENSMUSP00000046837	protein phosphatase 2A, regulatory subunit B (PR 53) [Source:MGI Symbol;Acc:MGI:1346006]	+	CDS	overlapping	0	45.4762	91.3657	90.1786	88.2982	43.1944	84.332	88.6706	70.2778
Chr2:30443201-30443400	2	30443201	30443400		Ppp2r4-001	ENSMUSP00000046837	protein phosphatase 2A, regulatory subunit B (PR 53) [Source:MGI Symbol;Acc:MGI:1346006]	+	CDS	overlapping	0	26.2857	91.9881	91.3333	97.5	68.7143	85	95	76.6667
Chr2:30464201-30464400	2	30464201	30464400		Ier5l-001	ENSMUSP00000132594	immediate early response 5-like [Source:MGI Symbol;Acc:MGI:1919750]	-	CDS	upstream	8391	39.1171	93.4964	92.6753	85.6899	48.8691	87.3512	87.9861	56.4881
Chr2:30487401-30487600	2	30487401	30487600		Ier5l-001	ENSMUSP00000132594	immediate early response 5-like [Source:MGI Symbol;Acc:MGI:1919750]	-	CDS	downstream	13390	24.3939	97.7273	91.5043	85.4545	68.7879	93.9394	93.1818	82.2511
Chr2:30510801-30511000	2	30510801	30511000		Ier5l-001	ENSMUSP00000132594	immediate early response 5-like [Source:MGI Symbol;Acc:MGI:1919750]	-	CDS	downstream	36790	46.6667	98	88	82	47.5	96.6667	94.1667	68.3333
Chr2:30594201-30594400	2	30594201	30594400		Cstad-001	ENSMUSP00000099917	CSA-conditional, T cell activation-dependent protein [Source:MGI Symbol;Acc:MGI:1925867]	+	CDS	downstream	670	23.0992	71.281	68.4686	63.1786	56.7222	70.1667	79.8214	66.7064
Chr2:30654201-30654400	2	30654201	30654400		Cstad-001	ENSMUSP00000099917	CSA-conditional, T cell activation-dependent protein [Source:MGI Symbol;Acc:MGI:1925867]	+	CDS	upstream	45732	74.6722	93.0779	90.3423	96.3542	18.2292	68.4896	92.9013	70.2083
Chr2:30657401-30657600	2	30657401	30657600		Cstad-001	ENSMUSP00000099917	CSA-conditional, T cell activation-dependent protein [Source:MGI Symbol;Acc:MGI:1925867]	+	CDS	upstream	48932	25.8333	22.1508	23.0087	28.8662	9.5	10.6077	35.3333	13.6667
Chr2:30660601-30660800	2	30660601	30660800		null					Not found	0	33.3333	94.5714	98.3333	88.5	46.6667	59.6667	80	27.5
Chr2:30665401-30665600	2	30665401	30665600		null					Not found	0	24.1667	94.6429	93.3333	89.3333	67.5	89.1667	91.6667	92.5
Chr2:30869801-30870000	2	30869801	30870000		Prrx2-001	ENSMUSP00000109222	paired related homeobox 2 [Source:MGI Symbol;Acc:MGI:98218]	+	CDS	overlapping	0	34.4372	96.8831	95.4545	87.1212	61.7749	89.7475	96.2121	83.3333
Chr2:30904801-30905000	2	30904801	30905000		Ptges-001	ENSMUSP00000099916	prostaglandin E synthase [Source:MGI Symbol;Acc:MGI:1927593]	-	CDS	downstream	1583	30.6667	95.7778	97.1429	91.5714	67.6667	100	98.3333	79.6667
Chr2:30906001-30906200	2	30906001	30906200		Ptges-001	ENSMUSP00000099916	prostaglandin E synthase [Source:MGI Symbol;Acc:MGI:1927593]	-	CDS	downstream	2783	33.5	95.5944	89.0152	88.7234	66.5	80.3373	100	54.0476
Chr2:30924001-30924200	2	30924001	30924200		Ptges-001	ENSMUSP00000099916	prostaglandin E synthase [Source:MGI Symbol;Acc:MGI:1927593]	-	CDS	downstream	20783	29.25	92.0428	98.3333	98.75	67	98	96.25	91.6667
Chr2:31032401-31032600	2	31032401	31032600		Fnbp1-001	ENSMUSP00000109190	formin binding protein 1 [Source:MGI Symbol;Acc:MGI:109606]	-	CDS	overlapping	0	39.1688	91.6092	88.1482	92.9533	54.234	98.1482	93.4028	78.0225
Chr2:31068801-31069000	2	31068801	31069000		Fnbp1-001	ENSMUSP00000109190	formin binding protein 1 [Source:MGI Symbol;Acc:MGI:109606]	-	CDS	overlapping	0	52.2222	90.4167	96.3333	87.3095	43.3333	76.5714	95.5556	78.6667
Chr2:31089801-31090000	2	31089801	31090000		Fnbp1-001	ENSMUSP00000109190	formin binding protein 1 [Source:MGI Symbol;Acc:MGI:109606]	-	CDS	overlapping	0	44.2857	98.8636	88.3333	80.9091	49.3507	75.6061	93.6364	79.5455
Chr2:31095801-31096000	2	31095801	31096000		Fnbp1-001	ENSMUSP00000109190	formin binding protein 1 [Source:MGI Symbol;Acc:MGI:109606]	-	CDS	overlapping	0	20	82.0714	97.5	94.25	65.8333	98	85.8333	90
Chr2:31096001-31096200	2	31096001	31096200		Fnbp1-001	ENSMUSP00000109190	formin binding protein 1 [Source:MGI Symbol;Acc:MGI:109606]	-	CDS	overlapping	0	51.3889	97.1429	94.0476	93.0272	45.9921	88.2653	97.3809	96.4286
Chr2:31096401-31096600	2	31096401	31096600		Fnbp1-001	ENSMUSP00000109190	formin binding protein 1 [Source:MGI Symbol;Acc:MGI:109606]	-	CDS	overlapping	0	58.7143	94.3254	88.3333	95.2778	28.5556	78.8889	87.2698	56.6508
Chr2:31098801-31099000	2	31098801	31099000		Fnbp1-001	ENSMUSP00000109190	formin binding protein 1 [Source:MGI Symbol;Acc:MGI:109606]	-	CDS	overlapping	0	31.627	94.4444	95.1389	97.9167	55.8333	95.8333	87.4603	98.6111
Chr2:31107001-31107200	2	31107001	31107200		Fnbp1-001	ENSMUSP00000109190	formin binding protein 1 [Source:MGI Symbol;Acc:MGI:109606]	-	CDS	overlapping	0	48.5	95.4167	94.1667	95	41.6667	86.6667	90.1667	95
Chr2:31126201-31126400	2	31126201	31126400		Fnbp1-001	ENSMUSP00000109190	formin binding protein 1 [Source:MGI Symbol;Acc:MGI:109606]	-	CDS	overlapping	0	40.3139	95.8333	95.1515	89.3939	58.7771	87.7922	99.0909	86.3636
Chr2:31139201-31139400	2	31139201	31139400		Fnbp1-001	ENSMUSP00000109190	formin binding protein 1 [Source:MGI Symbol;Acc:MGI:109606]	-	CDS	overlapping	0	36.4583	91.2335	95.754	98.3333	62.5	97.2222	98.9583	83.8889
Chr2:31143801-31144000	2	31143801	31144000		Fnbp1-001	ENSMUSP00000109190	formin binding protein 1 [Source:MGI Symbol;Acc:MGI:109606]	-	CDS	downstream	1999	20.5833	88.5714	100	94	74.8333	90	95.4167	50
Chr2:31240001-31240200	2	31240001	31240200		Ncs1-001	ENSMUSP00000000199	neuronal calcium sensor 1 [Source:MGI Symbol;Acc:MGI:109166]	+	CDS	downstream	5979	33.2857	84.3095	95.3214	94.1667	46.381	89.3651	79.6667	73.3333
Chr2:31316001-31316200	2	31316001	31316200		Hmcn2-001	ENSMUSP00000109160	hemicentin 2 [Source:MGI Symbol;Acc:MGI:2677838]	+	CDS	overlapping	0	30.9444	83.8409	80	84.3651	48.6389	70.5	79.5833	62.5
Chr2:31327201-31327400	2	31327201	31327400		Hmcn2-001	ENSMUSP00000109160	hemicentin 2 [Source:MGI Symbol;Acc:MGI:2677838]	+	CDS	overlapping	0	24.5666	96.0317	97.4359	87.1795	66.6667	95.8242	91.2332	89.0293
Chr2:31340201-31340400	2	31340201	31340400		Hmcn2-001	ENSMUSP00000109160	hemicentin 2 [Source:MGI Symbol;Acc:MGI:2677838]	+	CDS	overlapping	0	31.0714	95.8333	91.1806	90.625	68.3333	92.4603	99.4048	88.6111
Chr2:31378801-31379000	2	31378801	31379000		Hmcn2-001	ENSMUSP00000109160	hemicentin 2 [Source:MGI Symbol;Acc:MGI:2677838]	+	CDS	overlapping	0	29.0714	86.9444	82.5	86.2143	62.1429	100	91.2143	77.6667
Chr2:31416801-31417000	2	31416801	31417000		Hmcn2-001	ENSMUSP00000109160	hemicentin 2 [Source:MGI Symbol;Acc:MGI:2677838]	+	CDS	overlapping	0	29.3095	89.6667	91.6667	92.2222	40	83.3333	69.3095	66.5
Chr2:31460801-31461000	2	31460801	31461000		Hmcn2-001	ENSMUSP00000109160	hemicentin 2 [Source:MGI Symbol;Acc:MGI:2677838]	+	CDS	upstream	406	41.9967	71.1905	74.7222	67.7083	32.7652	71.4881	74.7619	62.1825
Chr2:31618801-31619000	2	31618801	31619000		Fubp3-001	ENSMUSP00000109110	far upstream element (FUSE) binding protein 3 [Source:MGI Symbol;Acc:MGI:2443699]	+	CDS	upstream	2614	20.7792	100	90.9091	87.1212	72.7706	100	93.5498	83.7879
Chr2:31749201-31749400	2	31749201	31749400		Abl1-001	ENSMUSP00000075167	c-abl oncogene 1, non-receptor tyrosine kinase [Source:MGI Symbol;Acc:MGI:87859]	+	CDS	overlapping	0	55.7468	80.303	92.1212	87.1212	30.9091	90.9091	86.6558	58.1818
Chr2:31771201-31771400	2	31771201	31771400		Abl1-001	ENSMUSP00000075167	c-abl oncogene 1, non-receptor tyrosine kinase [Source:MGI Symbol;Acc:MGI:87859]	+	CDS	overlapping	0	37.1667	95.5	84.1667	97.0909	62.8333	65.2381	100	82.5
Chr2:31785201-31785400	2	31785201	31785400		Abl1-001	ENSMUSP00000075167	c-abl oncogene 1, non-receptor tyrosine kinase [Source:MGI Symbol;Acc:MGI:87859]	+	CDS	overlapping	0	30.5069	98.5714	86.6667	89.0714	57.504	76.6667	88.0108	51.7024
Chr2:31803601-31803800	2	31803601	31803800		Abl1-001	ENSMUSP00000075167	c-abl oncogene 1, non-receptor tyrosine kinase [Source:MGI Symbol;Acc:MGI:87859]	+	CDS	upstream	1702	81.5385	88.8461	96.1539	95.5128	6.92308	66.1539	88.4615	78.7546
Chr2:31811201-31811400	2	31811201	31811400		Qrfp-001	ENSMUSP00000055746	pyroglutamylated RFamide peptide [Source:MGI Symbol;Acc:MGI:3630329]	-	CDS	downstream	2283	52.1667	82.1667	88.5714	96.6667	39.5	54.6667	91.6667	90.1667
Chr2:31822601-31822800	2	31822601	31822800		Fibcd1-001	ENSMUSP00000028188	fibrinogen C domain containing 1 [Source:MGI Symbol;Acc:MGI:2138953]	-	CDS	overlapping	0	34.7917	71.0417	96.875	85.9375	42.2917	82.2917	77.0833	12.0387
Chr2:31825401-31825600	2	31825401	31825600		Fibcd1-001	ENSMUSP00000028188	fibrinogen C domain containing 1 [Source:MGI Symbol;Acc:MGI:2138953]	-	CDS	overlapping	0	33.6111	98.2143	92.2222	93.5476	61.6667	100	95.2778	87.7778
Chr2:31825601-31825800	2	31825601	31825800		Fibcd1-001	ENSMUSP00000028188	fibrinogen C domain containing 1 [Source:MGI Symbol;Acc:MGI:2138953]	-	CDS	overlapping	0	28.5941	95.2296	98.8095	86.7965	64.1071	91.2925	92.7013	91.3605
Chr2:31835801-31836000	2	31835801	31836000		Fibcd1-001	ENSMUSP00000028188	fibrinogen C domain containing 1 [Source:MGI Symbol;Acc:MGI:2138953]	-	CDS	overlapping	0	35.641	95.4212	89.7436	98.0769	55.1282	88.4615	90.7692	64.1026
Chr2:31836201-31836400	2	31836201	31836400		Fibcd1-001	ENSMUSP00000028188	fibrinogen C domain containing 1 [Source:MGI Symbol;Acc:MGI:2138953]	-	CDS	overlapping	0	44.3939	90.9091	90.9091	91.6667	38.7879	71.2121	83.1818	55.4545
Chr2:31850201-31850400	2	31850201	31850400		Fibcd1-001	ENSMUSP00000028188	fibrinogen C domain containing 1 [Source:MGI Symbol;Acc:MGI:2138953]	-	CDS	downstream	4419	39.5485	97.6191	94.1667	86.9643	42.0068	74.127	81.5554	49.7024
Chr2:31857401-31857600	2	31857401	31857600		Fibcd1-001	ENSMUSP00000028188	fibrinogen C domain containing 1 [Source:MGI Symbol;Acc:MGI:2138953]	-	CDS	downstream	11619	29.5073	96.9408	94.4444	94.4444	63.5483	83.3135	93.0556	62.1825
Chr2:31867601-31867800	2	31867601	31867800		Lamc3-002	ENSMUSP00000118745	laminin gamma 3 [Source:MGI Symbol;Acc:MGI:1344394]	+	CDS	downstream	19544	21.0714	92.9167	84	82.5476	64.1667	87.9762	85.2381	75.1191
Chr2:31876401-31876600	2	31876401	31876600		Lamc3-002	ENSMUSP00000118745	laminin gamma 3 [Source:MGI Symbol;Acc:MGI:1344394]	+	CDS	downstream	10744	21.4123	96.7991	97.6191	94.9779	72.7543	93.1602	94.1667	61.5079
Chr2:31880601-31880800	2	31880601	31880800		Lamc3-002	ENSMUSP00000118745	laminin gamma 3 [Source:MGI Symbol;Acc:MGI:1344394]	+	CDS	downstream	6544	48.4365	89.1667	96.6667	78.5	35.9524	79.6667	84.3889	53.1667
Chr2:31880801-31881000	2	31880801	31881000		Lamc3-002	ENSMUSP00000118745	laminin gamma 3 [Source:MGI Symbol;Acc:MGI:1344394]	+	CDS	downstream	6344	91.8687	84.0909	92.4242	91.684	5.30303	55.3896	97.1717	24.8485
Chr2:31881001-31881200	2	31881001	31881200		Lamc3-002	ENSMUSP00000118745	laminin gamma 3 [Source:MGI Symbol;Acc:MGI:1344394]	+	CDS	downstream	6144	61.7749	89.3939	68.1818	85.6818	23.1818	47.5758	84.9567	34.0909
Chr2:31918401-31918600	2	31918401	31918600		Lamc3-002	ENSMUSP00000118745	laminin gamma 3 [Source:MGI Symbol;Acc:MGI:1344394]	+	CDS	overlapping	0	22.0536	93.75	97.6191	93.8889	71.6964	89.4444	93.75	79.1667
Chr2:31924801-31925000	2	31924801	31925000		Lamc3-002	ENSMUSP00000118745	laminin gamma 3 [Source:MGI Symbol;Acc:MGI:1344394]	+	CDS	overlapping	0	37.2817	83.934	80.8796	66.2698	27.9167	67.3611	65.1984	28.75
Chr2:31960801-31961000	2	31960801	31961000		Aif1l-001	ENSMUSP00000001920	allograft inflammatory factor 1-like [Source:MGI Symbol;Acc:MGI:1919598]	+	CDS	overlapping	0	24.5461	97.4006	90.5655	93.0208	67.7455	96.3542	92.2917	87.2917
Chr2:31961201-31961400	2	31961201	31961400		Aif1l-001	ENSMUSP00000001920	allograft inflammatory factor 1-like [Source:MGI Symbol;Acc:MGI:1919598]	+	CDS	overlapping	0	78.3333	95.0534	95	89.9802	17.3611	84.5139	95.6944	88.9253
Chr2:32039801-32040000	2	32039801	32040000		Nup214-001	ENSMUSP00000066492	nucleoporin 214 [Source:MGI Symbol;Acc:MGI:1095411]	+	CDS	overlapping	0	22.2381	87.7381	98.8889	97.5	75.6667	92.5	97.9048	84.25
Chr2:32046001-32046200	2	32046001	32046200		Nup214-001	ENSMUSP00000066492	nucleoporin 214 [Source:MGI Symbol;Acc:MGI:1095411]	+	CDS	overlapping	0	34.9567	91.9765	93.254	95.5074	61.7857	87.3299	96.7424	78.0187
Chr2:32062401-32062600	2	32062401	32062600		Fam78a-004	ENSMUSP00000115010	family with sequence similarity 78, member A [Source:MGI Symbol;Acc:MGI:2443569]	-	CDS	upstream	6645	28.6075	79.666	87.2024	90.4762	62.2222	93.4524	90.8297	69.4444
Chr2:32069201-32069400	2	32069201	32069400		Fam78a-004	ENSMUSP00000115010	family with sequence similarity 78, member A [Source:MGI Symbol;Acc:MGI:2443569]	-	CDS	overlapping	0	51.0714	71.1905	89.0476	84.0476	46.3095	86.9048	97.3809	50.9524
Chr2:32074601-32074800	2	32074601	32074800		Fam78a-004	ENSMUSP00000115010	family with sequence similarity 78, member A [Source:MGI Symbol;Acc:MGI:2443569]	-	CDS	overlapping	0	44.6667	91.6667	89.8333	91.3333	29.1667	72.5	73.8333	88
Chr2:32105201-32105400	2	32105201	32105400		Ppapdc3-001	ENSMUSP00000054337	phosphatidic acid phosphatase type 2 domain containing 3 [Source:MGI Symbol;Acc:MGI:2445183]	+	CDS	overlapping	0	46.6667	97.2743	87.8125	95.625	42.9167	92.7083	89.5833	65.8333
Chr2:32131401-32131600	2	32131401	32131600		Ppapdc3-001	ENSMUSP00000054337	phosphatidic acid phosphatase type 2 domain containing 3 [Source:MGI Symbol;Acc:MGI:2445183]	+	CDS	upstream	21428	25.4841	92.9524	83.5	76.4643	71.7381	95	97.2222	97.1429
Chr2:32140401-32140600	2	32140401	32140600		Ppapdc3-001	ENSMUSP00000054337	phosphatidic acid phosphatase type 2 domain containing 3 [Source:MGI Symbol;Acc:MGI:2445183]	+	CDS	upstream	30428	29.2778	91.9297	81.6667	92.1429	60.5556	80.8333	89.8333	63.3333
Chr2:32152401-32152600	2	32152401	32152600		Prrc2b-001	ENSMUSP00000035734	proline-rich coiled-coil 2B [Source:MGI Symbol;Acc:MGI:1923304]	+	CDS	downstream	29912	53	66.6429	69.3333	70.5606	18.3333	46.1667	71.3333	59.6667
Chr2:32154801-32155000	2	32154801	32155000		Prrc2b-001	ENSMUSP00000035734	proline-rich coiled-coil 2B [Source:MGI Symbol;Acc:MGI:1923304]	+	CDS	downstream	27512	44.3651	91.8333	81.6667	87.2024	47.7778	89.3333	92.1429	67.4444
Chr2:32156801-32157000	2	32156801	32157000		Prrc2b-001	ENSMUSP00000035734	proline-rich coiled-coil 2B [Source:MGI Symbol;Acc:MGI:1923304]	+	CDS	downstream	25512	44.203	94.4943	99.0741	94.8512	48.4722	81.25	92.6753	77.7778
Chr2:32166801-32167000	2	32166801	32167000		Prrc2b-001	ENSMUSP00000035734	proline-rich coiled-coil 2B [Source:MGI Symbol;Acc:MGI:1923304]	+	CDS	downstream	15512	42.326	81.4242	90.1944	91.6667	51.5476	67.8095	93.8736	70.1072
Chr2:32167401-32167600	2	32167401	32167600		Prrc2b-001	ENSMUSP00000035734	proline-rich coiled-coil 2B [Source:MGI Symbol;Acc:MGI:1923304]	+	CDS	downstream	14912	54.697	100	83.8384	78.4488	27.8788	72.7273	82.5758	36.1039
Chr2:32172001-32172200	2	32172001	32172200		Prrc2b-001	ENSMUSP00000035734	proline-rich coiled-coil 2B [Source:MGI Symbol;Acc:MGI:1923304]	+	CDS	downstream	10312	52.127	93.75	91.3889	93	47.873	87.0556	100	83
Chr2:32180201-32180400	2	32180201	32180400		Prrc2b-001	ENSMUSP00000035734	proline-rich coiled-coil 2B [Source:MGI Symbol;Acc:MGI:1923304]	+	CDS	downstream	2112	55.8333	97.9473	95.1389	95.8333	36.5278	79.8611	92.3611	77.9167
Chr2:32187001-32187200	2	32187001	32187200		Prrc2b-001	ENSMUSP00000035734	proline-rich coiled-coil 2B [Source:MGI Symbol;Acc:MGI:1923304]	+	CDS	overlapping	0	59.8441	95.2381	95	93.1349	36.0884	75	95.9325	87.8288
Chr2:32199201-32199400	2	32199201	32199400		Prrc2b-001	ENSMUSP00000035734	proline-rich coiled-coil 2B [Source:MGI Symbol;Acc:MGI:1923304]	+	CDS	overlapping	0	22	88.1429	100	88.5714	71	100	93	89.0476
Chr2:32251801-32252000	2	32251801	32252000		Pomt1-001	ENSMUSP00000038722	protein-O-mannosyltransferase 1 [Source:MGI Symbol;Acc:MGI:2138994]	+	CDS	overlapping	0	39.5238	98.8889	100	75.4325	51.1429	92.7381	90.6667	64.3413
Chr2:32254201-32254400	2	32254201	32254400		Pomt1-001	ENSMUSP00000038722	protein-O-mannosyltransferase 1 [Source:MGI Symbol;Acc:MGI:2138994]	+	CDS	overlapping	0	27.3333	100	90.1667	84.3333	69.3333	91.9048	96.6667	93.1389
Chr2:32309801-32310000	2	32309801	32310000		Dnm1-001	ENSMUSP00000108992	dynamin 1 [Source:MGI Symbol;Acc:MGI:107384]	-	CDS	overlapping	0	30.5303	93.6946	97.1861	87.5	58.5606	86.1364	89.0909	53.2245
Chr2:32326001-32326200	2	32326001	32326200		Dnm1-001	ENSMUSP00000108992	dynamin 1 [Source:MGI Symbol;Acc:MGI:107384]	-	CDS	overlapping	0	24.5939	95.6018	97.5589	91.8651	62.3214	85.1852	86.9153	83.1548
Chr2:32356201-32356400	2	32356201	32356400		Dnm1-001	ENSMUSP00000108992	dynamin 1 [Source:MGI Symbol;Acc:MGI:107384]	-	CDS	downstream	2992	21.0357	95.1282	86.6667	90	65.7143	92.4643	86.75	75
Chr2:32407001-32407200	2	32407001	32407200		Ptges2-001	ENSMUSP00000028162	prostaglandin E synthase 2 [Source:MGI Symbol;Acc:MGI:1917592]	+	CDS	upstream	4673	26.8333	96.4615	96.6667	96.5714	66.25	87.6667	93.0833	91.25
Chr2:32421201-32421400	2	32421201	32421400		Slc25a25-004	ENSMUSP00000028160	solute carrier family 25 (mitochondrial carrier, phosphate carrier), member 25 [Source:MGI Symbol;Acc:MGI:1915913]	-	CDS	overlapping	0	57.6667	95.8409	96.0317	90.7936	38	90.4762	95.6667	93.5
Chr2:32431001-32431200	2	32431001	32431200		Slc25a25-004	ENSMUSP00000028160	solute carrier family 25 (mitochondrial carrier, phosphate carrier), member 25 [Source:MGI Symbol;Acc:MGI:1915913]	-	CDS	overlapping	0	54.8718	98.1319	95.8974	96.6667	32.6923	87.6923	87.5641	77.3871
Chr2:32493401-32493600	2	32493401	32493600		Naif1-001	ENSMUSP00000048764	nuclear apoptosis inducing factor 1 [Source:MGI Symbol;Acc:MGI:1918504]	+	CDS	upstream	38132	28.3333	86.1429	95	100	66.6667	95	95	71.6667
Chr2:32503201-32503400	2	32503201	32503400		Fam102a-003	ENSMUSP00000116809	family with sequence similarity 102, member A [Source:MGI Symbol;Acc:MGI:2138935]	+	CDS	downstream	32687	36.2943	82.8092	98.9011	96.1539	58.7607	98.718	95.055	92.6923
Chr2:32507001-32507200	2	32507001	32507200		Fam102a-003	ENSMUSP00000116809	family with sequence similarity 102, member A [Source:MGI Symbol;Acc:MGI:2138935]	+	CDS	downstream	28887	68.6796	89.3939	92.6407	96.3636	29.0476	100	97.7273	72.6515
Chr2:32524801-32525000	2	32524801	32525000		Fam102a-003	ENSMUSP00000116809	family with sequence similarity 102, member A [Source:MGI Symbol;Acc:MGI:2138935]	+	CDS	downstream	11087	24.1548	89.6667	95	82.7381	50.5476	95.2381	74.7024	62.1429
Chr2:32580201-32580400	2	32580201	32580400		Pip5kl1-001	ENSMUSP00000051282	phosphatidylinositol-4-phosphate 5-kinase-like 1 [Source:MGI Symbol;Acc:MGI:2448520]	+	CDS	overlapping	0	40	94.1667	88.3333	97.5	53.3333	97.5	93.3333	97.5
Chr2:32590401-32590600	2	32590401	32590600		St6galnac4-001	ENSMUSP00000099882	ST6 euraminyl-2,3-beta-galactosyl-1,3)-N-acetylgalactosaminide alpha-2,6-sialyltransferase 4 [Source:MGI Symbol;Acc:MGI:1341894]	+	CDS	overlapping	0	42.5641	96.5385	88.8034	92.6923	53.9744	93.5897	96.5385	86.8376
Chr2:32597001-32597200	2	32597001	32597200		St6galnac4-001	ENSMUSP00000099882	ST6 euraminyl-2,3-beta-galactosyl-1,3)-N-acetylgalactosaminide alpha-2,6-sialyltransferase 4 [Source:MGI Symbol;Acc:MGI:1341894]	+	CDS	overlapping	0	62.3809	94.3254	98.6667	93.3333	16.5556	64.4444	78.9365	71.5556
Chr2:32627801-32628000	2	32627801	32628000		Ak1-001	ENSMUSP00000108903	adenylate kinase 1 [Source:MGI Symbol;Acc:MGI:87977]	+	CDS	downstream	482	73.7698	95.8333	93.0556	92.5	16.131	87.5	89.9008	78.6111
Chr2:32631001-32631200	2	32631001	32631200		Ak1-001	ENSMUSP00000108903	adenylate kinase 1 [Source:MGI Symbol;Acc:MGI:87977]	+	CDS	overlapping	0	27.5	90.2778	100	90.0833	64	90	91.5	96.3333
Chr2:32678401-32678600	2	32678401	32678600		Eng-001	ENSMUSP00000009705	endoglin [Source:MGI Symbol;Acc:MGI:95392]	+	CDS	overlapping	0	20.9804	95.5556	85.2941	78.4314	75.5882	98.0392	96.5686	91.1765
Chr2:32689401-32689600	2	32689401	32689600		Fpgs-001	ENSMUSP00000028148	folylpolyglutamyl synthetase [Source:MGI Symbol;Acc:MGI:95576]	-	CDS	overlapping	0	35.8333	96.9048	78.3333	90.5476	43.8333	82.9048	79.6667	54.8333
Chr2:32692401-32692600	2	32692401	32692600		Fpgs-001	ENSMUSP00000028148	folylpolyglutamyl synthetase [Source:MGI Symbol;Acc:MGI:95576]	-	CDS	overlapping	0	50.873	94.1613	92.2222	91.9444	39.0079	79.6991	89.8809	73.1151
Chr2:32701201-32701400	2	32701201	32701400		Fpgs-009	ENSMUSP00000116434	folylpolyglutamyl synthetase [Source:MGI Symbol;Acc:MGI:95576]	-	CDS	overlapping	0	64	97.7778	95	93.5	25.6667	87.5	89.6667	90
Chr2:32705201-32705400	2	32705201	32705400		Fpgs-009	ENSMUSP00000116434	folylpolyglutamyl synthetase [Source:MGI Symbol;Acc:MGI:95576]	-	CDS	downstream	1251	21.825	95.0833	94.7222	96.25	76.0159	79.1667	97.8409	96.6667
Chr2:32708601-32708800	2	32708601	32708800		Cdk9-001	ENSMUSP00000009699	cyclin-dependent kinase 9 (CDC2-related kinase) [Source:MGI Symbol;Acc:MGI:1328368]	-	CDS	overlapping	0	28.3095	85.9167	93.5714	79.2698	55.9405	94.4444	84.25	63.8333
Chr2:32709601-32709800	2	32709601	32709800		Cdk9-001	ENSMUSP00000009699	cyclin-dependent kinase 9 (CDC2-related kinase) [Source:MGI Symbol;Acc:MGI:1328368]	-	CDS	overlapping	0	24.3056	94.4444	88.8889	100	62.5	100	86.8056	88.8889
Chr2:32899201-32899400	2	32899201	32899400		Fam129b-001	ENSMUSP00000028135	family with sequence similarity 129, member B [Source:MGI Symbol;Acc:MGI:2442910]	+	CDS	overlapping	0	39.3498	92.4326	96.9231	95.5128	49.0842	64.8718	88.4341	78.2051
Chr2:32908801-32909000	2	32908801	32909000		Fam129b-001	ENSMUSP00000028135	family with sequence similarity 129, member B [Source:MGI Symbol;Acc:MGI:2442910]	+	CDS	overlapping	0	38.4722	93.8889	93.9815	94.6759	49.8611	88.8889	88.3333	86.1111
Chr2:32912401-32912600	2	32912401	32912600		Fam129b-001	ENSMUSP00000028135	family with sequence similarity 129, member B [Source:MGI Symbol;Acc:MGI:2442910]	+	CDS	overlapping	0	44.162	74.1467	85.5392	49.7899	34.5378	75.7003	78.6998	41.4706
Chr2:32917201-32917400	2	32917201	32917400		Fam129b-001	ENSMUSP00000028135	family with sequence similarity 129, member B [Source:MGI Symbol;Acc:MGI:2442910]	+	CDS	overlapping	0	36.4286	90.0974	95.8333	91.7064	53.254	92.5	89.6825	75
Chr2:32919601-32919800	2	32919601	32919800		Fam129b-001	ENSMUSP00000028135	family with sequence similarity 129, member B [Source:MGI Symbol;Acc:MGI:2442910]	+	CDS	overlapping	0	23.29	96.9697	94.8485	93.3333	74.4372	93.1818	97.7273	78.7879
Chr2:32919801-32920000	2	32919801	32920000		Fam129b-001	ENSMUSP00000028135	family with sequence similarity 129, member B [Source:MGI Symbol;Acc:MGI:2442910]	+	CDS	overlapping	0	22.6145	98.5562	94.6281	89.3939	74.9134	96.9697	97.5279	80
Chr2:32926801-32927000	2	32926801	32927000		Lrsam1-001	ENSMUSP00000108825	leucine rich repeat and sterile alpha motif containing 1 [Source:MGI Symbol;Acc:MGI:2684789]	-	CDS	overlapping	0	41.4087	92.9762	97.5	98	48.8294	85.4242	90.2381	87.2222
Chr2:32932001-32932200	2	32932001	32932200		Lrsam1-001	ENSMUSP00000108825	leucine rich repeat and sterile alpha motif containing 1 [Source:MGI Symbol;Acc:MGI:2684789]	-	CDS	overlapping	0	28	89.4913	95	90.6667	49.1667	82.7778	77.1667	80.9762
Chr2:32990601-32990800	2	32990601	32990800		Garnl3-001	ENSMUSP00000099874	GTPase activating RANGAP domain-like 3 [Source:MGI Symbol;Acc:MGI:2139309]	-	CDS	overlapping	0	24.6701	89.2535	94.5833	98.9583	67.1875	88.5417	91.8576	86.9792
Chr2:33054201-33054400	2	33054201	33054400		Garnl3-001	ENSMUSP00000099874	GTPase activating RANGAP domain-like 3 [Source:MGI Symbol;Acc:MGI:2139309]	-	CDS	overlapping	0	51.5201	90.1282	92.6923	98.9011	42.8205	92.3077	94.3407	83.4615
Chr2:33073001-33073200	2	33073001	33073200		Garnl3-001	ENSMUSP00000099874	GTPase activating RANGAP domain-like 3 [Source:MGI Symbol;Acc:MGI:2139309]	-	CDS	overlapping	0	32.7083	94.9074	95.625	88.1944	60.4167	97.2222	93.125	90.2778
Chr2:33173201-33173400	2	33173201	33173400		Ralgps1-001	ENSMUSP00000048451	Ral GEF with PH domain and SH3 binding motif 1 [Source:MGI Symbol;Acc:MGI:1922008]	-	CDS	overlapping	0	41.7965	83.4632	90.0505	89.8629	50.8442	91.6667	92.6407	95.5844
Chr2:33184601-33184800	2	33184601	33184800		Ralgps1-001	ENSMUSP00000048451	Ral GEF with PH domain and SH3 binding motif 1 [Source:MGI Symbol;Acc:MGI:1922008]	-	CDS	overlapping	0	21.8254	92.2487	96.6667	100	71.9246	88.8889	93.75	73.9484
Chr2:33216801-33217000	2	33216801	33217000		Ralgps1-001	ENSMUSP00000048451	Ral GEF with PH domain and SH3 binding motif 1 [Source:MGI Symbol;Acc:MGI:1922008]	-	CDS	overlapping	0	23.9394	89.6783	96.9697	93.5606	48.9394	77.2727	72.8788	67.8788
Chr2:33221401-33221600	2	33221401	33221600		Ralgps1-001	ENSMUSP00000048451	Ral GEF with PH domain and SH3 binding motif 1 [Source:MGI Symbol;Acc:MGI:1922008]	-	CDS	overlapping	0	47.5238	89.127	88.3333	86.6667	50.4762	100	98	71.3333
Chr2:33222401-33222600	2	33222401	33222600		Ralgps1-001	ENSMUSP00000048451	Ral GEF with PH domain and SH3 binding motif 1 [Source:MGI Symbol;Acc:MGI:1922008]	-	CDS	overlapping	0	29.9167	89.0985	95	98	68.8333	90.0833	98.75	75.7936
Chr2:33435401-33435600	2	33435401	33435600		Zbtb34-001	ENSMUSP00000108783	zinc finger and BTB domain containing 34 [Source:MGI Symbol;Acc:MGI:2685195]	-	CDS	downstream	7269	44.7403	97.6912	96.4286	94.0152	53.4416	90.9091	98.1818	66.6667
Chr2:33436201-33436400	2	33436201	33436400		Zbtb34-001	ENSMUSP00000108783	zinc finger and BTB domain containing 34 [Source:MGI Symbol;Acc:MGI:2685195]	-	CDS	downstream	8069	68.3333	96.3889	91.3889	86.25	16.713	58.0853	85.0463	28.4921
Chr2:33437401-33437600	2	33437401	33437600		Zbtb34-001	ENSMUSP00000108783	zinc finger and BTB domain containing 34 [Source:MGI Symbol;Acc:MGI:2685195]	-	CDS	downstream	9269	22.7232	85.3325	92.6753	70.1389	73.1101	94.7917	95.8333	84.5139
Chr2:33487401-33487600	2	33487401	33487600		Zbtb43-201	ENSMUSP00000092645	zinc finger and BTB domain containing 43 [Source:MGI Symbol;Acc:MGI:1919084]	-	CDS	downstream	25048	39.8939	49.3095	51.2698	47.5	25.8333	60.8929	65.7273	28.2143
Chr2:33487801-33488000	2	33487801	33488000		Zbtb43-201	ENSMUSP00000092645	zinc finger and BTB domain containing 43 [Source:MGI Symbol;Acc:MGI:1919084]	-	CDS	downstream	25448	33.3095	83.4075	82	83.8864	39.75	56.3722	73.0595	64.7752
Chr2:33516001-33516200	2	33516001	33516200		Lmx1b-001	ENSMUSP00000043616	LIM homeobox transcription factor 1 beta [Source:MGI Symbol;Acc:MGI:1100513]	-	CDS	upstream	48436	23.5784	13.6601	38.8796	36.3725	15.9384	20.8193	39.5168	27.1008
Chr2:33570201-33570400	2	33570201	33570400		Lmx1b-001	ENSMUSP00000043616	LIM homeobox transcription factor 1 beta [Source:MGI Symbol;Acc:MGI:1100513]	-	CDS	overlapping	0	32.409	86.7017	94.7479	92.6471	55.5742	81.3726	87.9832	79.0196
Chr2:33575401-33575600	2	33575401	33575600		Lmx1b-001	ENSMUSP00000043616	LIM homeobox transcription factor 1 beta [Source:MGI Symbol;Acc:MGI:1100513]	-	CDS	overlapping	0	43.0952	93.6667	86.6667	97.7778	45.7936	81.6667	88.8889	56.1111
Chr2:33605601-33605800	2	33605601	33605800		Lmx1b-001	ENSMUSP00000043616	LIM homeobox transcription factor 1 beta [Source:MGI Symbol;Acc:MGI:1100513]	-	CDS	overlapping	0	72.2511	92.2727	93.1818	91.3636	23.6364	65.303	95.8874	59.0909
Chr2:33626801-33627000	2	33626801	33627000		Lmx1b-001	ENSMUSP00000043616	LIM homeobox transcription factor 1 beta [Source:MGI Symbol;Acc:MGI:1100513]	-	CDS	overlapping	0	37.629	93.8194	93.9484	82.0833	42.5	81.3691	80.129	52.4802
Chr2:33627001-33627200	2	33627001	33627200		Lmx1b-001	ENSMUSP00000043616	LIM homeobox transcription factor 1 beta [Source:MGI Symbol;Acc:MGI:1100513]	-	CDS	overlapping	0	26.8543	82.5069	70.6061	92.5541	51.8831	87.1212	78.7374	54.6537
Chr2:33635401-33635600	2	33635401	33635600		Lmx1b-001	ENSMUSP00000043616	LIM homeobox transcription factor 1 beta [Source:MGI Symbol;Acc:MGI:1100513]	-	CDS	overlapping	0	39.5714	63.4286	78.0357	88.6667	29.2619	72.5	68.8333	26.7738
Chr2:33647801-33648000	2	33647801	33648000		Lmx1b-001	ENSMUSP00000043616	LIM homeobox transcription factor 1 beta [Source:MGI Symbol;Acc:MGI:1100513]	-	CDS	downstream	7290	30.7143	84.8442	93	87.2159	60	91.9048	90.7143	79.8333
Chr2:33692601-33692800	2	33692601	33692800		Fam125b-001	ENSMUSP00000048901	family with sequence similarity 125, member B [Source:MGI Symbol;Acc:MGI:1919793]	-	CDS	upstream	40645	21.7172	93.0303	92.4242	88.7879	77.2727	93.6364	98.9899	90.9091
Chr2:33701401-33701600	2	33701401	33701600		Fam125b-001	ENSMUSP00000048901	family with sequence similarity 125, member B [Source:MGI Symbol;Acc:MGI:1919793]	-	CDS	upstream	31845	23.6111	97.0909	97.5	90	66.3889	96.6667	90	74.5
Chr2:33713601-33713800	2	33713601	33713800		Fam125b-001	ENSMUSP00000048901	family with sequence similarity 125, member B [Source:MGI Symbol;Acc:MGI:1919793]	-	CDS	upstream	19645	34.8611	88.5417	97.2222	78.1944	52.3611	82.3413	87.2222	66.3889
Chr2:33715201-33715400	2	33715201	33715400		Fam125b-001	ENSMUSP00000048901	family with sequence similarity 125, member B [Source:MGI Symbol;Acc:MGI:1919793]	-	CDS	upstream	18045	31.9524	93.5557	91.4881	99.1667	49.7143	97.0833	81.6667	83
Chr2:33717001-33717200	2	33717001	33717200		Fam125b-001	ENSMUSP00000048901	family with sequence similarity 125, member B [Source:MGI Symbol;Acc:MGI:1919793]	-	CDS	upstream	16245	42.9722	51.0846	40.7639	67.2679	19.7619	48.9881	62.7341	28.8017
Chr2:33731401-33731600	2	33731401	33731600		Fam125b-001	ENSMUSP00000048901	family with sequence similarity 125, member B [Source:MGI Symbol;Acc:MGI:1919793]	-	CDS	upstream	1845	21.0606	95.1299	92.4242	90.9091	75.9091	87.8788	96.9697	87.5758
Chr2:33754001-33754200	2	33754001	33754200		Fam125b-001	ENSMUSP00000048901	family with sequence similarity 125, member B [Source:MGI Symbol;Acc:MGI:1919793]	-	CDS	overlapping	0	32.6696	95.8874	97.7273	89.0152	50.2092	85.7576	82.8788	61.4394
Chr2:33760601-33760800	2	33760601	33760800		Fam125b-001	ENSMUSP00000048901	family with sequence similarity 125, member B [Source:MGI Symbol;Acc:MGI:1919793]	-	CDS	overlapping	0	55	97.7778	100	89.7778	41	91.4444	96	88.8889
Chr2:33771401-33771600	2	33771401	33771600		Fam125b-001	ENSMUSP00000048901	family with sequence similarity 125, member B [Source:MGI Symbol;Acc:MGI:1919793]	-	CDS	overlapping	0	30.8992	94.683	95.4861	98.3333	66.3194	91.1111	97.2186	86.0317
Chr2:33802001-33802200	2	33802001	33802200		Fam125b-001	ENSMUSP00000048901	family with sequence similarity 125, member B [Source:MGI Symbol;Acc:MGI:1919793]	-	CDS	overlapping	0	20.0463	95.7782	96.3426	95.873	71.1574	95.2315	91.2037	90.9524
Chr2:33821801-33822000	2	33821801	33822000		Fam125b-001	ENSMUSP00000048901	family with sequence similarity 125, member B [Source:MGI Symbol;Acc:MGI:1919793]	-	CDS	overlapping	0	25.0198	95.2083	94.1667	93.8095	60.5159	86.8254	85.5357	45.2381
Chr2:33878401-33878600	2	33878401	33878600		Fam125b-001	ENSMUSP00000048901	family with sequence similarity 125, member B [Source:MGI Symbol;Acc:MGI:1919793]	-	CDS	overlapping	0	37.3333	96.5714	98	96	55.6667	89.6429	93	82
Chr2:33878601-33878800	2	33878601	33878800		Fam125b-001	ENSMUSP00000048901	family with sequence similarity 125, member B [Source:MGI Symbol;Acc:MGI:1919793]	-	CDS	overlapping	0	30.2296	94.2857	89.2857	94.4048	64.0476	92.2619	94.2772	63.9881
Chr2:33916601-33916800	2	33916601	33916800		Fam125b-001	ENSMUSP00000048901	family with sequence similarity 125, member B [Source:MGI Symbol;Acc:MGI:1919793]	-	CDS	downstream	29207	29.0043	90.4437	96.8831	100	64.8485	98.1818	93.8528	83.3333
Chr2:33941601-33941800	2	33941601	33941800		null					Not found	0	27.2959	94.758	92.2619	88.6905	70.9184	84.6939	98.2143	85.9524
Chr2:33983401-33983600	2	33983401	33983600		null					Not found	0	31.5314	94.25	98.5714	86.3333	63.8095	94.1667	95.3409	70.5833
Chr2:34034001-34034200	2	34034001	34034200		null					Not found	0	20.6349	99.1667	98.5714	93.3929	75.3651	80.8333	96	86.1111
Chr2:34092801-34093000	2	34092801	34093000		null					Not found	0	35	94.9048	97.5	96	63.3333	94.1667	98.3333	91.3333
Chr2:34113801-34114000	2	34113801	34114000		null					Not found	0	29	100	96.6667	100	63.3333	95	92.3333	77.5
Chr2:34178201-34178400	2	34178201	34178400		Pbx3-001	ENSMUSP00000045281	pre B cell leukemia homeobox 3 [Source:MGI Symbol;Acc:MGI:97496]	-	CDS	overlapping	0	40.881	97.3333	92.5	91	52.4524	74.3333	93.3333	69.1987
Chr2:34413401-34413600	2	34413401	34413600		Mapkap1-004	ENSMUSP00000108749	mitogen-activated protein kinase associated protein 1 [Source:MGI Symbol;Acc:MGI:2444554]	+	CDS	downstream	18472	20.4545	100	87.1212	88.6364	76.5152	96.9697	96.9697	94.697
Chr2:34559401-34559600	2	34559401	34559600		Mapkap1-004	ENSMUSP00000108749	mitogen-activated protein kinase associated protein 1 [Source:MGI Symbol;Acc:MGI:2444554]	+	CDS	overlapping	0	50.9091	98.9899	95.4545	85.6061	42.4242	66.342	93.3333	77.3377
Chr2:34575801-34576000	2	34575801	34576000		Mapkap1-004	ENSMUSP00000108749	mitogen-activated protein kinase associated protein 1 [Source:MGI Symbol;Acc:MGI:2444554]	+	CDS	overlapping	0	21.8155	91.7361	95.8333	97.9167	72.1429	84.8611	93.9583	54.5528
Chr2:34622601-34622800	2	34622601	34622800		Mapkap1-004	ENSMUSP00000108749	mitogen-activated protein kinase associated protein 1 [Source:MGI Symbol;Acc:MGI:2444554]	+	CDS	overlapping	0	36.6883	99.3007	93.1818	100	63.3117	93.6364	100	94.0152
Chr2:34880201-34880400	2	34880201	34880400		D730039F16Rik-001	ENSMUSP00000108691	RIKEN cDNA D730039F16 gene [Source:MGI Symbol;Acc:MGI:1925246]	+	CDS	overlapping	0	30.1015	97.8571	96.875	93.75	52.9167	89.7569	83.0181	75.2604
Chr2:34897201-34897400	2	34897201	34897400		Phf19-001	ENSMUSP00000028232	PHD finger protein 19 [Source:MGI Symbol;Acc:MGI:1921266]	-	CDS	overlapping	0	40.9615	90.3846	95.8974	100	57.7564	91.4103	98.718	85.3846
Chr2:34900201-34900400	2	34900201	34900400		Phf19-001	ENSMUSP00000028232	PHD finger protein 19 [Source:MGI Symbol;Acc:MGI:1921266]	-	CDS	overlapping	0	33.9073	98	85.8333	86.5317	49.2197	50.8333	83.127	50.0952
Chr2:35038001-35038200	2	35038001	35038200		Hc-001	ENSMUSP00000028233	hemolytic complement [Source:MGI Symbol;Acc:MGI:96031]	-	CDS	overlapping	0	51.3889	92.1667	95.5	93.3929	40.8333	75.9206	92.2222	51.1191
Chr2:35171401-35171600	2	35171401	35171600		Cep110-001	ENSMUSP00000118731	centrosomal protein 110 [Source:MGI Symbol;Acc:MGI:1889576]	+	CDS	overlapping	0	20.9524	88.1667	95.7143	91.6667	74.7143	96.3131	95.6667	82.9048
Chr2:35173601-35173800	2	35173601	35173800		Cep110-001	ENSMUSP00000118731	centrosomal protein 110 [Source:MGI Symbol;Acc:MGI:1889576]	+	CDS	overlapping	0	40.2579	94.25	100	91.6667	56.131	100	96.3889	72.7381
Chr2:35215401-35215600	2	35215401	35215600		Rab14-001	ENSMUSP00000028238	RAB14, member RAS oncogene family [Source:MGI Symbol;Acc:MGI:1915615]	-	CDS	downstream	22729	30.7143	16.1429	10.6667	11.5	9.16667	11.6364	39.881	36.8333
Chr2:35223401-35223600	2	35223401	35223600		Rab14-001	ENSMUSP00000028238	RAB14, member RAS oncogene family [Source:MGI Symbol;Acc:MGI:1915615]	-	CDS	downstream	30729	26.1667	92.0714	96.0714	80	68.1667	93.5714	94.3333	87.1667
Chr2:35229201-35229400	2	35229201	35229400		Rab14-001	ENSMUSP00000028238	RAB14, member RAS oncogene family [Source:MGI Symbol;Acc:MGI:1915615]	-	CDS	downstream	36529	27.1259	96.4881	85.2381	81.9048	68.2823	88.1973	95.4082	86.394
Chr2:35233001-35233200	2	35233001	35233200		Rab14-001	ENSMUSP00000028238	RAB14, member RAS oncogene family [Source:MGI Symbol;Acc:MGI:1915615]	-	CDS	downstream	40329	43.6309	93.8929	93.3333	89.3333	50.8333	80	94.4643	86.6667
Chr2:35265601-35265800	2	35265601	35265800		Gsn-001	ENSMUSP00000028239	gelsolin [Source:MGI Symbol;Acc:MGI:95851]	+	CDS	downstream	16664	44.1667	92.4603	85	98	46.6667	78	90.8333	59.3571
Chr2:35368801-35369000	2	35368801	35369000		4930568D16Rik-001	ENSMUSP00000028243	RIKEN cDNA 4930568D16 gene [Source:MGI Symbol;Acc:MGI:1923109]	-	CDS	downstream	2523	21.0606	28.7554	22.7273	37.1212	28.7879	42.5108	49.8485	43.1818
Chr2:35444401-35444600	2	35444401	35444600		Ggta1-002	ENSMUSP00000108626	glycoprotein galactosyltransferase alpha 1, 3 [Source:MGI Symbol;Acc:MGI:95704]	-	CDS	downstream	21074	34.3333	89.0317	100	87.5833	52.3333	83.5	86.6667	78.3333
Chr2:35533801-35534000	2	35533801	35534000		Dab2ip-003	ENSMUSP00000108610	disabled homolog 2 (Drosophila) interacting protein [Source:MGI Symbol;Acc:MGI:1916851]	+	CDS	downstream	24573	40	95.8333	88.5	82.3333	53.75	87.5	93.75	77.5
Chr2:35607401-35607600	2	35607401	35607600		Dab2ip-003	ENSMUSP00000108610	disabled homolog 2 (Drosophila) interacting protein [Source:MGI Symbol;Acc:MGI:1916851]	+	CDS	overlapping	0	41.6667	98	98	88	53.3333	91	95	83.3333
Chr2:35609601-35609800	2	35609601	35609800		Dab2ip-003	ENSMUSP00000108610	disabled homolog 2 (Drosophila) interacting protein [Source:MGI Symbol;Acc:MGI:1916851]	+	CDS	overlapping	0	46.381	91.8056	95.5	87.3333	40.9524	89.1667	87.3333	50.6667
Chr2:35610401-35610600	2	35610401	35610600		Dab2ip-003	ENSMUSP00000108610	disabled homolog 2 (Drosophila) interacting protein [Source:MGI Symbol;Acc:MGI:1916851]	+	CDS	overlapping	0	49.5	89.2659	91.3333	95	36.5	91.6667	86	67.5
Chr2:35637801-35638000	2	35637801	35638000		Dab2ip-003	ENSMUSP00000108610	disabled homolog 2 (Drosophila) interacting protein [Source:MGI Symbol;Acc:MGI:1916851]	+	CDS	overlapping	0	44.5748	98.0867	90.5612	94.6429	46.1905	97.6191	90.7653	92.6191
Chr2:35640601-35640800	2	35640601	35640800		Dab2ip-003	ENSMUSP00000108610	disabled homolog 2 (Drosophila) interacting protein [Source:MGI Symbol;Acc:MGI:1916851]	+	CDS	overlapping	0	63.474	84.9026	100	96.9697	34.0909	63.7879	97.5649	33.1818
Chr2:35646401-35646600	2	35646401	35646600		Dab2ip-003	ENSMUSP00000108610	disabled homolog 2 (Drosophila) interacting protein [Source:MGI Symbol;Acc:MGI:1916851]	+	CDS	overlapping	0	40.8658	92.6407	95.8333	93.5606	50.1732	84.1558	91.039	89.2424
Chr2:35667801-35668000	2	35667801	35668000		Dab2ip-003	ENSMUSP00000108610	disabled homolog 2 (Drosophila) interacting protein [Source:MGI Symbol;Acc:MGI:1916851]	+	CDS	overlapping	0	24.5079	95.8687	98	91.8095	69.3254	95.8333	93.8333	92.1667
Chr2:35679601-35679800	2	35679601	35679800		Dab2ip-003	ENSMUSP00000108610	disabled homolog 2 (Drosophila) interacting protein [Source:MGI Symbol;Acc:MGI:1916851]	+	CDS	overlapping	0	53.2691	93.8294	90.5	86.7817	42.0794	86.6667	95.3485	86.5833
Chr2:35685001-35685200	2	35685001	35685200		Dab2ip-003	ENSMUSP00000108610	disabled homolog 2 (Drosophila) interacting protein [Source:MGI Symbol;Acc:MGI:1916851]	+	CDS	overlapping	0	34.2956	91.412	98.3333	91.6667	50.3472	97.4206	84.6429	57.1212
Chr2:35745401-35745600	2	35745401	35745600		Ttll11-004	ENSMUSP00000028248	tubulin tyrosine ligase-like family, member 11 [Source:MGI Symbol;Acc:MGI:1921660]	-	CDS	upstream	6633	21.6414	91.5296	92.0996	98.1818	66.6667	75.5303	88.3081	62.4242
Chr2:35747801-35748000	2	35747801	35748000		Ttll11-004	ENSMUSP00000028248	tubulin tyrosine ligase-like family, member 11 [Source:MGI Symbol;Acc:MGI:1921660]	-	CDS	upstream	4233	21.3528	92.4892	96.9697	81.0606	72.4242	84.8485	93.7771	81.0606
Chr2:35764401-35764600	2	35764401	35764600		Ttll11-004	ENSMUSP00000028248	tubulin tyrosine ligase-like family, member 11 [Source:MGI Symbol;Acc:MGI:1921660]	-	CDS	overlapping	0	20.5267	90.0649	98.8636	83.7554	78.1746	85.6061	98.7013	79.697
Chr2:35805801-35806000	2	35805801	35806000		Ttll11-004	ENSMUSP00000028248	tubulin tyrosine ligase-like family, member 11 [Source:MGI Symbol;Acc:MGI:1921660]	-	CDS	overlapping	0	25.6944	98.0324	100	87.9167	57.5	91.1111	83.1944	78.75
Chr2:35849801-35850000	2	35849801	35850000		Ttll11-004	ENSMUSP00000028248	tubulin tyrosine ligase-like family, member 11 [Source:MGI Symbol;Acc:MGI:1921660]	-	CDS	overlapping	0	53.1349	95.5	87.1667	96.3333	25.5794	89.9048	78.7143	68.5
Chr2:35982201-35982400	2	35982201	35982400		Ttll11-004	ENSMUSP00000028248	tubulin tyrosine ligase-like family, member 11 [Source:MGI Symbol;Acc:MGI:1921660]	-	CDS	downstream	2577	26.2759	90.986	94.6154	90.7692	57.8633	74.1292	84.1392	63.3333
Chr2:35984001-35984200	2	35984001	35984200		Ttll11-004	ENSMUSP00000028248	tubulin tyrosine ligase-like family, member 11 [Source:MGI Symbol;Acc:MGI:1921660]	-	CDS	downstream	4377	47.2619	51.6468	38.4821	63.8889	16.9643	64.4378	64.2262	40.4365
Chr2:36014401-36014600	2	36014401	36014600		Ndufa8-001	ENSMUSP00000065352	NADH dehydrogenase (ubiquinone) 1 alpha subcomplex, 8 [Source:MGI Symbol;Acc:MGI:1915625]	-	CDS	upstream	21904	20.5	87.3333	95.2381	89.1667	77.5	94.6667	98	100
Chr2:36087401-36087600	2	36087401	36087600		Lhx6-002	ENSMUSP00000108590	LIM homeobox protein 6 [Source:MGI Symbol;Acc:MGI:1306803]	-	CDS	overlapping	0	38.4722	90.9722	95.5556	100	46.5278	51.3889	85	94.5833
Chr2:36214201-36214400	2	36214201	36214400		Ptgs1-001	ENSMUSP00000059977	prostaglandin-endoperoxide synthase 1 [Source:MGI Symbol;Acc:MGI:97797]	+	CDS	downstream	16163	23.6389	36.6667	26.3333	24.8333	10.3333	12.619	33.9722	25.4167
Chr2:37742001-37742200	2	37742001	37742200		Crb2-001	ENSMUSP00000058007	crumbs homolog 2 (Drosophila) [Source:MGI Symbol;Acc:MGI:2679260]	+	CDS	downstream	34141	57.748	88.1944	84.3056	90.0496	35.1686	65.0033	92.9167	67.9167
Chr2:37742201-37742400	2	37742201	37742400		Crb2-001	ENSMUSP00000058007	crumbs homolog 2 (Drosophila) [Source:MGI Symbol;Acc:MGI:2679260]	+	CDS	downstream	33941	22.9902	87.0554	89	87.4603	36.9167	77.7576	59.9069	45.1667
Chr2:37765201-37765400	2	37765201	37765400		Crb2-001	ENSMUSP00000058007	crumbs homolog 2 (Drosophila) [Source:MGI Symbol;Acc:MGI:2679260]	+	CDS	downstream	10941	24.4872	19.2766	71.1539	20.1282	33.2051	28.0769	57.6923	65.5128
Chr2:37981801-37982000	2	37981801	37982000		Dennd1a-001	ENSMUSP00000099848	DENN/MADD domain containing 1A [Source:MGI Symbol;Acc:MGI:2442794]	-	CDS	overlapping	0	29.5282	91.9444	93.9815	92.6852	70.4718	93.157	100	89.7884
Chr2:38359201-38359400	2	38359201	38359400		Lhx2-001	ENSMUSP00000000253	LIM homeobox protein 2 [Source:MGI Symbol;Acc:MGI:96785]	+	CDS	overlapping	0	55.3788	81.0606	79.5455	76.8398	15.4545	23.7662	70.8333	31.0281
Chr2:38366401-38366600	2	38366401	38366600		Lhx2-001	ENSMUSP00000000253	LIM homeobox protein 2 [Source:MGI Symbol;Acc:MGI:96785]	+	CDS	overlapping	0	31.6483	92.5	95.8333	94.1468	63.4112	91.5873	95.0595	82.9167
Chr2:38521401-38521600	2	38521401	38521600		Nek6-002	ENSMUSP00000108523	NIMA (never in mitosis gene a)-related expressed kinase 6 [Source:MGI Symbol;Acc:MGI:1891638]	+	CDS	downstream	28975	21.7361	92.1302	96.6667	82.0833	73.5764	95.1042	95.3125	98.9583
Chr2:38823601-38823800	2	38823601	38823800		Nr6a1-001	ENSMUSP00000108498	nuclear receptor subfamily 6, group A, member 1 [Source:MGI Symbol;Acc:MGI:1352459]	-	CDS	overlapping	0	38.4444	90	91.0714	90.1667	44.5556	79.7143	83	80.3333
Chr2:38825001-38825200	2	38825001	38825200		Nr6a1-001	ENSMUSP00000108498	nuclear receptor subfamily 6, group A, member 1 [Source:MGI Symbol;Acc:MGI:1352459]	-	CDS	overlapping	0	54.5476	95.2222	83.8333	92.0833	35.3333	79.4643	89.8809	68.8452
Chr2:38970201-38970400	2	38970201	38970400		Olfml2a-001	ENSMUSP00000058761	olfactomedin-like 2A [Source:MGI Symbol;Acc:MGI:2444741]	+	CDS	upstream	9882	24.9762	96.7857	85	98.3333	57.0238	67.1944	82	47.3691
Chr2:38980001-38980200	2	38980001	38980200		Wdr38-003	ENSMUSP00000043834	WD repeat domain 38 [Source:MGI Symbol;Acc:MGI:1923896]	+	CDS	downstream	18193	38.3455	92.6355	92.0714	85.2381	51.5476	100	89.8931	78.7381
Chr2:39373201-39373400	2	39373201	39373400		null					Not found	0	26.3889	11.2599	34.4444	4.16667	6.94444	41.2698	33.3333	16.8056
Chr2:42661001-42661200	2	42661001	42661200		Lrp1b-001	ENSMUSP00000054275	low density lipoprotein-related protein 1B (deleted in tumors) [Source:MGI Symbol;Acc:MGI:2151136]	-	CDS	downstream	8092	23.3333	80.2619	85.0714	81.5	56.6667	84.5714	80	54
Chr2:44114801-44115000	2	44114801	44115000		Arhgap15-002	ENSMUSP00000108443	Rho GTPase activating protein 15 [Source:MGI Symbol;Acc:MGI:1923367]	+	CDS	overlapping	0	35.0974	98.4848	98.1818	82.5758	56.4935	94.5455	91.5909	71.2338
Chr2:44142001-44142200	2	44142001	44142200		Arhgap15-002	ENSMUSP00000108443	Rho GTPase activating protein 15 [Source:MGI Symbol;Acc:MGI:1923367]	+	CDS	overlapping	0	22.0969	92.9681	92.9762	93.2143	66.3555	88	88.4524	74.6616
Chr2:44512401-44512600	2	44512401	44512600		null					Not found	0	26.0873	81.9841	83.8889	76.8254	52.5556	66.6667	78.6429	74.4444
Chr2:44974001-44974200	2	44974001	44974200		Zeb2-013	ENSMUSP00000135393	zinc finger E-box binding homeobox 2 [Source:MGI Symbol;Acc:MGI:1344407]	-	CDS	upstream	13788	44.9722	91.6667	91.6667	83.1894	46.2381	88.1667	91.2103	91
Chr2:45083201-45083400	2	45083201	45083400		Zeb2-001	ENSMUSP00000134849	zinc finger E-box binding homeobox 2 [Source:MGI Symbol;Acc:MGI:1344407]	-	CDS	overlapping	0	34.1534	95.4861	91.6667	96.7262	44.7487	71.3889	78.9021	70.4365
Chr2:45147001-45147200	2	45147001	45147200		Zeb2-001	ENSMUSP00000134849	zinc finger E-box binding homeobox 2 [Source:MGI Symbol;Acc:MGI:1344407]	-	CDS	downstream	36913	29.4722	95.8333	93.3333	88.5	61.3611	86.5714	90.8333	56.1667
Chr2:45240001-45240200	2	45240001	45240200		null					Not found	0	20.9048	89.9048	70.1786	66.4524	72.6667	94.6667	93.5714	80.4762
Chr2:45725801-45726000	2	45725801	45726000		null					Not found	0	22.6883	85.4762	100	88.3333	64.1191	82.6667	86.8074	91.6667
Chr2:46173801-46174000	2	46173801	46174000		null					Not found	0	33.3333	76.6667	77.5	78.0238	48.3333	81.5	81.6667	59.1667
Chr2:46443601-46443800	2	46443601	46443800		null					Not found	0	56.6667	91.3333	82.5	85.5	11.6667	91	68.3333	52.3333
Chr2:48001201-48001400	2	48001201	48001400		null					Not found	0	27.3809	94.1667	93	91	68.3333	93	95.7143	97.5
Chr2:48599201-48599400	2	48599201	48599400		null					Not found	0	20.0065	71.8333	87.3333	75	63.039	76.9048	83.0455	89.1667
Chr2:49609801-49610000	2	49609801	49610000		Kif5c-001	ENSMUSP00000028102	kinesin family member 5C [Source:MGI Symbol;Acc:MGI:1098269]	+	CDS	downstream	9662	26.3333	82.9048	96.6667	49.1667	66.6667	84.1667	93	85.4762
Chr2:49629201-49629400	2	49629201	49629400		Kif5c-001	ENSMUSP00000028102	kinesin family member 5C [Source:MGI Symbol;Acc:MGI:1098269]	+	CDS	overlapping	0	49.3333	96.8889	98.3333	81.6667	50.6667	93.8095	100	72
Chr2:49629401-49629600	2	49629401	49629600		Kif5c-001	ENSMUSP00000028102	kinesin family member 5C [Source:MGI Symbol;Acc:MGI:1098269]	+	CDS	overlapping	0	65.9596	92.5694	97.2222	85.5556	27.601	90.9623	93.5606	76.4583
Chr2:49676001-49676200	2	49676001	49676200		Kif5c-001	ENSMUSP00000028102	kinesin family member 5C [Source:MGI Symbol;Acc:MGI:1098269]	+	CDS	overlapping	0	26.7293	95.2632	87.7193	95.8647	65.6266	74.812	92.3559	73.2895
Chr2:49697801-49698000	2	49697801	49698000		Kif5c-001	ENSMUSP00000028102	kinesin family member 5C [Source:MGI Symbol;Acc:MGI:1098269]	+	CDS	overlapping	0	30.1852	89.4345	95.1389	91.6667	55.9259	92.9762	86.1111	71.6667
Chr2:49717401-49717600	2	49717401	49717600		Kif5c-001	ENSMUSP00000028102	kinesin family member 5C [Source:MGI Symbol;Acc:MGI:1098269]	+	CDS	overlapping	0	30.1515	52.8463	44.4372	63.1818	38.6364	42.4242	68.7879	63.3333
Chr2:49730001-49730200	2	49730001	49730200		Kif5c-001	ENSMUSP00000028102	kinesin family member 5C [Source:MGI Symbol;Acc:MGI:1098269]	+	CDS	overlapping	0	26.6667	91.3889	77.5	75	65	87.1429	91.6667	83.8333
Chr2:49735401-49735600	2	49735401	49735600		Kif5c-001	ENSMUSP00000028102	kinesin family member 5C [Source:MGI Symbol;Acc:MGI:1098269]	+	CDS	overlapping	0	31.5317	94.3492	100	100	63.6111	90	95.1429	74.8333
Chr2:49768801-49769000	2	49768801	49769000		Kif5c-001	ENSMUSP00000028102	kinesin family member 5C [Source:MGI Symbol;Acc:MGI:1098269]	+	CDS	upstream	9885	55.4563	94.6429	96.0317	91.9444	35.5556	70.9722	91.0119	76.8056
Chr2:49838801-49839000	2	49838801	49839000		null					Not found	0	26.1429	89.8095	87.7381	93.3333	64.5	85.8333	90.6429	86.6667
Chr2:49880601-49880800	2	49880601	49880800		null					Not found	0	31.3095	98.3333	100	98	53	77.7381	84.3095	75.5
Chr2:49907001-49907200	2	49907001	49907200		Lypd6b-001	ENSMUSP00000028103	LY6/PLAUR domain containing 6B [Source:MGI Symbol;Acc:MGI:1919147]	+	CDS	downstream	27608	25.4545	97.7273	95.1515	86.3636	71.5152	93.9394	96.9697	100
Chr2:50143201-50143400	2	50143201	50143400		Lypd6-002	ENSMUSP00000116803	LY6/PLAUR domain containing 6 [Source:MGI Symbol;Acc:MGI:2443848]	+	CDS	downstream	22140	20.9286	97.7778	90.4167	97.5	63.7381	92.5	84.6667	97.5
Chr2:50190401-50190600	2	50190401	50190600		Lypd6-002	ENSMUSP00000116803	LY6/PLAUR domain containing 6 [Source:MGI Symbol;Acc:MGI:2443848]	+	CDS	overlapping	0	24.329	96.9697	94.697	98.1818	70.2814	92.8788	94.6104	96.6667
Chr2:50273601-50273800	2	50273601	50273800		Mmadhc-001	ENSMUSP00000099830	methylmalonic aciduria (cobalamin deficiency) cblD type, with homocystinuria [Source:MGI Symbol;Acc:MGI:1923786]	-	CDS	upstream	6408	74.3333	93	91.6667	95	12	65.3809	86.3333	71.2381
Chr2:50877801-50878000	2	50877801	50878000		null					Not found	0	23.1905	0	12.2857	11.6667	30.3333	34.1667	53.5238	57.5
Chr2:51551001-51551200	2	51551001	51551200		null					Not found	0	41.6944	95.3214	92.5	96.5714	47.0278	98.8889	88.7222	68.789
Chr2:51797601-51797800	2	51797601	51797800		null					Not found	0	41.4465	88.6981	96.875	84.1667	46.1111	81.2202	87.5576	67.3611
Chr2:51934001-51934200	2	51934001	51934200		Rbm43-001	ENSMUSP00000099828	RNA binding motif protein 43 [Source:MGI Symbol;Acc:MGI:1918934]	-	CDS	downstream	1599	39.6526	82.8929	92.6166	77.7381	43.0357	53.3333	82.6883	23.8333
Chr2:51986401-51986600	2	51986401	51986600		Nmi-001	ENSMUSP00000028314	N-myc (and STAT) interactor [Source:MGI Symbol;Acc:MGI:1928368]	-	CDS	downstream	25747	29.2979	94.1198	84.0909	91.8182	53.6364	90.8225	82.9342	69.1162
Chr2:52435801-52436000	2	52435801	52436000		Cacnb4-002	ENSMUSP00000077438	calcium channel, voltage-dependent, beta 4 subunit [Source:MGI Symbol;Acc:MGI:103301]	-	CDS	overlapping	0	33.1349	91.3809	90	93.7576	62.6429	91.8333	95.7778	95.2381
Chr2:52602601-52602800	2	52602601	52602800		Cacnb4-002	ENSMUSP00000077438	calcium channel, voltage-dependent, beta 4 subunit [Source:MGI Symbol;Acc:MGI:103301]	-	CDS	overlapping	0	20.0714	92.3214	75	84.5	72	97.5	92.0714	93.3333
Chr2:52603001-52603200	2	52603001	52603200		Cacnb4-002	ENSMUSP00000077438	calcium channel, voltage-dependent, beta 4 subunit [Source:MGI Symbol;Acc:MGI:103301]	-	CDS	overlapping	0	32.7453	96.25	99.1667	90.1389	55.8658	90.1515	88.6111	83.547
Chr2:52632401-52632600	2	52632401	52632600		Cacnb4-002	ENSMUSP00000077438	calcium channel, voltage-dependent, beta 4 subunit [Source:MGI Symbol;Acc:MGI:103301]	-	CDS	overlapping	0	30	93.3333	95	88	56.6667	76.8333	86.6667	59.1667
Chr2:52891201-52891400	2	52891201	52891400		Fmnl2-001	ENSMUSP00000088472	formin-like 2 [Source:MGI Symbol;Acc:MGI:1918659]	+	CDS	overlapping	0	49.7936	98.3333	91.6667	93.3333	42.6667	71.5714	92.4603	59
Chr2:56110201-56110400	2	56110201	56110400		null					Not found	0	31.2179	89.8611	94.6667	90.1667	64.1667	82.8333	95.3846	85.5714
Chr2:57136001-57136200	2	57136001	57136200		Nr4a2-003	ENSMUSP00000028166	nuclear receptor subfamily 4, group A, member 2 [Source:MGI Symbol;Acc:MGI:1352456]	-	CDS	downstream	23562	20.8691	90.2679	95.1429	100	76.3532	93	97.2222	93.5
Chr2:57776201-57776400	2	57776201	57776400		null					Not found	0	20.5	94.0833	100	84.3333	79.5	85	100	80
Chr2:58161001-58161200	2	58161001	58161200		Cytip-001	ENSMUSP00000028175	cytohesin 1 interacting protein [Source:MGI Symbol;Acc:MGI:2183535]	-	CDS	downstream	946	29.1887	66.8908	60.2941	67.7451	27.521	60.098	56.7097	44.5506
Chr2:58174601-58174800	2	58174601	58174800		Cytip-001	ENSMUSP00000028175	cytohesin 1 interacting protein [Source:MGI Symbol;Acc:MGI:2183535]	-	CDS	downstream	14546	27.7745	91.4015	87.9167	100	61.0351	80.5059	88.8095	72.9167
Chr2:58523201-58523400	2	58523201	58523400		Acvr1-001	ENSMUSP00000108218	activin A receptor, type 1 [Source:MGI Symbol;Acc:MGI:87911]	-	CDS	downstream	22651	56.873	93.8889	84.3333	92.7778	42.1746	91.4921	99.0476	80.6508
Chr2:58552801-58553000	2	58552801	58553000		Upp2-003	ENSMUSP00000071474	uridine phosphorylase 2 [Source:MGI Symbol;Acc:MGI:1923904]	+	CDS	downstream	14418	48.6667	90.0794	90	97.5	42.3333	85.5	91	90
Chr2:58836201-58836400	2	58836201	58836400		Ccdc148-001	ENSMUSP00000076871	coiled-coil domain containing 148 [Source:MGI Symbol;Acc:MGI:3039583]	-	CDS	overlapping	0	22.5	93.5	81.6667	96.6667	77.5	91.6667	100	100
Chr2:58962001-58962200	2	58962001	58962200		Ccdc148-001	ENSMUSP00000076871	coiled-coil domain containing 148 [Source:MGI Symbol;Acc:MGI:3039583]	-	CDS	overlapping	0	35.2803	94.6429	96.6667	92.1667	58.1364	75	93.4167	91.8333
Chr2:58992601-58992800	2	58992601	58992800		Ccdc148-001	ENSMUSP00000076871	coiled-coil domain containing 148 [Source:MGI Symbol;Acc:MGI:3039583]	-	CDS	overlapping	0	27.7143	98	94.75	86	53.1429	66.8333	80.8572	62.5595
Chr2:59169601-59169800	2	59169601	59169800		Pkp4-001	ENSMUSP00000099815	plakophilin 4 [Source:MGI Symbol;Acc:MGI:109281]	+	CDS	downstream	44883	58.2292	91.8572	98.75	86.0714	31.6089	66.7659	89.8382	65.8413
Chr2:59219601-59219800	2	59219601	59219800		Pkp4-001	ENSMUSP00000099815	plakophilin 4 [Source:MGI Symbol;Acc:MGI:109281]	+	CDS	overlapping	0	31.4048	95.8333	93.3333	93.3333	49.5	100	80.9048	65.5
Chr2:59328401-59328600	2	59328401	59328600		Pkp4-001	ENSMUSP00000099815	plakophilin 4 [Source:MGI Symbol;Acc:MGI:109281]	+	CDS	overlapping	0	23.75	97.5	95	100	73.3333	94.6667	97.0833	93
Chr2:59338601-59338800	2	59338601	59338800		Pkp4-001	ENSMUSP00000099815	plakophilin 4 [Source:MGI Symbol;Acc:MGI:109281]	+	CDS	overlapping	0	71.5202	88.4615	94.2308	94.6154	25.4029	69.2308	96.9231	73.0769
Chr2:59368201-59368400	2	59368201	59368400		Pkp4-001	ENSMUSP00000099815	plakophilin 4 [Source:MGI Symbol;Acc:MGI:109281]	+	CDS	upstream	13753	20.9405	87.6667	100	100	75	100	95.9405	69
Chr2:59438601-59438800	2	59438601	59438800		Dapl1-001	ENSMUSP00000028369	death associated protein-like 1 [Source:MGI Symbol;Acc:MGI:1923997]	+	CDS	downstream	45909	25.2698	51.5503	63.4444	55.6825	23.9841	62.1587	49.254	21.5556
Chr2:59485601-59485800	2	59485601	59485800		Dapl1-001	ENSMUSP00000028369	death associated protein-like 1 [Source:MGI Symbol;Acc:MGI:1923997]	+	CDS	overlapping	0	74.6428	90.58	94.6667	66.6667	25.3571	76.1667	100	85.2381
Chr2:59493601-59493800	2	59493601	59493800		Dapl1-001	ENSMUSP00000028369	death associated protein-like 1 [Source:MGI Symbol;Acc:MGI:1923997]	+	CDS	overlapping	0	51.3333	98.5714	88	100	40.6667	94.1667	92	90.3333
Chr2:59522401-59522600	2	59522401	59522600		Dapl1-001	ENSMUSP00000028369	death associated protein-like 1 [Source:MGI Symbol;Acc:MGI:1923997]	+	CDS	upstream	17574	25.3869	29.1592	58.3333	25.3125	36.0417	72.2396	61.4286	53.8542
Chr2:59541801-59542000	2	59541801	59542000		Dapl1-001	ENSMUSP00000028369	death associated protein-like 1 [Source:MGI Symbol;Acc:MGI:1923997]	+	CDS	upstream	36974	32.1861	45.6277	56.5152	56.2121	27.9437	60.3571	60.1299	35.6926
Chr2:59595801-59596000	2	59595801	59596000		null					Not found	0	24.2576	98	79.6667	90.5	60.3333	85.5833	84.5909	77.4206
Chr2:59600401-59600600	2	59600401	59600600		null					Not found	0	45.8929	71.6429	68.6667	78.6667	33	69.6429	78.8929	59.1667
Chr2:59618801-59619000	2	59618801	59619000		null					Not found	0	35.7936	93.75	88.6111	92.0833	39.3254	85	75.1191	67.1429
Chr2:59648601-59648800	2	59648601	59648800		null					Not found	0	27.8333	91.1905	100	97.5	67.1667	90	95	74.1667
Chr2:59679801-59680000	2	59679801	59680000		Tanc1-001	ENSMUSP00000108187	tetratricopeptide repeat, ankyrin repeat and coiled-coil containing 1 [Source:MGI Symbol;Acc:MGI:1914110]	+	CDS	downstream	19367	38.8029	93.4722	97.9167	98.9583	55.873	89.0079	94.6759	79.2361
Chr2:59761401-59761600	2	59761401	59761600		Tanc1-001	ENSMUSP00000108187	tetratricopeptide repeat, ankyrin repeat and coiled-coil containing 1 [Source:MGI Symbol;Acc:MGI:1914110]	+	CDS	overlapping	0	21.2172	97.5714	92.1667	97.5	73.8333	93.75	95.0505	78
Chr2:59765601-59765800	2	59765601	59765800		Tanc1-001	ENSMUSP00000108187	tetratricopeptide repeat, ankyrin repeat and coiled-coil containing 1 [Source:MGI Symbol;Acc:MGI:1914110]	+	CDS	overlapping	0	23.8675	95.7906	95.2381	98.4615	69.9786	93.1868	93.8461	98.0769
Chr2:59769001-59769200	2	59769001	59769200		Tanc1-001	ENSMUSP00000108187	tetratricopeptide repeat, ankyrin repeat and coiled-coil containing 1 [Source:MGI Symbol;Acc:MGI:1914110]	+	CDS	overlapping	0	31.7381	96.6667	95	93.8095	60.1667	96.9048	91.9048	92
Chr2:59770401-59770600	2	59770401	59770600		Tanc1-001	ENSMUSP00000108187	tetratricopeptide repeat, ankyrin repeat and coiled-coil containing 1 [Source:MGI Symbol;Acc:MGI:1914110]	+	CDS	overlapping	0	38.2054	96.5714	86.6667	98	56.7561	100	94.9615	98.3333
Chr2:59779401-59779600	2	59779401	59779600		Tanc1-001	ENSMUSP00000108187	tetratricopeptide repeat, ankyrin repeat and coiled-coil containing 1 [Source:MGI Symbol;Acc:MGI:1914110]	+	CDS	overlapping	0	68.8542	90.2083	96.875	97.1875	25.7292	82.2842	94.5833	53.125
Chr2:59784401-59784600	2	59784401	59784600		Tanc1-001	ENSMUSP00000108187	tetratricopeptide repeat, ankyrin repeat and coiled-coil containing 1 [Source:MGI Symbol;Acc:MGI:1914110]	+	CDS	overlapping	0	24.697	98.4848	86.0606	96.9697	61.6667	85.6061	86.3636	68.9394
Chr2:59820201-59820400	2	59820201	59820400		Tanc1-001	ENSMUSP00000108187	tetratricopeptide repeat, ankyrin repeat and coiled-coil containing 1 [Source:MGI Symbol;Acc:MGI:1914110]	+	CDS	overlapping	0	36.71	93.0195	96.2121	98.1818	56.9264	87.7922	93.6364	93.1818
Chr2:59824401-59824600	2	59824401	59824600		Tanc1-001	ENSMUSP00000108187	tetratricopeptide repeat, ankyrin repeat and coiled-coil containing 1 [Source:MGI Symbol;Acc:MGI:1914110]	+	CDS	overlapping	0	21.9697	87.4748	94.5455	96.9697	68.3333	89.697	90.303	76.5152
Chr2:59853601-59853800	2	59853601	59853800		Wdsub1-001	ENSMUSP00000028368	WD repeat, SAM and U-box domain containing 1 [Source:MGI Symbol;Acc:MGI:1919387]	-	CDS	overlapping	0	37.2222	94.0972	94.5833	97.2222	50	86.5278	87.2222	92.7778
Chr2:59863201-59863400	2	59863201	59863400		Wdsub1-001	ENSMUSP00000028368	WD repeat, SAM and U-box domain containing 1 [Source:MGI Symbol;Acc:MGI:1919387]	-	CDS	overlapping	0	20.5983	94.2366	98.0769	93.5897	72.3077	87.7289	92.906	87.1795
Chr2:59889801-59890000	2	59889801	59890000		Baz2b-001	ENSMUSP00000108169	bromodomain adjacent to zinc finger domain, 2B [Source:MGI Symbol;Acc:MGI:2442782]	-	CDS	upstream	10649	37.1667	60.0238	55.4762	62.5	48	75.8333	85.1667	83
Chr2:60118601-60118800	2	60118601	60118800		null					Not found	0	21.3701	87.6667	82.9167	91.25	74.1061	89.1667	95.4762	100
Chr2:60211801-60212000	2	60211801	60212000		March7-001	ENSMUSP00000099809	membrane-associated ring finger (C3HC4) 7 [Source:MGI Symbol;Acc:MGI:1931053]	+	CDS	downstream	16930	23.6995	96.9444	93.4722	89.3056	73.1944	91.3889	96.8939	76.1177
Chr2:60338001-60338200	2	60338001	60338200		Ly75-001	ENSMUSP00000108152	lymphocyte antigen 75 [Source:MGI Symbol;Acc:MGI:106662]	-	CDS	overlapping	0	49.1667	90.7778	100	96.6667	35	76.6667	84.1667	64.6667
Chr2:60365201-60365400	2	60365201	60365400		Ly75-001	ENSMUSP00000108152	lymphocyte antigen 75 [Source:MGI Symbol;Acc:MGI:106662]	-	CDS	overlapping	0	49.6573	95.671	92.3554	95.2561	43.3514	89.8268	93.0087	73.0303
Chr2:60570601-60570800	2	60570601	60570800		Pla2r1-001	ENSMUSP00000108144	phospholipase A2 receptor 1 [Source:MGI Symbol;Acc:MGI:102468]	-	CDS	downstream	17366	27.4802	30.4497	33.8889	51.3889	50.4365	34.0278	77.9167	53.4524
Chr2:60680401-60680600	2	60680401	60680600		Itgb6-002	ENSMUSP00000054944	integrin beta 6 [Source:MGI Symbol;Acc:MGI:96615]	-	CDS	downstream	6939	20.1111	98.75	95	97.5	77.6667	94.6667	97.7778	92.6429
Chr2:60714001-60714200	2	60714001	60714200		Rbms1-001	ENSMUSP00000028347	RNA binding motif, single stranded interacting protein 1 [Source:MGI Symbol;Acc:MGI:1861774]	-	CDS	upstream	39537	24.7778	92.8571	72.5	85.7143	41.1667	82.5	65.9444	54.1667
Chr2:60715201-60715400	2	60715201	60715400		Rbms1-001	ENSMUSP00000028347	RNA binding motif, single stranded interacting protein 1 [Source:MGI Symbol;Acc:MGI:1861774]	-	CDS	upstream	38337	23.6548	88.3333	100	100	70.3333	96	93.9881	83.8889
Chr2:60722601-60722800	2	60722601	60722800		Rbms1-001	ENSMUSP00000028347	RNA binding motif, single stranded interacting protein 1 [Source:MGI Symbol;Acc:MGI:1861774]	-	CDS	upstream	30937	20.5195	81.9805	96.4394	87.4134	74.2532	95.4545	94.7727	92.7181
Chr2:60797601-60797800	2	60797601	60797800		Rbms1-001	ENSMUSP00000028347	RNA binding motif, single stranded interacting protein 1 [Source:MGI Symbol;Acc:MGI:1861774]	-	CDS	overlapping	0	32.5	100	100	78.3333	55.8333	89	88.3333	90
Chr2:60798001-60798200	2	60798001	60798200		Rbms1-001	ENSMUSP00000028347	RNA binding motif, single stranded interacting protein 1 [Source:MGI Symbol;Acc:MGI:1861774]	-	CDS	overlapping	0	20.2381	94.7817	93.3333	100	73.3333	82.5	93.5714	84.1667
Chr2:60801201-60801400	2	60801201	60801400		Rbms1-001	ENSMUSP00000028347	RNA binding motif, single stranded interacting protein 1 [Source:MGI Symbol;Acc:MGI:1861774]	-	CDS	overlapping	0	51.7687	98.9796	91.0714	98.2143	33.3929	94.9405	85.1616	63.8946
Chr2:60804401-60804600	2	60804401	60804600		Rbms1-001	ENSMUSP00000028347	RNA binding motif, single stranded interacting protein 1 [Source:MGI Symbol;Acc:MGI:1861774]	-	CDS	overlapping	0	32.5758	68.0952	90.9091	95.4545	64.3939	85.5982	96.9697	84.7619
Chr2:60832401-60832600	2	60832401	60832600		Rbms1-001	ENSMUSP00000028347	RNA binding motif, single stranded interacting protein 1 [Source:MGI Symbol;Acc:MGI:1861774]	-	CDS	overlapping	0	39.362	94.7497	88.4615	78.8461	49.0812	89.7436	88.4432	81.6667
Chr2:60923801-60924000	2	60923801	60924000		Rbms1-001	ENSMUSP00000028347	RNA binding motif, single stranded interacting protein 1 [Source:MGI Symbol;Acc:MGI:1861774]	-	CDS	overlapping	0	21.1111	95.5556	91.0714	90.7381	66.8333	89.4762	87.9444	85.1429
Chr2:61297001-61297200	2	61297001	61297200		null					Not found	0	35.8333	57.4206	56.6667	20	29.6667	50	65.5	51.1667
Chr2:61354001-61354200	2	61354001	61354200		null					Not found	0	21.5278	88.0952	95.8333	80.9722	70.8333	100	92.3611	76.3889
Chr2:62135001-62135200	2	62135001	62135200		Slc4a10-001	ENSMUSP00000099796	solute carrier family 4, sodium bicarbonate cotransporter-like, member 10 [Source:MGI Symbol;Acc:MGI:2150150]	+	CDS	overlapping	0	43.7232	93.5185	85.5357	91.5212	44.9868	85.5556	88.71	66.1111
Chr2:62362401-62362600	2	62362401	62362600		Dpp4-001	ENSMUSP00000044050	dipeptidylpeptidase 4 [Source:MGI Symbol;Acc:MGI:94919]	-	CDS	overlapping	0	59.4444	94.8413	100	97.2222	29.4444	91.6667	88.8889	85.4365
Chr2:62405801-62406000	2	62405801	62406000		Dpp4-001	ENSMUSP00000044050	dipeptidylpeptidase 4 [Source:MGI Symbol;Acc:MGI:94919]	-	CDS	overlapping	0	28.9352	90.8333	93.75	96.25	60.6481	92.2222	89.5833	70.0397
Chr2:62601401-62601600	2	62601401	62601600		Ifih1-001	ENSMUSP00000028259	interferon induced with helicase C domain 1 [Source:MGI Symbol;Acc:MGI:1918836]	-	CDS	overlapping	0	33.0128	95.1099	96.1539	96.1539	64.4231	81.0897	97.4359	88.5897
Chr2:63979601-63979800	2	63979601	63979800		Fign-001	ENSMUSP00000122855	fidgetin [Source:MGI Symbol;Acc:MGI:1890647]	-	CDS	overlapping	0	33.3333	10.9091	0	0	11.039	11.6883	44.3723	21.2121
Chr2:64032401-64032600	2	64032401	64032600		Fign-001	ENSMUSP00000122855	fidgetin [Source:MGI Symbol;Acc:MGI:1890647]	-	CDS	overlapping	0	24.8181	96.1806	98.3333	97.1429	69.0013	81.5873	93.8194	74.0278
Chr2:65089401-65089600	2	65089401	65089600		Cobll1-003	ENSMUSP00000088412	Cobl-like 1 [Source:MGI Symbol;Acc:MGI:2442894]	-	CDS	overlapping	0	31.4322	98	98.8889	82.5	60.5357	100	91.9679	80.2381
Chr2:65170801-65171000	2	65170801	65171000		Cobll1-003	ENSMUSP00000088412	Cobl-like 1 [Source:MGI Symbol;Acc:MGI:2442894]	-	CDS	overlapping	0	67.969	86.7424	100	95.671	25.1263	82.4026	93.0952	61.3636
Chr2:65188601-65188800	2	65188601	65188800		Cobll1-003	ENSMUSP00000088412	Cobl-like 1 [Source:MGI Symbol;Acc:MGI:2442894]	-	CDS	overlapping	0	36.3636	93.9394	95.4545	97.7273	40.1515	100	76.5152	75.9091
Chr2:65217601-65217800	2	65217601	65217800		Cobll1-003	ENSMUSP00000088412	Cobl-like 1 [Source:MGI Symbol;Acc:MGI:2442894]	-	CDS	overlapping	0	57.483	94.3878	92.2619	97.6191	27.1684	95.2381	84.6514	79.2857
Chr2:65223201-65223400	2	65223201	65223400		Cobll1-003	ENSMUSP00000088412	Cobl-like 1 [Source:MGI Symbol;Acc:MGI:2442894]	-	CDS	overlapping	0	48.4451	89.9167	90.8929	98.5714	41.7024	82.1429	90.1474	73.2143
Chr2:65233201-65233400	2	65233201	65233400		Cobll1-003	ENSMUSP00000088412	Cobl-like 1 [Source:MGI Symbol;Acc:MGI:2442894]	-	CDS	overlapping	0	35.0208	44.4872	54.359	67.9487	21.9542	34.1026	56.975	40.3846
Chr2:65423601-65423800	2	65423601	65423800		Scn3a-001	ENSMUSP00000097647	sodium channel, voltage-gated, type III, alpha [Source:MGI Symbol;Acc:MGI:98249]	-	CDS	upstream	36757	53.7381	97.0717	94	78.4524	37	73.5	90.7381	75
Chr2:65930201-65930400	2	65930201	65930400		Csrnp3-001	ENSMUSP00000117533	cysteine-serine-rich nuclear protein 3 [Source:MGI Symbol;Acc:MGI:1925021]	+	CDS	overlapping	0	23.9749	83.0252	85.5556	100	59.4444	77.7778	83.4193	85.3175
Chr2:65993601-65993800	2	65993601	65993800		Csrnp3-001	ENSMUSP00000117533	cysteine-serine-rich nuclear protein 3 [Source:MGI Symbol;Acc:MGI:1925021]	+	CDS	overlapping	0	29.8557	98.1771	95.9375	97.1875	60.3472	80.2083	90.2029	85.4167
Chr2:66092001-66092200	2	66092001	66092200		Galnt3-001	ENSMUSP00000028378escription=UDP-N-acetyl-alpha-D-galactosamine:polypeptideN-acetylgalactosaminyltransferase 3 [Source:MGISymbol;Acc:MGI:894695]	No description	-	CDS	overlapping	0	22.3611	85.9848	95.8333	86.8056	71.9444	97.2222	94.3056	91.3889
Chr2:66155601-66155800	2	66155601	66155800		Ttc21b-001	ENSMUSP00000099779	tetratricopeptide repeat domain 21B [Source:MGI Symbol;Acc:MGI:1920918]	-	CDS	upstream	28966	21.7949	96.2607	97.4359	97.1795	76.6667	88.8461	98.4615	78.0678
Chr2:66179801-66180000	2	66179801	66180000		Ttc21b-001	ENSMUSP00000099779	tetratricopeptide repeat domain 21B [Source:MGI Symbol;Acc:MGI:1920918]	-	CDS	upstream	4766	21.2381	34.1667	79.3333	58.8333	37.6191	69.1667	58.8571	51
Chr2:66698401-66698600	2	66698401	66698600		Scn7a-001	ENSMUSP00000042405	sodium channel, voltage-gated, type VII, alpha [Source:MGI Symbol;Acc:MGI:102965]	-	CDS	overlapping	0	20.7222	95.4167	96.3333	96.6667	68.1111	100	88.8333	83.3333
Chr2:67430001-67430200	2	67430001	67430200		AL773549.1-201	ENSMUSP00000136315	No description	+	CDS	overlapping	0	22.3431	93.2727	94.5833	97.1429	74.7403	88	97.0833	85.5
Chr2:67524601-67524800	2	67524601	67524800		Xirp2-201	ENSMUSP00000028410	xin actin-binding repeat containing 2 [Source:MGI Symbol;Acc:MGI:2685198]	+	CDS	overlapping	0	27.9167	58.1944	82.6389	45.6944	49.0278	63.8724	76.9444	58.6607
Chr2:67574001-67574200	2	67574001	67574200		Xirp2-201	ENSMUSP00000028410	xin actin-binding repeat containing 2 [Source:MGI Symbol;Acc:MGI:2685198]	+	CDS	upstream	47750	29.601	90	83.3333	85	50.0657	77.8572	79.6667	54.1905
Chr2:67903201-67903400	2	67903201	67903400		null					Not found	0	37.1823	92.674	89.2308	94.5665	55.8214	95.5128	93.0037	93.5165
Chr2:68123601-68123800	2	68123601	68123800		B3galt1-001	ENSMUSP00000041343	UDP-Gal:betaGlcNAc beta 1,3-galactosyltransferase, polypeptide 1 [Source:MGI Symbol;Acc:MGI:1349403]	+	CDS	upstream	4678	27.2903	97.2381	97.1429	97.5	60.5119	93.8333	87.8022	76.6667
Chr2:68220801-68221000	2	68220801	68221000		Stk39-001	ENSMUSP00000099776	serine/threonine kinase 39, STE20/SPS1 homolog (yeast) [Source:MGI Symbol;Acc:MGI:1858416]	-	CDS	overlapping	0	37.037	98.4127	95.8333	93.3333	58.3333	91.2037	95.3704	93.4259
Chr2:68244201-68244400	2	68244201	68244400		Stk39-001	ENSMUSP00000099776	serine/threonine kinase 39, STE20/SPS1 homolog (yeast) [Source:MGI Symbol;Acc:MGI:1858416]	-	CDS	overlapping	0	51.1667	96.6667	96.3333	97.5	46.3333	69.3333	97.5	81.0556
Chr2:68288001-68288200	2	68288001	68288200		Stk39-001	ENSMUSP00000099776	serine/threonine kinase 39, STE20/SPS1 homolog (yeast) [Source:MGI Symbol;Acc:MGI:1858416]	-	CDS	overlapping	0	34.0555	98.3333	90.6548	98.3333	58.1111	97.0833	92.1667	82.5595
Chr2:68320801-68321000	2	68320801	68321000		Stk39-001	ENSMUSP00000099776	serine/threonine kinase 39, STE20/SPS1 homolog (yeast) [Source:MGI Symbol;Acc:MGI:1858416]	-	CDS	overlapping	0	36.4444	98.3333	97.9365	79.3333	54.4444	82.6508	90.8889	74.5714
Chr2:68349601-68349800	2	68349601	68349800		Stk39-001	ENSMUSP00000099776	serine/threonine kinase 39, STE20/SPS1 homolog (yeast) [Source:MGI Symbol;Acc:MGI:1858416]	-	CDS	overlapping	0	57.5952	50.381	70	48.3333	11.3333	59.1667	68.9286	65
Chr2:68366201-68366400	2	68366201	68366400		Stk39-001	ENSMUSP00000099776	serine/threonine kinase 39, STE20/SPS1 homolog (yeast) [Source:MGI Symbol;Acc:MGI:1858416]	-	CDS	overlapping	0	55.4643	95	100	100	37.6191	100	93.0833	46.1667
Chr2:68376801-68377000	2	68376801	68377000		Stk39-001	ENSMUSP00000099776	serine/threonine kinase 39, STE20/SPS1 homolog (yeast) [Source:MGI Symbol;Acc:MGI:1858416]	-	CDS	overlapping	0	70.1667	92.7976	88.5714	65	11.1667	100	81.3333	64.3333
Chr2:68379601-68379800	2	68379601	68379800		Stk39-001	ENSMUSP00000099776	serine/threonine kinase 39, STE20/SPS1 homolog (yeast) [Source:MGI Symbol;Acc:MGI:1858416]	-	CDS	overlapping	0	33.0736	93.6364	100	96.2121	56.2338	92.3377	89.3074	77.1212
Chr2:68379801-68380000	2	68379801	68380000		Stk39-001	ENSMUSP00000099776	serine/threonine kinase 39, STE20/SPS1 homolog (yeast) [Source:MGI Symbol;Acc:MGI:1858416]	-	CDS	overlapping	0	35	100	100	63.3333	45.6667	77.5	80.6667	70.8333
Chr2:68384601-68384800	2	68384601	68384800		Stk39-001	ENSMUSP00000099776	serine/threonine kinase 39, STE20/SPS1 homolog (yeast) [Source:MGI Symbol;Acc:MGI:1858416]	-	CDS	overlapping	0	39.4004	95.3889	94.1111	92.5	48.8571	85	88.2576	63.0278
Chr2:68386601-68386800	2	68386601	68386800		Stk39-001	ENSMUSP00000099776	serine/threonine kinase 39, STE20/SPS1 homolog (yeast) [Source:MGI Symbol;Acc:MGI:1858416]	-	CDS	overlapping	0	54.2659	98.9583	96.2169	98.3333	39.4841	67.1296	93.75	65.4167
Chr2:68404401-68404600	2	68404401	68404600		Stk39-001	ENSMUSP00000099776	serine/threonine kinase 39, STE20/SPS1 homolog (yeast) [Source:MGI Symbol;Acc:MGI:1858416]	-	CDS	overlapping	0	32.7945	99.2188	96.6667	96.875	64.7254	92.7083	97.5198	73.9583
Chr2:68426001-68426200	2	68426001	68426200		Stk39-001	ENSMUSP00000099776	serine/threonine kinase 39, STE20/SPS1 homolog (yeast) [Source:MGI Symbol;Acc:MGI:1858416]	-	CDS	overlapping	0	20.5714	96.5714	97.5	96.9048	78	95.2381	98.5714	89.6667
Chr2:68468201-68468400	2	68468201	68468400		Stk39-001	ENSMUSP00000099776	serine/threonine kinase 39, STE20/SPS1 homolog (yeast) [Source:MGI Symbol;Acc:MGI:1858416]	-	CDS	overlapping	0	46.2341	90.7381	91.6667	98	49.0873	88.1389	95.3214	93.3333
Chr2:68468401-68468600	2	68468401	68468600		Stk39-001	ENSMUSP00000099776	serine/threonine kinase 39, STE20/SPS1 homolog (yeast) [Source:MGI Symbol;Acc:MGI:1858416]	-	CDS	overlapping	0	36.7499	85.8608	89.7436	84.0659	51.0431	86.7216	87.793	74.8932
Chr2:68499601-68499800	2	68499601	68499800		Stk39-001	ENSMUSP00000099776	serine/threonine kinase 39, STE20/SPS1 homolog (yeast) [Source:MGI Symbol;Acc:MGI:1858416]	-	CDS	downstream	27724	28.0128	95.8791	96.7949	98.0769	66.6667	91.7216	94.6795	90
Chr2:68546801-68547000	2	68546801	68547000		4933409G03Rik-001	ENSMUSP00000099774	RIKEN cDNA 4933409G03 gene [Source:MGI Symbol;Acc:MGI:3045336]	+	CDS	downstream	41815	20	88	98	96.6667	76.6667	86.6667	96.6667	83.3333
Chr2:68871001-68871200	2	68871001	68871200		Lass6-001	ENSMUSP00000028426	LAG1 homolog, ceramide synthase 6 [Source:MGI Symbol;Acc:MGI:2442564]	+	CDS	overlapping	0	43.8889	96.0317	86.6667	100	49.8333	93.5714	93.7222	76.1905
Chr2:68884401-68884600	2	68884401	68884600		Lass6-001	ENSMUSP00000028426	LAG1 homolog, ceramide synthase 6 [Source:MGI Symbol;Acc:MGI:2442564]	+	CDS	overlapping	0	31.919	97.9167	94.1667	96.7262	57.8356	82.5132	89.7547	88.3333
Chr2:68884601-68884800	2	68884601	68884800		Lass6-001	ENSMUSP00000028426	LAG1 homolog, ceramide synthase 6 [Source:MGI Symbol;Acc:MGI:2442564]	+	CDS	overlapping	0	35.4048	94	100	90.8333	39.1667	62.5	74.5714	61.8333
Chr2:68927001-68927200	2	68927001	68927200		Lass6-001	ENSMUSP00000028426	LAG1 homolog, ceramide synthase 6 [Source:MGI Symbol;Acc:MGI:2442564]	+	CDS	overlapping	0	33.5476	93.2381	97.5	95	63.3571	78.2143	96.9048	72.3095
Chr2:69219601-69219800	2	69219601	69219800		G6pc2-001	ENSMUSP00000005364	glucose-6-phosphatase, catalytic, 2 [Source:MGI Symbol;Acc:MGI:1277193]	+	CDS	downstream	233	22.7857	89.0909	95	97.1429	67.2143	73.7381	90	45.3333
Chr2:69544201-69544400	2	69544201	69544400		Lrp2-001	ENSMUSP00000079752	low density lipoprotein receptor-related protein 2 [Source:MGI Symbol;Acc:MGI:95794]	-	CDS	overlapping	0	49.2177	97.4359	100	85.1282	21.2912	84.6154	70.5089	62.7198
Chr2:69655601-69655800	2	69655601	69655800		Bbs5-001	ENSMUSP00000074494	Bardet-Biedl syndrome 5 (human) [Source:MGI Symbol;Acc:MGI:1919819]	+	CDS	overlapping	0	21.0173	95.2273	100	97.7273	74.8918	93.2359	95.9091	89.2424
Chr2:69708601-69708800	2	69708601	69708800		Fastkd1-001	ENSMUSP00000072896	FAST kinase domains 1 [Source:MGI Symbol;Acc:MGI:2444596]	-	CDS	overlapping	0	24.4762	95.2222	92.3809	100	64.3333	91.6667	88.8095	91.6667
Chr2:70066001-70066200	2	70066001	70066200		Myo3b-201	ENSMUSP00000055362	myosin IIIB [Source:MGI Symbol;Acc:MGI:2448580]	+	CDS	overlapping	0	32.7179	96.0714	81.6667	76.4167	61.3333	76.7302	94.0512	84.1667
Chr2:70095801-70096000	2	70095801	70096000		Myo3b-201	ENSMUSP00000055362	myosin IIIB [Source:MGI Symbol;Acc:MGI:2448580]	+	CDS	overlapping	0	41.1944	92.9048	96	97.5	46.6667	84.1667	87.8611	69.5476
Chr2:70096401-70096600	2	70096401	70096600		Myo3b-201	ENSMUSP00000055362	myosin IIIB [Source:MGI Symbol;Acc:MGI:2448580]	+	CDS	overlapping	0	53.8889	86.6667	88.8889	91.6667	41.25	84.7222	95.1389	75.6944
Chr2:70128001-70128200	2	70128001	70128200		Myo3b-201	ENSMUSP00000055362	myosin IIIB [Source:MGI Symbol;Acc:MGI:2448580]	+	CDS	overlapping	0	47.3626	90.1282	76.9231	76.9231	39.652	69.2308	87.0147	62.6557
Chr2:70196001-70196200	2	70196001	70196200		Myo3b-201	ENSMUSP00000055362	myosin IIIB [Source:MGI Symbol;Acc:MGI:2448580]	+	CDS	overlapping	0	43.4167	90.9722	80	69.1667	41.6667	81.5476	85.0833	80.5
Chr2:70218601-70218800	2	70218601	70218800		Myo3b-201	ENSMUSP00000055362	myosin IIIB [Source:MGI Symbol;Acc:MGI:2448580]	+	CDS	overlapping	0	28.6255	87.2727	100	100	45.6169	78.0303	74.2424	72.1212
Chr2:70263001-70263200	2	70263001	70263200		Myo3b-201	ENSMUSP00000055362	myosin IIIB [Source:MGI Symbol;Acc:MGI:2448580]	+	CDS	overlapping	0	26.645	97.7273	92.4242	82.0346	57.5758	64.5455	84.2208	84.5455
Chr2:70322801-70323000	2	70322801	70323000		Myo3b-201	ENSMUSP00000055362	myosin IIIB [Source:MGI Symbol;Acc:MGI:2448580]	+	CDS	overlapping	0	30.9488	94.7727	94.5455	79.311	59.3723	72.2727	90.3211	89.5455
Chr2:70327401-70327600	2	70327401	70327600		Myo3b-201	ENSMUSP00000055362	myosin IIIB [Source:MGI Symbol;Acc:MGI:2448580]	+	CDS	overlapping	0	23.7401	96.875	92.9167	100	63.4127	88.3333	87.1528	77.2222
Chr2:70327801-70328000	2	70327801	70328000		Myo3b-201	ENSMUSP00000055362	myosin IIIB [Source:MGI Symbol;Acc:MGI:2448580]	+	CDS	overlapping	0	23.2051	89.652	96.1539	97.4359	63.4615	95.5128	86.6667	93.5897
Chr2:70388601-70388800	2	70388601	70388800		Myo3b-201	ENSMUSP00000055362	myosin IIIB [Source:MGI Symbol;Acc:MGI:2448580]	+	CDS	overlapping	0	36.1746	82.5152	95	96.6667	53.7143	89	89.8889	64
Chr2:70421601-70421800	2	70421601	70421800		Myo3b-201	ENSMUSP00000055362	myosin IIIB [Source:MGI Symbol;Acc:MGI:2448580]	+	CDS	overlapping	0	31.8651	84.5714	93.5	96	55.8333	91	87.6984	73.1667
Chr2:70425601-70425800	2	70425601	70425800		Myo3b-201	ENSMUSP00000055362	myosin IIIB [Source:MGI Symbol;Acc:MGI:2448580]	+	CDS	overlapping	0	36.5385	93.9561	92.3077	97.4359	39.359	72.8205	75.8974	92.3077
Chr2:70443401-70443600	2	70443401	70443600		Myo3b-201	ENSMUSP00000055362	myosin IIIB [Source:MGI Symbol;Acc:MGI:2448580]	+	CDS	upstream	16440	44.8571	70.8333	84.3651	91.6667	46.1429	79.3333	91	89
Chr2:70507201-70507400	2	70507201	70507400		4933404M02Rik-001	ENSMUSP00000097619	RIKEN cDNA 4933404M02 gene [Source:MGI Symbol;Acc:MGI:1913998]	+	CDS	downstream	1703	41.9365	96.4444	91.4286	93.6032	50.9524	90	92.8889	93.3889
Chr2:70507401-70507600	2	70507401	70507600		4933404M02Rik-001	ENSMUSP00000097619	RIKEN cDNA 4933404M02 gene [Source:MGI Symbol;Acc:MGI:1913998]	+	CDS	downstream	1503	32.7143	98	94.9048	86.9048	56.7857	82.21	89.5	78.8333
Chr2:70783601-70783800	2	70783601	70783800		Tlk1-001	ENSMUSP00000035961	tousled-like kinase 1 [Source:MGI Symbol;Acc:MGI:2441683]	-	CDS	overlapping	0	38.1667	96	87.7778	88.3333	49.8333	79.1667	88	86.5476
Chr2:70842401-70842600	2	70842401	70842600		Tlk1-001	ENSMUSP00000035961	tousled-like kinase 1 [Source:MGI Symbol;Acc:MGI:2441683]	-	CDS	downstream	17070	46.0317	97.2222	83.8333	91.2381	35.2778	82.7857	81.3095	54.8333
Chr2:70966201-70966400	2	70966201	70966400		Mettl8-001	ENSMUSP00000107804	methyltransferase like 8 [Source:MGI Symbol;Acc:MGI:2385142]	-	CDS	overlapping	0	32.3377	95.4545	84.8485	98.1818	55.6061	78.7879	87.9437	92.3737
Chr2:71163001-71163200	2	71163001	71163200		Cybrd1-001	ENSMUSP00000028403	cytochrome b reductase 1 [Source:MGI Symbol;Acc:MGI:2654575]	+	CDS	upstream	24344	20.068	24.513	0	16.6667	0	9.52381	20.068	8.6593
Chr2:71279401-71279600	2	71279401	71279600		Slc25a12-001	ENSMUSP00000122103	solute carrier family 25 (mitochondrial carrier, Aralar), member 12 [Source:MGI Symbol;Acc:MGI:1926080]	-	CDS	overlapping	0	36.1224	97.1429	97.3809	85.6463	47.381	51.1905	83.5034	46.4286
Chr2:71458801-71459000	2	71458801	71459000		Metap1d-001	ENSMUSP00000048190	methionyl aminopeptidase type 1D (mitochondrial) [Source:MGI Symbol;Acc:MGI:1913809]	+	CDS	overlapping	0	21.4394	97.6191	98.8095	93.5417	73.8384	99.1667	95.2778	84.8611
Chr2:71532801-71533000	2	71532801	71533000		Dlx1-006	ENSMUSP00000134335	distal-less homeobox 1 [Source:MGI Symbol;Acc:MGI:94901]	+	CDS	upstream	112	47.2064	69.3507	51.6667	87.5556	33.1111	59.4444	80.3175	34.4444
Chr2:71598601-71598800	2	71598601	71598800		null					Not found	0	25.2381	97.1429	100	94.3333	70.8333	95.5556	96.0714	97.5
Chr2:71652201-71652400	2	71652201	71652400		null					Not found	0	50.3846	88.6447	92.9487	78.8461	18.3333	68.4615	68.718	45.8974
Chr2:71774601-71774800	2	71774601	71774800		Itga6-002	ENSMUSP00000107729	integrin alpha 6 [Source:MGI Symbol;Acc:MGI:96605]	+	CDS	downstream	12339	23.8528	90.3056	85.8333	100	65.2381	89.1667	89.0909	91.3333
Chr2:71897401-71897600	2	71897401	71897600		Pdk1-001	ENSMUSP00000006669	pyruvate dehydrogenase kinase, isoenzyme 1 [Source:MGI Symbol;Acc:MGI:1926119]	+	CDS	overlapping	0	31.0913	94.6548	94.1667	89.1667	60.7976	100	91.8889	66.1746
Chr2:71897601-71897800	2	71897601	71897800		Pdk1-001	ENSMUSP00000006669	pyruvate dehydrogenase kinase, isoenzyme 1 [Source:MGI Symbol;Acc:MGI:1926119]	+	CDS	overlapping	0	58.4632	85.2814	100	98.4848	37.2078	82.4675	95.671	78.29
Chr2:71986201-71986400	2	71986201	71986400		Rapgef4-001	ENSMUSP00000088336	Rap guanine nucleotide exchange factor (GEF) 4 [Source:MGI Symbol;Acc:MGI:1917723]	+	CDS	overlapping	0	37.1212	90.9091	87.8788	83.3333	53.7879	57.3268	90.9091	68.1818
Chr2:72054001-72054200	2	72054001	72054200		Rapgef4-001	ENSMUSP00000088336	Rap guanine nucleotide exchange factor (GEF) 4 [Source:MGI Symbol;Acc:MGI:1917723]	+	CDS	overlapping	0	38.25	95	98	94.6667	60.5	91.6667	98.75	92.5
Chr2:72092401-72092600	2	72092401	72092600		Rapgef4-001	ENSMUSP00000088336	Rap guanine nucleotide exchange factor (GEF) 4 [Source:MGI Symbol;Acc:MGI:1917723]	+	CDS	overlapping	0	23.6364	97.4026	93.1818	83.4848	73.0303	92.1212	96.6667	88.5498
Chr2:72213601-72213800	2	72213601	72213800		Rapgef4-001	ENSMUSP00000088336	Rap guanine nucleotide exchange factor (GEF) 4 [Source:MGI Symbol;Acc:MGI:1917723]	+	CDS	overlapping	0	29.5996	95.1299	100	93.9394	65.1515	90.9091	94.7511	95.4545
Chr2:72297801-72298000	2	72297801	72298000		B230120H23Rik-001	ENSMUSP00000088334	RIKEN cDNA B230120H23 gene [Source:MGI Symbol;Acc:MGI:2443258]	+	CDS	downstream	222	29.1667	78.3333	91.6667	96.6667	70.8333	98	100	86
Chr2:72324401-72324600	2	72324401	72324600		B230120H23Rik-001	ENSMUSP00000088334	RIKEN cDNA B230120H23 gene [Source:MGI Symbol;Acc:MGI:2443258]	+	CDS	overlapping	0	23.3333	95.1587	93.3333	95	59.4444	91.6667	82.7778	75.4127
Chr2:72326401-72326600	2	72326401	72326600		B230120H23Rik-001	ENSMUSP00000088334	RIKEN cDNA B230120H23 gene [Source:MGI Symbol;Acc:MGI:2443258]	+	CDS	overlapping	0	28.3095	89.2381	92.7778	82.5	69.0238	95	97.3333	81.1667
Chr2:72357601-72357800	2	72357601	72357800		B230120H23Rik-001	ENSMUSP00000088334	RIKEN cDNA B230120H23 gene [Source:MGI Symbol;Acc:MGI:2443258]	+	CDS	overlapping	0	46.3929	91.3333	88	91.2698	44.2619	87.1989	90.6548	67.6191
Chr2:72367001-72367200	2	72367001	72367200		B230120H23Rik-001	ENSMUSP00000088334	RIKEN cDNA B230120H23 gene [Source:MGI Symbol;Acc:MGI:2443258]	+	CDS	overlapping	0	39.6111	93.5714	96.6667	86.1548	49.4444	93.75	89.0556	72.2045
Chr2:72372201-72372400	2	72372201	72372400		B230120H23Rik-001	ENSMUSP00000088334	RIKEN cDNA B230120H23 gene [Source:MGI Symbol;Acc:MGI:2443258]	+	CDS	overlapping	0	56.1508	97.9167	97.9167	91.6667	34.127	94.4444	90.2778	88.1944
Chr2:72383401-72383600	2	72383401	72383600		B230120H23Rik-001	ENSMUSP00000088334	RIKEN cDNA B230120H23 gene [Source:MGI Symbol;Acc:MGI:2443258]	+	CDS	overlapping	0	45.5792	94.1667	91.6667	100	52.3909	98.6111	97.9701	88.254
Chr2:72383601-72383800	2	72383601	72383800		B230120H23Rik-001	ENSMUSP00000088334	RIKEN cDNA B230120H23 gene [Source:MGI Symbol;Acc:MGI:2443258]	+	CDS	overlapping	0	40.2083	95.8333	94.4444	95.5556	49.7222	93.3333	89.9306	78.4722
Chr2:72390001-72390200	2	72390001	72390200		B230120H23Rik-001	ENSMUSP00000088334	RIKEN cDNA B230120H23 gene [Source:MGI Symbol;Acc:MGI:2443258]	+	CDS	overlapping	0	34.6309	82.7143	54.8333	78.5	28.8691	68.9509	63.5	47.881
Chr2:72420401-72420600	2	72420401	72420600		B230120H23Rik-001	ENSMUSP00000088334	RIKEN cDNA B230120H23 gene [Source:MGI Symbol;Acc:MGI:2443258]	+	CDS	overlapping	0	20	97.5	90	95	73.3333	86.6667	93.3333	86.6667
Chr2:72506201-72506400	2	72506201	72506400		Cdca7-001	ENSMUSP00000099752	cell division cycle associated 7 [Source:MGI Symbol;Acc:MGI:1914203]	+	CDS	upstream	20451	21.6667	92.0996	91.8182	93.5675	78.3333	90.9091	100	85.0649
Chr2:72516601-72516800	2	72516601	72516800		Cdca7-001	ENSMUSP00000099752	cell division cycle associated 7 [Source:MGI Symbol;Acc:MGI:1914203]	+	CDS	upstream	30851	23.8095	15.7143	10.7143	13.9286	2.38095	18.0952	26.1905	5.95238
Chr2:72620001-72620200	2	72620001	72620200		null					Not found	0	40.2064	92.5833	87.8214	94.5	58.5436	76.6667	98.75	78.1587
Chr2:72813601-72813800	2	72813601	72813800		null					Not found	0	22.6667	86.9167	100	90	68.3333	89.5	91	72.3333
Chr2:72996001-72996200	2	72996001	72996200		Gm11084-201	ENSMUSP00000107693	predicted gene 11084 [Source:MGI Symbol;Acc:MGI:3779315]	-	CDS	downstream	9285	37.0714	94.0317	92.1429	90.6667	45	60.8333	82.0714	73.2143
Chr2:73000201-73000400	2	73000201	73000400		Gm11084-201	ENSMUSP00000107693	predicted gene 11084 [Source:MGI Symbol;Acc:MGI:3779315]	-	CDS	downstream	13485	21.1599	92.0513	84.7985	93.0769	73.6264	86.6667	94.7863	69.2308
Chr2:73306201-73306400	2	73306201	73306400		Cir1-001	ENSMUSP00000049834	corepressor interacting with RBPJ, 1 [Source:MGI Symbol;Acc:MGI:1914185]	-	CDS	overlapping	0	25.8214	92.1429	96	85	61.5	94.4048	87.3214	90.6032
Chr2:73323201-73323400	2	73323201	73323400		Scrn3-001	ENSMUSP00000088320	secernin 3 [Source:MGI Symbol;Acc:MGI:1921866]	+	CDS	overlapping	0	21.8182	88.5675	95.4545	89.5455	72.7273	85.4545	94.5455	89.8485
Chr2:73441201-73441400	2	73441201	73441400		Wipf1-001	ENSMUSP00000092268	WAS/WASL interacting protein family, member 1 [Source:MGI Symbol;Acc:MGI:2178801]	-	CDS	overlapping	0	39.6742	95.8333	96.3889	100	55.4167	91	95.0909	85.7143
Chr2:73457401-73457600	2	73457401	73457600		Wipf1-001	ENSMUSP00000092268	WAS/WASL interacting protein family, member 1 [Source:MGI Symbol;Acc:MGI:2178801]	-	CDS	downstream	9502	69.6939	80.8758	86.0714	85.4167	16.6667	90.856	86.3605	46.8708
Chr2:73534801-73535000	2	73534801	73535000		Chrna1-001	ENSMUSP00000028515	cholinergic receptor, nicotinic, alpha polypeptide 1 (muscle) [Source:MGI Symbol;Acc:MGI:87885]	-	CDS	upstream	31176	30.1531	97.6191	90.9439	97.3809	46.2075	95.2381	76.3605	56.4314
Chr2:73782801-73783000	2	73782801	73783000		Chn1-001	ENSMUSP00000107655	chimerin (chimaerin) 1 [Source:MGI Symbol;Acc:MGI:1915674]	-	CDS	downstream	7760	38.9583	97.1429	91.6667	78.1944	59.375	93.9484	98.3333	77.7778
Chr2:73915801-73916000	2	73915801	73916000		Atp5g3-001	ENSMUSP00000018914	ATP synthase, H+ transporting, mitochondrial F0 complex, subunit C3 (subunit 9) [Source:MGI Symbol;Acc:MGI:2442035]	-	CDS	downstream	4808	36.2255	77.549	81.9608	43.0392	48.9216	73.3333	85.1471	78.0392
Chr2:74065401-74065600	2	74065401	74065600		null					Not found	0	23.3478	96.3636	89.0909	83.171	60.4545	80	83.8023	83.1493
Chr2:74066801-74067000	2	74066801	74067000		null					Not found	0	20.6136	92.8114	97.4359	95	59.4505	80.0733	80.0641	60.5311
Chr2:74266401-74266600	2	74266401	74266600		null					Not found	0	28.5866	96.6667	98	98.3333	68.1667	96.9048	96.7532	93.6667
Chr2:74346601-74346800	2	74346601	74346800		null					Not found	0	38	91.6623	97.3214	90.6429	60	91.2222	98	80.8333
Chr2:74651201-74651400	2	74651201	74651400		Evx2-001	ENSMUSP00000001867	even skipped homeotic gene 2 homolog [Source:MGI Symbol;Acc:MGI:95462]	-	CDS	upstream	4216	43.8045	86.5812	88.6325	95.8974	37.2211	72.2802	81.0256	67.033
Chr2:74721201-74721400	2	74721201	74721400		Hoxd4-001	ENSMUSP00000107611	homeobox D4 [Source:MGI Symbol;Acc:MGI:96208]	+	CDS	downstream	5879	58.5	85	100	96.6667	31.5	83.5	90	70.5
Chr2:74726001-74726200	2	74726001	74726200		Hoxd4-001	ENSMUSP00000107611	homeobox D4 [Source:MGI Symbol;Acc:MGI:96208]	+	CDS	downstream	1079	29.2857	48.088	31.6667	53.2756	18.0628	32.7273	47.3485	39.4048
Chr2:74748001-74748200	2	74748001	74748200		Hoxd3-001	ENSMUSP00000107614	homeobox D3 [Source:MGI Symbol;Acc:MGI:96207]	+	CDS	upstream	922	22.157	39.6337	48.6264	51.8864	8.97436	31.2454	31.1314	29.7161
Chr2:74884401-74884600	2	74884401	74884600		Mtx2-001	ENSMUSP00000028511	metaxin 2 [Source:MGI Symbol;Acc:MGI:1859652]	+	CDS	upstream	7927	29.6667	95.8333	95	95	65	82.5	94.6667	87.6667
Chr2:74923401-74923600	2	74923401	74923600		Mtx2-001	ENSMUSP00000028511	metaxin 2 [Source:MGI Symbol;Acc:MGI:1859652]	+	CDS	upstream	46927	25	88.5065	91.3636	74.0909	50.1515	49.2424	75.1515	84.5238
Chr2:74923601-74923800	2	74923601	74923800		Mtx2-001	ENSMUSP00000028511	metaxin 2 [Source:MGI Symbol;Acc:MGI:1859652]	+	CDS	upstream	47127	28.0584	86.75	95	80.0476	64.2143	83.5	92.2727	92.7222
Chr2:74998401-74998600	2	74998401	74998600		null					Not found	0	37.5125	96.4286	100	87.7273	57.2727	65.9848	94.7852	91.3636
Chr2:75002801-75003000	2	75002801	75003000		null					Not found	0	53.0093	94.0873	95.5556	84.7222	44.9074	85.4167	97.9167	85.1389
Chr2:75015001-75015200	2	75015001	75015200		null					Not found	0	22.5833	97.5	91	87.5	62.9167	83.3572	85.5	82.3333
Chr2:75069801-75070000	2	75069801	75070000		null					Not found	0	26.2121	93.6823	88.6364	93.1818	63.1818	87.3052	89.3939	79.5455
Chr2:75070201-75070400	2	75070201	75070400		null					Not found	0	23.2619	94.6667	98	93.8095	66.5476	93.3333	89.8095	98.3333
Chr2:75090601-75090800	2	75090601	75090800		null					Not found	0	39.3939	72.3485	83.0303	66.5152	57.5758	42.4242	96.9697	87.8788
Chr2:75117801-75118000	2	75117801	75118000		null					Not found	0	23.0476	79.1223	93.8333	84.3333	53.9524	60.3175	77	79.4515
Chr2:75130601-75130800	2	75130601	75130800		null					Not found	0	55.2513	93.8095	92.3611	87.8373	40.3175	89.3056	95.5688	78.2738
Chr2:75348601-75348800	2	75348601	75348800		null					Not found	0	25.7359	88.4848	88.7662	75.3788	52.7489	86.8182	78.4848	85.6061
Chr2:75634601-75634800	2	75634601	75634800		Hnrnpa3-002	ENSMUSP00000107595	heterogeneous nuclear ribonucleoprotein A3 [Source:MGI Symbol;Acc:MGI:1917171]	+	CDS	downstream	24518	23.0769	95.8974	96.1539	60.641	76.9231	96.5385	100	86.282
Chr2:75660601-75660800	2	75660601	75660800		Hnrnpa3-002	ENSMUSP00000107595	heterogeneous nuclear ribonucleoprotein A3 [Source:MGI Symbol;Acc:MGI:1917171]	+	CDS	overlapping	0	22.3755	68.3214	62.4286	57.6496	33.9841	64.1191	56.3596	20.8095
Chr2:75689801-75690000	2	75689801	75690000		Nfe2l2-001	ENSMUSP00000099733	nuclear factor, erythroid derived 2, like 2 [Source:MGI Symbol;Acc:MGI:108420]	-	CDS	overlapping	0	29.3833	95.4545	90.8983	93.1818	60.6061	88.6364	89.9894	76.2121
Chr2:75767601-75767800	2	75767601	75767800		null					Not found	0	21.9048	92.6465	98.3333	100	74.4444	92.4048	96.3492	83.5714
Chr2:75772801-75773000	2	75772801	75773000		null					Not found	0	55.974	92.8571	95.4545	80.7576	12.1212	82.2727	68.0952	53.7879
Chr2:75790201-75790400	2	75790201	75790400		Agps-001	ENSMUSP00000041967	alkylglycerone phosphate synthase [Source:MGI Symbol;Acc:MGI:2443065]	+	CDS	downstream	41813	29.5455	94.1558	100	89.3939	65.1515	70.0649	94.697	66.8182
Chr2:76007801-76008000	2	76007801	76008000		Pde11a-001	ENSMUSP00000097572	phosphodiesterase 11A [Source:MGI Symbol;Acc:MGI:3036251]	-	CDS	overlapping	0	53.088	89.5455	91.039	100	38.8312	75.8081	91.9192	74.5455
[truncated: 21,255 more rows]

## Sheet: Caput_hypermethylated_tiles
Probe	Chromosome	Start	End	Probe Strand	Feature	ID	Description	Feature Strand	Type	Feature Orientation	Distance	Difference	Swift t5	Swift t4	Swift t3	Swift caput	Swift corpus	Swift cauda	Swift vasdef
[truncated: 25,730 more rows]
