# Supplementary material for: Stability of the cytosine methylome during post-testicular sperm maturation in mouse
Source: PLoS Genet. 2021 Mar 4;17(3):e1009416. doi: 10.1371/journal.pgen.1009416 (PMC7963034; doi:10.1371/journal.pgen.1009416)
Supplement: S3 Table — Rows show methylation levels and location of nearest gene for annotated CpG islands. (XLSX) [file pgen.1009416.s003.xlsx]

## Sheet: Swift_CGI_report
Chromosome	Start	End	Feature		ID	Description	Feature Strand	Type	Feature Orientation	Distance	Swift t5	Swift t4	Swift t3	Swift caput	Swift corpus	Swift cauda	Swift vasdef
19	59464083	59464448	Emx2-001	Emx2	ENSMUSP00000053361	empty spiracles homolog 2 (Drosophila) [Source:MGI Symbol;Acc:MGI:95388]	+	CDS	upstream	36	83.3333	100	100	0	75	92.3077	100
5	139956969	139957343	null						Not found	0	95.5556	93.9394	100	12.1212	91.3043	88.8889	30.303
12	86379670	86380056	Esrrb-001	Esrrb	ENSMUSP00000112103	estrogen related receptor, beta [Source:MGI Symbol;Acc:MGI:1346832]	+	CDS	overlapping	0	93.9394	87.5	78.1818	6.81818	74.5455	90.1409	55.814
2	87525901	87526323	Olfr153-001	Olfr153	ENSMUSP00000076681	olfactory receptor 153 [Source:MGI Symbol;Acc:MGI:1313138]	+	CDS	downstream	5712	100	0	100	0	100	80	83.3333
11	117326934	117327305	Sept9-001	Sept9	ENSMUSP00000091435	septin 9 [Source:MGI Symbol;Acc:MGI:1858222]	+	CDS	overlapping	0	88.5057	94.1176	94.5946	16.6667	91.6667	92.5926	62.963
8	70774539	70774908	Pik3r2-001	Pik3r2	ENSMUSP00000034296	phosphatidylinositol 3-kinase, regulatory subunit, polypeptide 2 (p85 beta) [Source:MGI Symbol;Acc:MGI:1098772]	-	CDS	overlapping	0	95.6522	88.4615	97.2222	15.7895	83.3333	92.1875	57.1429
11	97050551	97051051	Osbpl7-001	Osbpl7	ENSMUSP00000087474	oxysterol binding protein-like 7 [Source:MGI Symbol;Acc:MGI:1918490]	+	CDS	overlapping	0	89.4737	90.3846	90.2913	11.3636	72.7273	86.3636	56.0976
11	58981898	58982265	Trim11-002	Trim11	ENSMUSP00000104437	tripartite motif-containing 11 [Source:MGI Symbol;Acc:MGI:2137355]	+	CDS	overlapping	0	94.7368	88.5714	100	19.5122	97.5	84.4444	50.8197
4	53475211	53475598	Slc44a1-001	Slc44a1	ENSMUSP00000099975	solute carrier family 44, member 1 [Source:MGI Symbol;Acc:MGI:2140592]	+	CDS	overlapping	0	93.8272	92.7536	92.6829	16.6667	79.7753	89.6226	71.0526
15	76195425	76195816	Plec-001	Plec	ENSMUSP00000074383	plectin [Source:MGI Symbol;Acc:MGI:1277961]	-	CDS	overlapping	0	96.6667	92.5926	93.5484	13.2812	50	94.8718	47.2727
4	43406321	43406808	Rusc2-001	Rusc2	ENSMUSP00000038379	RUN and SH3 domain containing 2 [Source:MGI Symbol;Acc:MGI:2140371]	+	CDS	downstream	7888	64.9351	97.0588	85.5263	14.0351	80.9524	95.082	16.6667
1	193329955	193330370	Lamb3-001	Lamb3	ENSMUSP00000016315	laminin, beta 3 [Source:MGI Symbol;Acc:MGI:99915]	+	CDS	overlapping	0	97.3684	89.2857	95.2381	23.3333	91.3043	92.6829	77.193
17	5091398	5091797	Arid1b-002	Arid1b	ENSMUSP00000090398	AT rich interactive domain 1B (SWI-like) [Source:MGI Symbol;Acc:MGI:1926129]	+	CDS	overlapping	0	89.6552	81.3559	87.5	17.7215	84	95	42
11	85834494	85834929	Tbx2-001	Tbx2	ENSMUSP00000000095	T-box 2 [Source:MGI Symbol;Acc:MGI:98494]	+	CDS	overlapping	0	87.7358	93.0233	84.0909	15.1515	72.093	82.7957	36.1446
2	173413835	173414205	null						Not found	0	95.6897	96.8254	86.076	18.3333	67.1875	88.5714	49.1228
8	120549367	120549890	Gm20388-001	Gm20388	ENSMUSP00000118564	predicted gene 20388 [Source:MGI Symbol;Acc:MGI:5141853]	+	CDS	overlapping	0	92.6829	94.2308	63.2653	17.3077	80.4878	98.2143	69.3548
14	54653389	54653752	Acin1-001	Acin1	ENSMUSP00000022793	apoptotic chromatin condensation inducer 1 [Source:MGI Symbol;Acc:MGI:1891824]	-	CDS	overlapping	0	97.7273	93.5484	88.6792	16.2162	78.8732	63.4146	55.1724
15	85678335	85678705	null						Not found	0	90.6977	100	93.2432	24.7312	86.3014	94.4444	64.7727
4	139830065	139830428	Pax7-001	Pax7	ENSMUSP00000030508	paired box gene 7 [Source:MGI Symbol;Acc:MGI:97491]	-	CDS	overlapping	0	89.5238	89.1892	90.8257	23.2558	87.8378	98.2456	58.9744
17	26836921	26837500	Nkx2-5-001	Nkx2	ENSMUSP00000015723	NK2 transcription factor related, locus 5 (Drosophila) [Source:MGI Symbol;Acc:MGI:97350]	-	CDS	upstream	1522	88.4058	92.6829	88.2979	18.4615	73.3333	85.5769	67.6923
17	28042223	28042712	Anks1-001	Anks1	ENSMUSP00000110491	ankyrin repeat and SAM domain containing 1 [Source:MGI Symbol;Acc:MGI:2446180]	+	CDS	overlapping	0	95.082	93.8144	96.6292	23.9669	91.1504	78.7234	68.6441
7	24931589	24932014	Arhgef1-002	Arhgef1	ENSMUSP00000113771	Rho guanine nucleotide exchange factor (GEF) 1 [Source:MGI Symbol;Acc:MGI:1353510]	+	CDS	upstream	5339	83.3333	91.7808	93.4426	16.6667	68.421	81.1594	19.6721
13	43191616	43191985	Gfod1-201	Gfod1	ENSMUSP00000062662	glucose-fructose oxidoreductase domain containing 1 [Source:MGI Symbol;Acc:MGI:2145304]	-	CDS	upstream	8340	62	85.7143	86.2069	13.4615	77.2727	88.6598	44.1558
8	120393884	120394281	Gm20388-001	Gm20388	ENSMUSP00000118564	predicted gene 20388 [Source:MGI Symbol;Acc:MGI:5141853]	+	CDS	overlapping	0	98.718	97.0588	81.1594	25	91.3043	87.5	93.1034
8	122638579	122639153	Gm20388-001	Gm20388	ENSMUSP00000118564	predicted gene 20388 [Source:MGI Symbol;Acc:MGI:5141853]	+	CDS	overlapping	0	97.9487	96.4912	90	26.4151	83.3333	92.3809	68.1818
4	45763796	45764336	null						Not found	0	78	83.5052	79	15.4545	70.5882	92.3567	35.3659
15	93266272	93266725	Gxylt1-002	Gxylt1	ENSMUSP00000081947	glucoside xylosyltransferase 1 [Source:MGI Symbol;Acc:MGI:2684933]	-	CDS	overlapping	0	94.6237	94.5205	95.8763	29.0698	98.1132	87.1795	83.1933
8	10978400	10978919	Irs2-201	Irs2	ENSMUSP00000038514	insulin receptor substrate 2 [Source:MGI Symbol;Acc:MGI:109334]	-	CDS	upstream	8091	86.2069	83.2	83.7838	18.75	83.7662	81.6667	47.2222
8	12947728	12948205	Mcf2l-009	Mcf2l	ENSMUSP00000093108	mcf.2 transforming sequence-like [Source:MGI Symbol;Acc:MGI:103263]	+	CDS	overlapping	0	94.079	94.1176	91.2621	23.4694	88.5714	73.913	43.4783
4	141404562	141405057	Clcnkb-001	Clcnkb	ENSMUSP00000006378	chloride channel Kb [Source:MGI Symbol;Acc:MGI:1930643]	-	CDS	overlapping	0	94.2529	95.082	92.6175	25	78.2609	87.6191	38.0952
2	167831095	167831566	null						Not found	0	88.764	95.2381	96.9231	25.4237	75.5556	92.5	58.4416
4	154464426	154464809	Prdm16-001	Prdm16	ENSMUSP00000030902	PR domain containing 16 [Source:MGI Symbol;Acc:MGI:1917923]	-	CDS	overlapping	0	92.6667	90.7692	89.2473	20.5128	83.5821	66.6667	67.9245
11	103264349	103264860	null						Not found	0	96.1539	90	95.2941	26.9231	80.4348	92.623	77.9221
11	80484029	80484465	Myo1d-001	Myo1d	ENSMUSP00000037819	myosin ID [Source:MGI Symbol;Acc:MGI:107728]	-	CDS	overlapping	0	92.5	94.7368	92.5926	23.0769	68.6567	86.6667	44.4444
9	57640400	57640821	Csk-201	Csk	ENSMUSP00000034863	c-src tyrosine kinase [Source:MGI Symbol;Acc:MGI:88537]	-	CDS	downstream	9019	88.0597	94.5455	87.8049	22.2222	74.1936	83.3333	45.4545
6	100163113	100163467	null						Not found	0	82	81.25	81.8182	21.0526	76.9231	100	57.8947
15	27923560	27924022	Trio-201	Trio	ENSMUSP00000087714	triple functional domain (PTPRF interacting) [Source:MGI Symbol;Acc:MGI:1927230]	-	CDS	overlapping	0	89.3333	98.8764	94.5946	24.7863	73.4694	80	43.617
9	107484341	107484778	Cacna2d2-005	Cacna2d2	ENSMUSP00000010210	calcium channel, voltage-dependent, alpha 2/delta subunit 2 [Source:MGI Symbol;Acc:MGI:1929813]	+	CDS	overlapping	0	95.1923	100	96.9466	29.4872	75.9036	91.5254	89.3333
12	28700502	28701081	Ttc15-201	Ttc15	ENSMUSP00000020954	tetratricopeptide repeat domain 15 [Source:MGI Symbol;Acc:MGI:2445089]	-	CDS	overlapping	0	96.4029	92.1348	94.6429	27.551	83.3333	82.5397	62.6374
18	61505320	61505825	Arhgef37-201	Arhgef37	ENSMUSP00000130560	Rho guanine nucleotide exchange factor (GEF) 37 [Source:MGI Symbol;Acc:MGI:3045339]	-	CDS	overlapping	0	95.2381	94.2029	96.1539	28.9157	80.3279	88.764	63.1579
19	55593485	55593850	Vti1a-201	Vti1a	ENSMUSP00000093644	vesicle transport through interaction with t-SNAREs homolog 1A (yeast) [Source:MGI Symbol;Acc:MGI:1855699]	+	CDS	overlapping	0	93.9394	92.0635	96.3768	31.6667	87.7193	97.8723	84.4444
2	26516350	26516780	Notch1-002	Notch1	ENSMUSP00000115258	Notch gene homolog 1 (Drosophila) [Source:MGI Symbol;Acc:MGI:97363]	-	CDS	downstream	6693	91.358	97.7778	85.7143	28.5714	84.375	92.8571	62.6667
11	120261385	120261749	Bahcc1-001	Bahcc1	ENSMUSP00000112827	BAH domain and coiled-coil containing 1 [Source:MGI Symbol;Acc:MGI:2679272]	+	CDS	overlapping	0	93.5484	96.4286	80.597	28.8462	92.7273	89.0909	39.3939
4	151666572	151666945	Camta1-002	Camta1	ENSMUSP00000095381	calmodulin binding transcription activator 1 [Source:MGI Symbol;Acc:MGI:2140230]	-	CDS	overlapping	0	96.1539	93.75	86.4407	30.8824	97.8261	87.5	56.7164
12	84154730	84155111	C130039O16Rik-001	C130039O16Rik	ENSMUSP00000105923	RIKEN cDNA C130039O16 gene [Source:MGI Symbol;Acc:MGI:2685106]	-	CDS	overlapping	0	95.7746	94.8718	100	30	72.7273	91.8919	94.2857
7	37378080	37378467	null						Not found	0	99.0909	92.0792	97.3684	32.4324	95	83.7209	82.3529
2	31880644	31881071	Lamc3-002	Lamc3	ENSMUSP00000118745	laminin gamma 3 [Source:MGI Symbol;Acc:MGI:1344394]	+	CDS	downstream	6273	89.8438	88.6076	86.3905	21.3333	57.3913	89.3939	37.1429
11	99430672	99431051	Krt20-001	Krt20	ENSMUSP00000017743	keratin 20 [Source:MGI Symbol;Acc:MGI:1914059]	-	CDS	overlapping	0	97.0149	100	88	28.5714	93.5484	68.5185	70.7692
4	154506786	154507185	Prdm16-001	Prdm16	ENSMUSP00000030902	PR domain containing 16 [Source:MGI Symbol;Acc:MGI:1917923]	-	CDS	overlapping	0	93.8547	93.6937	88.6957	24.6914	63.7681	87.5	66.3158
11	120629297	120629875	Mafg-001	Mafg	ENSMUSP00000053899	v-maf musculoaponeurotic fibrosarcoma oncogene family, protein G (avian) [Source:MGI Symbol;Acc:MGI:96911]	-	CDS	overlapping	0	93.0233	93.8461	88.8325	25.5319	69.8795	85.8268	67.2727
19	42409148	42409559	Crtac1-201	Crtac1	ENSMUSP00000044858	cartilage acidic protein 1 [Source:MGI Symbol;Acc:MGI:1920082]	-	CDS	overlapping	0	98.7654	90.4762	98.1482	31.9444	93.5484	80.8219	73.0769
3	108134773	108135125	Gnai3-001	Gnai3	ENSMUSP00000000001	guanine nucleotide binding protein (G protein), alpha inhibiting 3 [Source:MGI Symbol;Acc:MGI:95773]	-	CDS	overlapping	0	94.3662	91.6667	80.303	26.6667	78.6517	89.8876	80.4124
8	121660699	121661095	Gm20388-001	Gm20388	ENSMUSP00000118564	predicted gene 20388 [Source:MGI Symbol;Acc:MGI:5141853]	+	CDS	overlapping	0	95.6204	92.9412	93.617	28.9474	77.3585	85.4167	37.6238
9	61756881	61757271	null						Not found	0	92.8571	95.4545	86.8421	30.303	75.8621	96.4286	46.0317
5	125140155	125140677	null						Not found	0	95.2756	90.3846	95.7143	29.8507	81.6901	81.25	55.5556
8	47392320	47392680	null						Not found	0	94.3182	70.3704	85.2174	23.6842	76.4706	86.9565	64.8352
19	42699111	42699715	null						Not found	0	96.4286	90	90	33.3333	92.3077	91.6667	88.8889
15	80876192	80876723	Tnrc6b-201	Tnrc6b	ENSMUSP00000064336	trinucleotide repeat containing 6b [Source:MGI Symbol;Acc:MGI:2443730]	+	CDS	overlapping	0	95.8333	96	91.8919	36	91.2281	95.8333	89.899
5	139423068	139423549	3110082I17Rik-001	3110082I17Rik	ENSMUSP00000069230	RIKEN cDNA 3110082I17 gene [Source:MGI Symbol;Acc:MGI:1920462]	-	CDS	overlapping	0	93.8461	98.5075	92.9825	30.137	68.421	85.7143	61.8557
18	75502698	75503239	Ctif-201	Ctif	ENSMUSP00000129974	CBP80/20-dependent translation initiation factor [Source:MGI Symbol;Acc:MGI:2685518]	-	CDS	overlapping	0	95.7265	87.3016	95	27.7311	73.2394	75.9259	53.5714
11	97449905	97450295	Arhgap23-003	Arhgap23	ENSMUSP00000112999	Rho GTPase activating protein 23 [Source:MGI Symbol;Acc:MGI:3697726]	+	CDS	overlapping	0	87.1795	100	74.1936	29.6296	80.8511	93.9394	66.6667
2	32596904	32597381	St6galnac4-001	St6galnac4	ENSMUSP00000099882	ST6 euraminyl-2,3-beta-galactosyl-1,3)-N-acetylgalactosaminide alpha-2,6-sialyltransferase 4 [Source:MGI Symbol;Acc:MGI:1341894]	+	CDS	overlapping	0	93.7888	98.7013	92.0354	30.4762	70.5128	84.7682	67.0103
6	88776607	88776964	Mgll-201	Mgll	ENSMUSP00000127374	monoglyceride lipase [Source:MGI Symbol;Acc:MGI:1346042]	+	CDS	overlapping	0	94.697	95.1807	95.8333	33.7349	78.8732	90.5882	65.3226
8	12428294	12428656	Gm5607-201	Gm5607	ENSMUSP00000079612	predicted gene 5607 [Source:MGI Symbol;Acc:MGI:3645522]	+	CDS	downstream	1274	90.099	85.7143	87.1795	26.6667	66.6667	88.5714	48.1481
4	149081417	149081910	Pex14-001	Pex14	ENSMUSP00000099506	peroxisomal biogenesis factor 14 [Source:MGI Symbol;Acc:MGI:1927868]	-	CDS	overlapping	0	95.1351	94.5455	94.2857	32.1429	80	80.1587	69.7368
12	103189718	103190156	Unc79-001	Unc79	ENSMUSP00000098659	unc-79 homolog (C. elegans) [Source:MGI Symbol;Acc:MGI:2684729]	+	CDS	upstream	6105	82.4176	89.2857	80.3279	26.5306	75	88.7324	78.1818
4	152558267	152558651	Nphp4-001	Nphp4	ENSMUSP00000049920	nephronophthisis 4 (juvenile) homolog (human) [Source:MGI Symbol;Acc:MGI:2384210]	+	CDS	overlapping	0	93.3333	92.7536	95	32.4561	70.1754	93.913	46.2963
4	141021518	141021873	Crocc-002	Crocc	ENSMUSP00000099549	ciliary rootlet coiled-coil, rootletin [Source:MGI Symbol;Acc:MGI:3529431]	-	CDS	overlapping	0	100	98.3871	94.5946	33.3333	75	79.4118	96.7742
6	88242597	88243016	null						Not found	0	96.25	87.5	81.8182	29.2683	72.2222	88.6364	33.3333
2	29029827	29030241	1700101E01Rik-001	1700101E01Rik	ENSMUSP00000125742	RIKEN cDNA 1700101E01 gene [Source:MGI Symbol;Acc:MGI:2685669]	-	CDS	overlapping	0	93.3884	95.6522	84.8485	35.5263	88.8889	94.7368	59.4203
1	36552587	36553148	Sema4c-006	Sema4c	ENSMUSP00000110641	sema domain, immunoglobulin domain (Ig), transmembrane domain (TM) and short cytoplasmic domain, (semaphorin) 4C [Source:MGI Symbol;Acc:MGI:109252]	-	CDS	overlapping	0	92.6554	88.1818	90.3846	34.2342	85.1562	94.0171	73.4043
8	106717877	106718486	Tmco7-201	Tmco7	ENSMUSP00000043953	transmembrane and coiled-coil domains 7 [Source:MGI Symbol;Acc:MGI:2142786]	+	CDS	overlapping	0	95.9677	95.1613	81.3726	35.3535	91.3669	91.8239	40.9091
12	108240812	108241337	Ccdc85c-201	Ccdc85c	ENSMUSP00000125757	coiled-coil domain containing 85C [Source:MGI Symbol;Acc:MGI:3644008]	-	CDS	overlapping	0	97.3333	95.7143	95.3125	39.2157	86.0465	100	87.0968
11	116146376	116146770	Fbf1-001	Fbf1	ENSMUSP00000099320	Fas (TNFRSF6) binding factor 1 [Source:MGI Symbol;Acc:MGI:1922033]	-	CDS	overlapping	0	95.1219	93.2203	92.3077	30	73.6111	72.7273	38.7097
11	118423509	118423920	null						Not found	0	89.6104	87.0588	88.8	30.2632	75.8621	85.8824	30.4348
15	79432997	79433491	Csnk1e-001	Csnk1e	ENSMUSP00000113341	casein kinase 1, epsilon [Source:MGI Symbol;Acc:MGI:1351660]	-	CDS	overlapping	0	93.7853	97.191	93.4641	38.3838	94	89.1429	66.8966
9	57831264	57831969	Arid3b-006	Arid3b	ENSMUSP00000126889	AT rich interactive domain 3B (BRIGHT-like) [Source:MGI Symbol;Acc:MGI:1930768]	-	CDS	overlapping	0	93.3962	96.6667	77.4011	32.7684	89.916	80.7292	37.8531
12	86518693	86519197	Esrrb-001	Esrrb	ENSMUSP00000112103	estrogen related receptor, beta [Source:MGI Symbol;Acc:MGI:1346832]	+	CDS	overlapping	0	89	95	87.2093	34.7368	76.5957	100	26.9663
1	119642396	119642782	Epb4.1l5-203	Epb4.1l5	ENSMUSP00000128374	erythrocyte protein band 4.1-like 5 [Source:MGI Symbol;Acc:MGI:103006]	-	CDS	overlapping	0	93.9394	84.375	97.9167	33.3333	86.8421	77.0833	61.9048
7	141265881	141266515	Irf7-003	Irf7	ENSMUSP00000101644	interferon regulatory factor 7 [Source:MGI Symbol;Acc:MGI:1859212]	-	CDS	downstream	245	93.3085	90.3846	84.8837	30.6931	75.3769	82.7907	43.9791
5	125057785	125058752	Ncor2-002	Ncor2	ENSMUSP00000107029	nuclear receptor co-repressor 2 [Source:MGI Symbol;Acc:MGI:1337080]	-	CDS	overlapping	0	88.3333	95.8333	96.3415	33.3333	77.8846	81.3953	50
4	134943886	134944287	Syf2-001	Syf2	ENSMUSP00000030622	SYF2 homolog, RNA splicing factor (S. cerevisiae) [Source:MGI Symbol;Acc:MGI:1915842]	+	CDS	upstream	6881	93.9759	92.8571	85.7143	32	81.8182	77.1429	55.4054
10	8213928	8214378	Ust-201	Ust	ENSMUSP00000052017	uronyl-2-sulfotransferase [Source:MGI Symbol;Acc:MGI:2442406]	-	CDS	overlapping	0	92.1053	94.4954	98.4848	33.3333	69.1358	83.6207	52.1739
11	120013178	120013835	Aatk-002	Aatk	ENSMUSP00000067181	apoptosis-associated tyrosine kinase [Source:MGI Symbol;Acc:MGI:1197518]	-	CDS	overlapping	0	90.5473	90.0826	90.2439	34.7107	81.1111	92.517	61.9048
11	65001689	65002113	Elac2-001	Elac2	ENSMUSP00000071788	elaC homolog 2 (E. coli) [Source:MGI Symbol;Acc:MGI:1890496]	+	CDS	overlapping	0	93.3333	86.5672	82.0896	28.2258	73.0769	76.087	76.6667
8	46208342	46208718	Slc25a4-001	Slc25a4	ENSMUSP00000034049	solute carrier family 25 (mitochondrial carrier, adenine nucleotide translocator), member 4 [Source:MGI Symbol;Acc:MGI:1353495]	-	CDS	overlapping	0	93.3333	100	90.4762	38.5965	88.8889	90.1409	92.3077
12	112736304	112736721	AW555464-202	AW555464	ENSMUSP00000098580	expressed sequence AW555464 [Source:MGI Symbol;Acc:MGI:2145043]	+	CDS	overlapping	0	94.4954	96.9231	97.8947	41.0256	93.5484	91.6667	91.3043
5	139732655	139733011	Micall2-001	Micall2	ENSMUSP00000039707	MICAL-like 2 [Source:MGI Symbol;Acc:MGI:2444818]	-	CDS	overlapping	0	90.8046	91.3793	88.2883	35.0877	80.7692	93.4783	38
8	110883681	110884191	Fuk-201	Fuk	ENSMUSP00000039271	fucokinase [Source:MGI Symbol;Acc:MGI:1916071]	-	CDS	overlapping	0	95	92.1875	94.6809	36.4486	75.9259	93.5897	68.75
5	125128899	125129356	Ncor2-002	Ncor2	ENSMUSP00000107029	nuclear receptor co-repressor 2 [Source:MGI Symbol;Acc:MGI:1337080]	-	CDS	downstream	4025	93.0233	94.382	91.3907	35.1351	70.1493	93.6508	53.4483
6	90537944	90538330	null						Not found	0	91.1765	97.6191	85	36.3636	93.1818	81.6901	48.8889
7	67957941	67958520	Igf1r-201	Igf1r	ENSMUSP00000005671	insulin-like growth factor I receptor [Source:MGI Symbol;Acc:MGI:96433]	+	CDS	overlapping	0	95.1691	86.8421	89.2308	28.5068	58.8957	78.866	59.4406
7	25633063	25633484	Bckdha-201	Bckdha	ENSMUSP00000071292	branched chain ketoacid dehydrogenase E1, alpha polypeptide [Source:MGI Symbol;Acc:MGI:107701]	-	CDS	overlapping	0	95.1807	96.5517	96	41.8919	87.6923	98.8764	85.2273
19	10602752	10603150	Dak-201	Dak	ENSMUSP00000044556	dihydroxyacetone kinase 2 homolog (yeast) [Source:MGI Symbol;Acc:MGI:2385084]	-	CDS	overlapping	0	74.5098	75	80.4878	23.3333	64.8649	86.4865	72
6	115791965	115792754	Cand2-001	Cand2	ENSMUSP00000075377	cullin-associated and neddylation-dissociated 2 (putative) [Source:MGI Symbol;Acc:MGI:1914338]	+	CDS	overlapping	0	90.1515	76.4706	91.5584	30	72.3684	83.4711	73.2824
8	117701890	117702259	Hsd17b2-201	Hsd17b2	ENSMUSP00000034304	hydroxysteroid (17-beta) dehydrogenase 2 [Source:MGI Symbol;Acc:MGI:1096386]	+	CDS	overlapping	0	97.2222	97.2222	97.6191	37.5	73.0769	85.7143	48.4848
11	96289276	96289722	Hoxb7-001	Hoxb7	ENSMUSP00000040121	homeobox B7 [Source:MGI Symbol;Acc:MGI:96188]	+	CDS	overlapping	0	88.2759	96.0784	71.1539	30.5556	71.6667	88.8889	73.1707
4	135155091	135155697	Runx3-001	Runx3	ENSMUSP00000050353	runt related transcription factor 3 [Source:MGI Symbol;Acc:MGI:102672]	+	CDS	overlapping	0	95.7576	93.2432	96.0526	36.1842	73.913	85	38.3648
7	140228698	140229071	Cd163l1-201	Cd163l1	ENSMUSP00000081497	CD163 molecule-like 1 [Source:MGI Symbol;Acc:MGI:2443796]	+	CDS	overlapping	0	85.5422	84.375	89.3617	32.7586	85.7143	81.4815	66.0714
12	110485267	110485634	Ppp2r5c-201	Ppp2r5c	ENSMUSP00000082053	protein phosphatase 2, regulatory subunit B (B56), gamma isoform [Source:MGI Symbol;Acc:MGI:1349475]	+	CDS	downstream	225	91.3793	87.234	80.6452	31.1688	69.0141	89.7436	49.0909
10	62327581	62328052	Hk1-014	Hk1	ENSMUSP00000097282	hexokinase 1 [Source:MGI Symbol;Acc:MGI:96103]	-	CDS	overlapping	0	94.8148	94.898	79.3651	36.8932	84.5361	92.6316	62.963
7	24370350	24370701	Kcnn4-201	Kcnn4	ENSMUSP00000133065	potassium intermediate/small conductance calcium-activated channel, subfamily N, member 4 [Source:MGI Symbol;Acc:MGI:1277957]	+	CDS	overlapping	0	82.7586	33.3333	83.3333	0	61.9048	0	40.7407
2	28133634	28134104	null						Not found	0	94.382	90.411	93.2203	42.3529	98	96.5517	89.1892
19	45163088	45163439	Tlx1-001	Tlx1	ENSMUSP00000026236	T cell leukemia, homeobox 1 [Source:MGI Symbol;Acc:MGI:98769]	+	CDS	upstream	6972	88.8889	78.5714	78.3784	33.3333	86.3636	95	53.8462
11	70777156	70777553	Zfp3-001	Zfp3	ENSMUSP00000054020	zinc finger protein 3 [Source:MGI Symbol;Acc:MGI:99177]	+	CDS	upstream	4446	72.7273	94.7368	66.6667	17.9487	53.3333	62.7907	42.4242
8	91872603	91872997	null						Not found	0	90.3226	94.2857	95.7746	38.806	86.3158	87.3563	52.518
2	28943885	28944371	null						Not found	0	97.479	93.5897	95.0617	37.6	78.022	81.8182	74.6835
5	142878607	142879026	Fbxl18-001	Fbxl18	ENSMUSP00000106394	F-box and leucine-rich repeat protein 18 [Source:MGI Symbol;Acc:MGI:2444450]	-	CDS	overlapping	0	94.3396	91.1392	96.6942	37.2093	64.0625	97.7778	39.1304
5	123997597	123998242	Hip1r-001	Hip1r	ENSMUSP00000000939	huntingtin interacting protein 1 related [Source:MGI Symbol;Acc:MGI:1352504]	+	CDS	overlapping	0	98.8166	88.75	93.8144	40.9836	90	91.4894	82.9545
7	141612586	141613055	Ap2a2-201	Ap2a2	ENSMUSP00000003038	adaptor protein complex AP-2, alpha 2 subunit [Source:MGI Symbol;Acc:MGI:101920]	+	CDS	overlapping	0	94.4134	97.6744	86.5385	38.9474	81.8182	92.1429	80.4688
4	154986006	154986386	Plch2-001	Plch2	ENSMUSP00000101256	phospholipase C, eta 2 [Source:MGI Symbol;Acc:MGI:2443078]	-	CDS	overlapping	0	68.2353	87.1795	78.022	25	68.9655	80	43.3962
8	84823565	84824137	Dand5-201	Dand5	ENSMUSP00000070057	DAN domain family, member 5 [Source:MGI Symbol;Acc:MGI:1344365]	-	CDS	downstream	885	56.7568	73.0769	53.8462	13.5593	65.4545	75.7895	28.0899
10	60310813	60311213	Cdh23-001	Cdh23	ENSMUSP00000072973	cadherin 23 (otocadherin) [Source:MGI Symbol;Acc:MGI:1890219]	-	CDS	overlapping	0	93.662	96	90.7407	39.1753	75	97.0588	48
10	80074985	80075568	Sbno2-201	Sbno2	ENSMUSP00000041635	strawberry notch homolog 2 (Drosophila) [Source:MGI Symbol;Acc:MGI:2448490]	-	CDS	overlapping	0	95.7317	96.9072	88.5135	39.1608	76.8	94.1176	19.6078
11	97563759	97564166	Srcin1-001	Srcin1	ENSMUSP00000103222	SRC kinase signaling inhibitor 1 [Source:MGI Symbol;Acc:MGI:1933179]	-	CDS	overlapping	0	94.4	95.3125	94.8718	37.5	65	93.2432	48.5149
5	25081549	25081978	Prkag2-001	Prkag2	ENSMUSP00000030784	protein kinase, AMP-activated, gamma 2 non-catalytic subunit [Source:MGI Symbol;Acc:MGI:1336153]	-	CDS	overlapping	0	93.7173	100	83.6207	37.1429	80.8081	82.8283	37.8378
8	104435914	104436344	Dync1li2-201	Dync1li2	ENSMUSP00000045480	dynein, cytoplasmic 1 light intermediate chain 2 [Source:MGI Symbol;Acc:MGI:107738]	-	CDS	overlapping	0	96.3855	89.7959	93.8144	38.3562	76.7677	90	45.6522
11	96170676	96171148	null						Not found	0	74.5455	83.9506	62.3529	22.8261	76.0563	71.9697	21.4286
14	118657944	118658395	Abcc4-201	Abcc4	ENSMUSP00000042186	ATP-binding cassette, sub-family C (CFTR/MRP), member 4 [Source:MGI Symbol;Acc:MGI:2443111]	-	CDS	overlapping	0	91.2	90.2174	90.7895	37.5	95.082	74.6269	55
6	90763931	90764329	Iqsec1-201	Iqsec1	ENSMUSP00000098710	IQ motif and Sec7 domain 1 [Source:MGI Symbol;Acc:MGI:1196356]	-	CDS	overlapping	0	91.6667	96.2963	62.5	32.1429	72.2222	92.3077	81.8182
14	32029277	32029675	Galntl2-001	Galntl2	ENSMUSP00000022460escription=UDP-N-acetyl-alpha-D-galactosamine:polypeptideN-acetylgalactosaminyltransferase-like 2 [Source:MGISymbol;Acc:MGI:1926004]	No description	+	CDS	overlapping	0	89.4118	100	90.2174	38.0435	77.5281	87.0748	65.9091
15	83034552	83035107	Nfam1-002	Nfam1	ENSMUSP00000097946	Nfat activating molecule with ITAM motif 1 [Source:MGI Symbol;Acc:MGI:1921289]	-	CDS	downstream	1322	91.018	91.2621	80.6452	33.3333	68.7943	87.7193	63.4615
13	43498776	43499219	null						Not found	0	92.2078	83.5821	81.5385	32.4675	69.8413	87.8378	64.8148
17	25539617	25540008	null						Not found	0	84.2593	78.3784	80.9524	35.4331	92.3077	93.1507	50.8475
6	115792835	115793297	Cand2-001	Cand2	ENSMUSP00000075377	cullin-associated and neddylation-dissociated 2 (putative) [Source:MGI Symbol;Acc:MGI:1914338]	+	CDS	overlapping	0	87.6712	83.3333	91.9355	36.6667	90	82.1138	61.5385
11	100571134	100571512	Ttc25-001	Ttc25	ENSMUSP00000090355	tetratricopeptide repeat domain 25 [Source:MGI Symbol;Acc:MGI:1921657]	+	CDS	overlapping	0	90.2098	93.9394	90.3614	37.2093	76.5625	84	58.8235
7	126041059	126041441	Gsg1l-201	Gsg1l	ENSMUSP00000073591	GSG1-like [Source:MGI Symbol;Acc:MGI:2685483]	-	CDS	overlapping	0	88	66.6667	83.7209	30.2326	83.7838	77.7778	82.4561
12	108265727	108266121	Ccdc85c-201	Ccdc85c	ENSMUSP00000125757	coiled-coil domain containing 85C [Source:MGI Symbol;Acc:MGI:3644008]	-	CDS	overlapping	0	92.5926	97.1831	86.7347	39.2857	78.7879	89.1566	65.7143
17	66417053	66417428	1110012J17Rik-001	1110012J17Rik	ENSMUSP00000083899	RIKEN cDNA 1110012J17 gene [Source:MGI Symbol;Acc:MGI:1915867]	-	CDS	overlapping	0	94.5312	88.0952	92	38.0952	85.7143	77.2358	88.7755
10	79958152	79958650	Wdr18-201	Wdr18	ENSMUSP00000041049	WD repeat domain 18 [Source:MGI Symbol;Acc:MGI:2158400]	+	CDS	downstream	1513	90.4762	87.1795	79.2308	34.1176	71.7391	87.6405	55.2632
10	75589556	75590142	Ggt5-201	Ggt5	ENSMUSP00000072074	gamma-glutamyltransferase 5 [Source:MGI Symbol;Acc:MGI:1346063]	+	CDS	overlapping	0	93.578	94.2029	84.2593	40.404	83.6066	91.8033	66.6667
16	93769675	93770026	Dopey2-201	Dopey2	ENSMUSP00000044437	dopey family member 2 [Source:MGI Symbol;Acc:MGI:1917278]	+	CDS	overlapping	0	93.2692	98.4127	92.3809	44	92.6471	88.5246	54.9618
15	76190016	76190483	Plec-001	Plec	ENSMUSP00000074383	plectin [Source:MGI Symbol;Acc:MGI:1277961]	-	CDS	overlapping	0	92	97.8261	85.1064	37.0968	66.6667	89.0909	63.0435
8	121071429	121071794	Gm20388-001	Gm20388	ENSMUSP00000118564	predicted gene 20388 [Source:MGI Symbol;Acc:MGI:5141853]	+	CDS	overlapping	0	96.3855	95.3488	94.4444	39.7436	83.3333	72.4638	46.9697
17	31705281	31705760	null						Not found	0	94.7059	96.3964	88.9831	39.2857	71.5447	87.013	65.8228
17	28008094	28008479	Anks1-001	Anks1	ENSMUSP00000110491	ankyrin repeat and SAM domain containing 1 [Source:MGI Symbol;Acc:MGI:2446180]	+	CDS	overlapping	0	93.5484	91.1111	91.8919	44.3038	90.7407	96.25	84.4444
11	102224633	102225198	Hdac5-003	Hdac5	ENSMUSP00000102769	histone deacetylase 5 [Source:MGI Symbol;Acc:MGI:1333784]	-	CDS	overlapping	0	95.614	97.5309	81	39.2405	80.4878	83.1325	56.3107
9	107685235	107685696	Sema3f-201	Sema3f	ENSMUSP00000079400	sema domain, immunoglobulin domain (Ig), short basic domain, secreted, (semaphorin) 3F [Source:MGI Symbol;Acc:MGI:1096347]	-	CDS	overlapping	0	94.4162	92.2222	75.4902	36.4486	76.5766	85.0575	64.9485
18	68189693	68190093	D18Ertd653e-201	D18Ertd653e	ENSMUSP00000068471	DNA segment, Chr 18, ERATO Doi 653, expressed [Source:MGI Symbol;Acc:MGI:1277150]	+	CDS	overlapping	0	89.2857	97.0588	94.1176	40.9091	90.4762	75	80.9524
7	4124466	4124823	Ttyh1-005	Ttyh1	ENSMUSP00000113937	tweety homolog 1 (Drosophila) [Source:MGI Symbol;Acc:MGI:1889007]	+	CDS	overlapping	0	87.234	84	68.2927	32.2034	86.9565	75.6757	20.3125
10	79936850	79937686	Arid3a-001	Arid3a	ENSMUSP00000019708	AT rich interactive domain 3A (BRIGHT-like) [Source:MGI Symbol;Acc:MGI:1328360]	+	CDS	overlapping	0	94.6524	92.7711	87.5	39.0533	78.169	82.3899	56.4593
19	46618861	46619363	D19Wsu162e-001	D19Wsu162e	ENSMUSP00000117929	DNA segment, Chr 19, Wayne State University 162, expressed [Source:MGI Symbol;Acc:MGI:107577]	+	CDS	overlapping	0	91.2088	94.1667	90.6475	43.6709	87.0968	94.6154	64.8438
5	125105905	125106556	Ncor2-002	Ncor2	ENSMUSP00000107029	nuclear receptor co-repressor 2 [Source:MGI Symbol;Acc:MGI:1337080]	-	CDS	overlapping	0	98.0769	97.037	98.75	48.8	90.7563	98.374	78.169
12	108994528	108995045	Wdr25-202	Wdr25	ENSMUSP00000129855	WD repeat domain 25 [Source:MGI Symbol;Acc:MGI:3045255]	+	CDS	overlapping	0	78.607	85.6322	80	30.0813	68.1319	76.5957	52.7273
7	19077735	19078226	Dmwd-001	Dmwd	ENSMUSP00000032570	dystrophia myotonica-containing WD repeat motif [Source:MGI Symbol;Acc:MGI:94907]	+	CDS	overlapping	0	94.186	92.1569	90	41.3043	83.0189	85.3333	82.1429
5	140208634	140209154	Mad1l1-001	Mad1l1	ENSMUSP00000031534	MAD1 mitotic arrest deficient 1-like 1 [Source:MGI Symbol;Acc:MGI:1341857]	-	CDS	overlapping	0	91.3793	93.8461	94.1748	44.4444	85.5422	95.1923	58.3333
2	165106581	165107157	Cdh22-001	Cdh22	ENSMUSP00000066864	cadherin 22 [Source:MGI Symbol;Acc:MGI:1341843]	-	CDS	upstream	5001	96.6258	89.4309	89.5833	40.4145	72.043	91.9463	51.773
10	80864091	80864788	3110056O03Rik-201	3110056O03Rik	ENSMUSP00000036289	RIKEN cDNA 3110056O03 gene [Source:MGI Symbol;Acc:MGI:1920468]	+	CDS	overlapping	0	90.3846	96.0396	92.4657	43.4783	79.2683	96.5517	76.1062
7	126248600	126248973	null						Not found	0	93.1034	95	90.1961	42.8571	84.375	88.764	62.069
11	119215204	119215779	Tbc1d16-001	Tbc1d16	ENSMUSP00000048516	TBC1 domain family, member 16 [Source:MGI Symbol;Acc:MGI:2652878]	-	CDS	downstream	4522	94.1558	97.5904	88.785	41.0256	70.1754	91.4894	60.1399
5	142441768	142442268	Foxk1-201	Foxk1	ENSMUSP00000072616	forkhead box K1 [Source:MGI Symbol;Acc:MGI:1347488]	+	CDS	overlapping	0	94.7644	93.2836	89.9522	38.4615	64.9351	86.2385	66.4122
3	98024333	98024693	Notch2-201	Notch2	ENSMUSP00000078741	Notch gene homolog 2 (Drosophila) [Source:MGI Symbol;Acc:MGI:97364]	+	CDS	overlapping	0	92	90.625	90.2439	42.4242	88.5714	86.3014	50
7	98887734	98888388	Uvrag-201	Uvrag	ENSMUSP00000045297	UV radiation resistance associated gene [Source:MGI Symbol;Acc:MGI:1925860]	-	CDS	overlapping	0	96.4029	91.6667	95.1219	45.2055	84.1463	93.0693	70.5128
14	34565678	34566034	Ldb3-205	Ldb3	ENSMUSP00000087494	LIM domain binding 3 [Source:MGI Symbol;Acc:MGI:1344412]	-	CDS	overlapping	0	93.421	94.8276	85	41.2371	82.5	84.7458	53.6842
7	144932509	144932887	Ccnd1-001	Ccnd1	ENSMUSP00000091495	cyclin D1 [Source:MGI Symbol;Acc:MGI:88313]	-	CDS	overlapping	0	98.1651	94.8718	88	43.5484	80	90.4762	68.4783
15	79037608	79038213	Gcat-203	Gcat	ENSMUSP00000131649	glycine C-acetyltransferase (2-amino-3-ketobutyrate-coenzyme A ligase) [Source:MGI Symbol;Acc:MGI:1349389]	+	CDS	overlapping	0	85.6061	91.6667	81.6667	34.1772	63.2653	82.4324	43.956
7	80782125	80782493	Iqgap1-201	Iqgap1	ENSMUSP00000128278	IQ motif containing GTPase activating protein 1 [Source:MGI Symbol;Acc:MGI:1352757]	-	CDS	overlapping	0	87.037	100	93.617	40.4762	82.1429	73.2558	55
1	111754476	111754846	null						Not found	0	70	79.4872	86.8421	28.8136	65.7895	75	47.8261
15	82952250	82952731	null						Not found	0	95.7447	91.6667	89.8305	43.3735	77.551	95.1219	52
19	5800881	5801315	null						Not found	0	92.6829	90.1961	90.8163	37.6471	79.1667	68.3168	48.9583
10	121461395	121461867	Rassf3-201	Rassf3	ENSMUSP00000026902	Ras association (RalGDS/AF-6) domain family member 3 [Source:MGI Symbol;Acc:MGI:2179722]	-	CDS	overlapping	0	97.5	89.7959	100	44.7368	91.0714	77.7778	77.551
12	29279755	29280144	null						Not found	0	92.5373	80.5556	93.1034	41.1765	91.1111	81.0127	47.4359
7	44393288	44393651	Syt3-002	Syt3	ENSMUSP00000114070	synaptotagmin III [Source:MGI Symbol;Acc:MGI:99665]	+	CDS	overlapping	0	96.5909	93.4426	91.5254	45.4545	91.6667	86.4407	88.7097
7	49249930	49250320	Nav2-202	Nav2	ENSMUSP00000067448	neuron navigator 2 [Source:MGI Symbol;Acc:MGI:2183691]	+	CDS	overlapping	0	91.3043	95.9184	90.7407	41.3793	80.5556	80	69.3878
15	86135380	86135732	Gramd4-001	Gramd4	ENSMUSP00000086321	GRAM domain containing 4 [Source:MGI Symbol;Acc:MGI:2676308]	+	CDS	overlapping	0	91.4729	97.3684	97.2222	42.029	74.026	81.0811	47.0588
1	120022019	120022374	Sctr-201	Sctr	ENSMUSP00000072660	secretin receptor [Source:MGI Symbol;Acc:MGI:2441720]	+	CDS	overlapping	0	91.3979	92.5926	89.1892	41.7722	75	91.4286	55.1724
4	126749722	126750730	Ncdn-001	Ncdn	ENSMUSP00000030637	neurochondrin [Source:MGI Symbol;Acc:MGI:1347351]	-	CDS	overlapping	0	95.0226	89.7638	97.561	43.6019	73.75	92.5466	76.7956
18	60925368	60925727	Camk2a-001	Camk2a	ENSMUSP00000099952	calcium/calmodulin-dependent protein kinase II alpha [Source:MGI Symbol;Acc:MGI:88256]	+	CDS	downstream	52	90.5172	92	87.8788	42.8571	88.8889	85.2941	43.2692
5	122324987	122325377	Rad9b-002	Rad9b	ENSMUSP00000113868	RAD9 homolog B (S. cerevisiae) [Source:MGI Symbol;Acc:MGI:2385231]	-	CDS	upstream	19	92.8315	96.4912	92.6316	48.2517	93.8461	94.3662	92.7083
13	38164743	38165111	Dsp-002	Dsp	ENSMUSP00000117252	desmoplakin [Source:MGI Symbol;Acc:MGI:109611]	+	CDS	overlapping	0	90.0901	88.6598	96.1039	40.9091	73.0769	85.4545	73.6842
16	91056600	91056957	4932438H23Rik-001	4932438H23Rik	ENSMUSP00000040111	RIKEN cDNA 4932438H23 gene [Source:MGI Symbol;Acc:MGI:1921637]	-	CDS	downstream	354	91.6667	91.5663	89.5522	42.268	87.0588	79.7753	34
11	79652862	79653504	Rab11fip4-001	Rab11fip4	ENSMUSP00000017783	RAB11 family interacting protein 4 (class II) [Source:MGI Symbol;Acc:MGI:2442920]	+	CDS	overlapping	0	92.7778	97.2603	93.4066	44.8276	77.7778	91.0112	50.4425
15	81936774	81937194	Csdc2-001	Csdc2	ENSMUSP00000044441	cold shock domain containing C2, RNA binding [Source:MGI Symbol;Acc:MGI:2146027]	+	CDS	downstream	9560	76.5625	57.1429	63.8889	18.9655	59.5238	65.3846	38.0952
6	93715837	93716304	Magi1-202	Magi1	ENSMUSP00000086730	membrane associated guanylate kinase, WW and PDZ domain containing 1 [Source:MGI Symbol;Acc:MGI:1203522]	-	CDS	overlapping	0	92.8571	92.4051	86.3014	44.4444	92.3077	85.8108	69.6429
8	27160383	27160827	Rab11fip1-201	Rab11fip1	ENSMUSP00000033878	RAB11 family interacting protein 1 (class I) [Source:MGI Symbol;Acc:MGI:1923017]	-	CDS	overlapping	0	86.8132	86.3014	94.8276	38.6555	71.028	81.746	81.7073
12	86832074	86832612	null						Not found	0	56.6176	51.8072	53.125	15.3846	82.1429	60.4651	42.1053
2	181291849	181292536	null						Not found	0	91.954	90.2439	90.9091	43.3962	82	88.8889	100
1	133736131	133736505	Atp2b4-001	Atp2b4	ENSMUSP00000119242	ATPase, Ca++ transporting, plasma membrane 4 [Source:MGI Symbol;Acc:MGI:88111]	-	CDS	overlapping	0	92.3913	95.4545	84.6154	44.186	81.8182	93.5065	65.8537
11	76262915	76263474	Nxn-001	Nxn	ENSMUSP00000021204	nucleoredoxin [Source:MGI Symbol;Acc:MGI:109331]	-	CDS	overlapping	0	96.4912	95.8904	96.1039	47.1429	86.5385	87.2727	69.7674
11	115791751	115792221	2310067B10Rik-001	2310067B10Rik	ENSMUSP00000091440	RIKEN cDNA 2310067B10 gene [Source:MGI Symbol;Acc:MGI:1919197]	+	CDS	overlapping	0	96.8354	92	91.5966	44.3038	92.3913	74.4186	56.8182
15	73140194	73140664	Eif2c2-001	Eif2c2	ENSMUSP00000042207	eukaryotic translation initiation factor 2C, 2 [Source:MGI Symbol;Acc:MGI:2446632]	-	CDS	overlapping	0	93.5484	100	90.9091	48	90.4762	90.7692	70
4	136781943	136782346	Ephb2-001	Ephb2	ENSMUSP00000101471	Eph receptor B2 [Source:MGI Symbol;Acc:MGI:99611]	-	CDS	overlapping	0	94.5946	100	97.8495	46.3415	83.871	80.2469	54.2857
5	115125094	115125601	Unc119b-001	Unc119b	ENSMUSP00000055475	unc-119 homolog B (C. elegans) [Source:MGI Symbol;Acc:MGI:2147162]	-	CDS	overlapping	0	94.8864	94.7368	90.625	41.6667	78.7234	72.7891	62.7737
11	102218393	102218884	Hdac5-003	Hdac5	ENSMUSP00000102769	histone deacetylase 5 [Source:MGI Symbol;Acc:MGI:1333784]	-	CDS	overlapping	0	96.7391	85.0746	81.579	39.4366	72.2772	84.507	62.6667
15	79706888	79707246	Gtpbp1-201	Gtpbp1	ENSMUSP00000043575	GTP binding protein 1 [Source:MGI Symbol;Acc:MGI:109443]	+	CDS	overlapping	0	96.9231	90	92	41	67.3077	81.0811	63.5294
2	179537348	179537792	Cdh4-001	Cdh4	ENSMUSP00000000314	cadherin 4 [Source:MGI Symbol;Acc:MGI:99218]	+	CDS	overlapping	0	92.6829	98.4375	76.5625	44.6429	81.8182	95.6522	57.6471
8	84209916	84210710	Zswim4-201	Zswim4	ENSMUSP00000040078	zinc finger, SWIM domain containing 4 [Source:MGI Symbol;Acc:MGI:2443726]	-	CDS	upstream	1236	76.3779	94.0476	80.7692	38.961	76.4706	88.8889	43.5897
2	152829375	152829847	Bcl2l1-001	Bcl2l1	ENSMUSP00000007803	BCL2-like 1 [Source:MGI Symbol;Acc:MGI:88139]	-	CDS	overlapping	0	74.3056	80	80.6452	27.6042	54.7009	69.8864	40
4	136218647	136219016	Asap3-001	Asap3	ENSMUSP00000041899	ArfGAP with SH3 domain, ankyrin repeat and PH domain 3 [Source:MGI Symbol;Acc:MGI:2684986]	+	CDS	overlapping	0	95.2381	92.3077	91.4286	44.4444	86.6667	77.0833	55.8824
8	71668135	71668645	Unc13a-001	Unc13a	ENSMUSP00000030170	unc-13 homolog A (C. elegans) [Source:MGI Symbol;Acc:MGI:3051532]	-	CDS	overlapping	0	74.7664	86	69.4118	26.6667	44.7917	78.0488	22.2222
9	61081627	61081983	null						Not found	0	94.2857	92.6829	86.4865	48.3146	96.1539	91.358	87.234
1	93071537	93071963	Kif1a-204	Kif1a	ENSMUSP00000128432	kinesin family member 1A [Source:MGI Symbol;Acc:MGI:108391]	-	CDS	overlapping	0	90.0474	93.2203	95.3271	45	88.2979	76.6667	76.4228
14	62457381	62457794	Gucy1b2-001	Gucy1b2	ENSMUSP00000022501	guanylate cyclase 1, soluble, beta 2 [Source:MGI Symbol;Acc:MGI:2660873]	-	CDS	downstream	1183	68.9655	77.3196	68.421	23.2258	59.0909	60.7595	45.5128
8	70682209	70682609	Lsm4-001	Lsm4	ENSMUSP00000034311	LSM4 homolog, U6 small nuclear RNA associated (S. cerevisiae) [Source:MGI Symbol;Acc:MGI:1354692]	+	CDS	upstream	3758	57.3171	69.5652	65.0485	19.3548	53.9683	68.6869	37.3333
4	128747820	128748334	Phc2-001	Phc2	ENSMUSP00000101690	polyhomeotic-like 2 (Drosophila) [Source:MGI Symbol;Acc:MGI:1860454]	+	CDS	overlapping	0	93.3962	93.4066	97.7011	45.7143	70.3297	91.4634	69.4444
12	81971281	81971683	Pcnx-201	Pcnx	ENSMUSP00000021567	pecanex homolog (Drosophila) [Source:MGI Symbol;Acc:MGI:1891924]	+	CDS	overlapping	0	90.5405	92.3077	93.6508	46.789	86.7647	88.3929	100
4	152667032	152667416	null						Not found	0	93.2773	100	91.6667	50.7692	90.3846	95.2756	92.3077
16	89958962	89959329	null						Not found	0	61.9835	52.1739	61.2245	17.5	62.8571	64.4737	65.2174
1	33739291	33739664	Rab23-001	Rab23	ENSMUSP00000085625	RAB23, member RAS oncogene family [Source:MGI Symbol;Acc:MGI:99833]	+	CDS	overlapping	0	93.985	85.7143	94.2308	39.5833	64.1975	74.7368	58.3333
17	26119967	26120628	Tmem8-001	Tmem8	ENSMUSP00000025010	transmembrane protein 8 (five membrane-spanning domains) [Source:MGI Symbol;Acc:MGI:1926283]	+	CDS	overlapping	0	93.2643	92.1348	89.1304	47.7011	83.3333	95.2381	50.8064
11	102625103	102625618	null						Not found	0	92.3077	86.3636	96.2025	43.9394	72.7273	86.6142	65.8537
4	45142546	45142926	null						Not found	0	93.7008	96.25	85.8974	49.2754	95.5752	89.1304	66.0377
17	33981258	33981788	null						Not found	0	83.3333	80	100	50	100	100	100
19	47526574	47526946	Obfc1-201	Obfc1	ENSMUSP00000040944	oligonucleotide/oligosaccharide-binding fold containing 1 [Source:MGI Symbol;Acc:MGI:1915581]	-	CDS	overlapping	0	93	85.5072	97.0149	47.1429	86.0465	87.037	63.3333
5	92964739	92965090	Shroom3-001	Shroom3	ENSMUSP00000108678	shroom family member 3 [Source:MGI Symbol;Acc:MGI:1351655]	+	CDS	upstream	15	90.7692	100	100	52.7778	94.1176	91.8033	91.2281
10	22140687	22141155	E030030I06Rik-202	E030030I06Rik	ENSMUSP00000136352	RIKEN cDNA E030030I06 gene [Source:MGI Symbol;Acc:MGI:2442914]	-	CDS	overlapping	0	66.6667	19.0476	40.9091	5.71429	75	38.8889	12.5
2	156683079	156683440	null						Not found	0	97.1831	90.3226	92.5926	46.875	75.5102	89.8305	72.3404
5	114718487	114718846	Tchp-001	Tchp	ENSMUSP00000092009	trichoplein, keratin filament binding [Source:MGI Symbol;Acc:MGI:1925082]	+	CDS	overlapping	0	94.7368	95.0617	95.5882	49.4845	79.6875	93.1034	79.1667
2	164953014	164953761	Mmp9-001	Mmp9	ENSMUSP00000017881	matrix metallopeptidase 9 [Source:MGI Symbol;Acc:MGI:97011]	+	CDS	overlapping	0	86.0294	87.0504	83.3333	38.6076	69.1429	78.2258	37.013
8	120264684	120265153	Gm20388-001	Gm20388	ENSMUSP00000118564	predicted gene 20388 [Source:MGI Symbol;Acc:MGI:5141853]	+	CDS	overlapping	0	67.027	53.1646	73.8095	19.863	54.6667	60.9524	61.4035
9	77469860	77470236	Lrrc1-201	Lrrc1	ENSMUSP00000109048	leucine rich repeat containing 1 [Source:MGI Symbol;Acc:MGI:2442313]	-	CDS	overlapping	0	96.9231	90.625	100	45.4545	89.4737	59.5238	75.7576
19	10277295	10277698	Dagla-001	Dagla	ENSMUSP00000046358	diacylglycerol lipase, alpha [Source:MGI Symbol;Acc:MGI:2677061]	-	CDS	downstream	5707	93.3333	92.3077	97.6471	50	92.3077	83.1579	76.6667
6	125467173	125467599	Cd9-001	Cd9	ENSMUSP00000032492	CD9 antigen [Source:MGI Symbol;Acc:MGI:88348]	-	CDS	overlapping	0	96.7391	95.5882	90.3226	51.4286	91.6667	91.5663	85.7143
4	135025627	135026142	null						Not found	0	90.9091	94.2149	82.1429	46.3415	80	92.7928	72.4832
10	80513790	80514300	Onecut3-001	Onecut3	ENSMUSP00000053288	one cut domain, family member 3 [Source:MGI Symbol;Acc:MGI:1891409]	+	CDS	overlapping	0	94.382	79.4118	92.2078	43.6975	81.0345	79.5455	62.6866
2	167485162	167485543	Spata2-002	Spata2	ENSMUSP00000104834	spermatogenesis associated 2 [Source:MGI Symbol;Acc:MGI:2146885]	-	CDS	overlapping	0	88.6792	90.1235	94.6809	47.4576	81.3953	90.4255	89.4366
Y	4202665	4203321	null						Not found	0	28.5714	40	51.5152	0	34.375	53.3333	0
4	32481277	32481736	null						Not found	0	91.5254	95.5224	85.3658	46.729	82.716	86.2319	78.0952
17	87351559	87351987	Ttc7-001	Ttc7	ENSMUSP00000040771	tetratricopeptide repeat domain 7 [Source:MGI Symbol;Acc:MGI:1920999]	+	CDS	overlapping	0	96.7742	91.4286	91.6667	41.4634	73.494	61.1111	28.0702
5	142761436	142761818	Tnrc18-003	Tnrc18	ENSMUSP00000117651	trinucleotide repeat containing 18 [Source:MGI Symbol;Acc:MGI:3648294]	-	CDS	overlapping	0	96.3731	96.1539	96.6387	53.3835	89.6226	94.7368	85.5932
3	28577307	28577663	Tnik-001	Tnik	ENSMUSP00000124681	TRAF2 and NCK interacting kinase [Source:MGI Symbol;Acc:MGI:1916264]	+	CDS	overlapping	0	100	95	91.0714	50.8475	84.7458	90	60.241
8	20424145	20424970	null						Not found	0	66.2069	73.6111	71.5686	26.4666	62.0451	65.4341	41.2903
2	6352716	6353160	Usp6nl-001	Usp6nl	ENSMUSP00000110587	USP6 N-terminal like [Source:MGI Symbol;Acc:MGI:2138893]	+	CDS	overlapping	0	95.2381	92.9825	93.1034	46.6019	80	77.8626	33.0275
8	120307056	120307482	Gm20388-001	Gm20388	ENSMUSP00000118564	predicted gene 20388 [Source:MGI Symbol;Acc:MGI:5141853]	+	CDS	overlapping	0	88.4615	96.0784	95.5056	48.4848	72.5	95.7746	65.625
6	125148694	125149076	Iffo1-202	Iffo1	ENSMUSP00000085614	intermediate filament family orphan 1 [Source:MGI Symbol;Acc:MGI:2444516]	+	CDS	overlapping	0	89.3617	94.8718	94.4444	50.7936	85.3333	95.3704	74.6269
17	27434601	27435623	Grm4-201	Grm4	ENSMUSP00000130092	glutamate receptor, metabotropic 4 [Source:MGI Symbol;Acc:MGI:1351341]	-	CDS	overlapping	0	95.3586	96.2963	95.7237	48.1728	62.7358	96.0474	51.6224
5	139282140	139282588	Adap1-001	Adap1	ENSMUSP00000106489	ArfGAP with dual PH domains 1 [Source:MGI Symbol;Acc:MGI:2442201]	-	CDS	overlapping	0	81.579	79.2683	80	35.6643	67.9487	73.913	63.4783
4	124236489	124236890	null						Not found	0	93.8597	91.2088	87.6923	45.2991	75.3247	81.9672	80.8824
5	144184739	144185114	Lmtk2-001	Lmtk2	ENSMUSP00000048238	lemur tyrosine kinase 2 [Source:MGI Symbol;Acc:MGI:3036247]	+	CDS	overlapping	0	97.5207	94.8718	97.1963	53.9216	95.5556	87.7551	85.5263
4	133022124	133022523	null						Not found	0	95	98.4375	86.5385	46.875	63.8298	92.7083	87.0968
2	31822657	31823121	Fibcd1-001	Fibcd1	ENSMUSP00000028188	fibrinogen C domain containing 1 [Source:MGI Symbol;Acc:MGI:2138953]	-	CDS	overlapping	0	92.1739	92.5	78.5047	43.1655	72.4138	82.0225	32.3232
5	115907001	115907865	Cit-001	Cit	ENSMUSP00000062049	citron [Source:MGI Symbol;Acc:MGI:105313]	+	CDS	overlapping	0	89.7674	85.3658	88.3721	45.082	71.9008	90.625	40.2878
11	102739202	102739795	null						Not found	0	80.6452	67.4847	66.6667	30.4348	61.7188	75.3333	44.7368
11	80603061	80603469	Myo1d-001	Myo1d	ENSMUSP00000037819	myosin ID [Source:MGI Symbol;Acc:MGI:107728]	-	CDS	overlapping	0	96.2121	95.8904	95.3846	54.2857	90.5405	92.3077	93.4783
6	54699188	54699706	2410066E13Rik-201	2410066E13Rik	ENSMUSP00000048531	RIKEN cDNA 2410066E13 gene [Source:MGI Symbol;Acc:MGI:1915485]	+	CDS	upstream	67	90.1316	92.1348	92.7835	46.2069	72.5926	81.9444	67.9688
15	81301140	81301516	null						Not found	0	97.6471	95.3488	91.3979	49.1525	73.8461	85.0575	67.5676
7	44623948	44624359	Myh14-001	Myh14	ENSMUSP00000046059	myosin, heavy polypeptide 14 [Source:MGI Symbol;Acc:MGI:1919210]	-	CDS	overlapping	0	91.7808	97.6744	77.7778	48.6486	91.1111	82.3529	55.5556
11	75441675	75442080	Wdr81-001	Wdr81	ENSMUSP00000113939	WD repeat domain 81 [Source:MGI Symbol;Acc:MGI:2681828]	-	CDS	overlapping	0	96.4539	95.4128	98.7952	55.2632	92.4731	90.4762	96.0938
1	172392060	172392510	null						Not found	0	47.4074	70	70.7547	18.0556	46.4789	51.5625	36.7647
19	47947048	47947484	Ccdc147-201	Ccdc147	ENSMUSP00000070533	coiled-coil domain containing 147 [Source:MGI Symbol;Acc:MGI:2685815]	+	CDS	overlapping	0	70.7865	79	65.1852	29.703	63.7097	65.7303	28.8889
19	5051005	5051420	Rin1-201	Rin1	ENSMUSP00000025818	Ras and Rab interactor 1 [Source:MGI Symbol;Acc:MGI:2385695]	+	CDS	overlapping	0	92.1986	89.8734	88.1356	47.5	70.5882	92.4528	51.9231
12	112688408	112688795	Zbtb42-001	Zbtb42	ENSMUSP00000133152	zinc finger and BTB domain containing 42 [Source:MGI Symbol;Acc:MGI:3644133]	+	CDS	upstream	7753	93.8356	95.0495	92.5676	50.9091	82.9787	85.5072	62.3762
16	91869491	91869944	Atp5o-008	Atp5o	ENSMUSP00000125172	ATP synthase, H+ transporting, mitochondrial F1 complex, O subunit [Source:MGI Symbol;Acc:MGI:106341]	-	CDS	overlapping	0	93.3884	98.2759	88.3495	54.1667	90.9091	94.8718	90.411
15	84714717	84715163	null						Not found	0	47.929	79.2208	66.9643	21.9178	35.2113	75	40.5405
11	118603127	118603689	null						Not found	0	83.0189	87.5	83.7209	44.5378	80.3922	82.7586	55.4054
6	121087639	121088209	null						Not found	0	96.732	98.4127	95.283	55.1282	87.0748	92.623	81.1765
9	50498798	50499244	1600029D21Rik-201	1600029D21Rik	ENSMUSP00000110118	RIKEN cDNA 1600029D21 gene [Source:MGI Symbol;Acc:MGI:1923759]	+	CDS	overlapping	0	94.2308	91.4286	87.2727	50	84	87.156	76.0563
9	31688105	31688458	null						Not found	0	53.9683	36	62	12.069	57.5758	44.6808	16.129
17	28015216	28015680	Anks1-001	Anks1	ENSMUSP00000110491	ankyrin repeat and SAM domain containing 1 [Source:MGI Symbol;Acc:MGI:2446180]	+	CDS	overlapping	0	92.5926	92.6829	95.082	51.5385	75	95.8904	63.2075
4	156031504	156032259	Ttll10-002	Ttll10	ENSMUSP00000055671	tubulin tyrosine ligase-like family, member 10 [Source:MGI Symbol;Acc:MGI:1921855]	-	CDS	upstream	2654	93.0233	85.7143	91.4286	44.7368	67.2131	79.7101	25
5	66802120	66802507	Limch1-004	Limch1	ENSMUSP00000098723	LIM and calponin homology domains 1 [Source:MGI Symbol;Acc:MGI:1924819]	+	CDS	overlapping	0	91.9355	87.1795	79.2453	52	94.7368	100	89.6552
4	156185963	156186459	Agrn-003	Agrn	ENSMUSP00000071229	agrin [Source:MGI Symbol;Acc:MGI:87961]	-	CDS	downstream	265	82.3529	96	77.4194	44.5652	88.2353	71.6418	60.4651
8	19784521	19785313	null						Not found	0	69.7936	67.7643	65.8182	27.4457	58.0963	66.2488	32.8638
1	172309946	172310312	Igsf8-002	Igsf8	ENSMUSP00000083076	immunoglobulin superfamily, member 8 [Source:MGI Symbol;Acc:MGI:2154090]	+	CDS	downstream	2224	46.6667	55.5556	29.2683	6.97674	43.4783	50	23.8095
9	103708659	103709040	null						Not found	0	93.1372	90.625	95.2381	54.902	89.916	94.7368	84.507
1	89644028	89644401	Agap1-201	Agap1	ENSMUSP00000027521	ArfGAP with GTPase domain, ankyrin repeat and PH domain 1 [Source:MGI Symbol;Acc:MGI:2653690]	+	CDS	overlapping	0	92.4812	96.6667	95.6522	53.125	83.3333	86.3014	75.3086
2	166575441	166575843	Prex1-001	Prex1	ENSMUSP00000037180iption=phosphatidylinositol-3,4,5-trisphosphate-dependentRac exchange factor 1 [Source:MGI Symbol;Acc:MGI:3040696]	No description	-	CDS	overlapping	0	91.3793	90.3226	88.7324	51.8987	89.1304	88.7324	78.3333
12	112737740	112738221	AW555464-202	AW555464	ENSMUSP00000098580	expressed sequence AW555464 [Source:MGI Symbol;Acc:MGI:2145043]	+	CDS	overlapping	0	94.382	97.3333	97.9167	58.3333	94.4444	94.8052	52.7778
9	108137527	108137947	Bsn-001	Bsn	ENSMUSP00000035208	bassoon [Source:MGI Symbol;Acc:MGI:1277955]	-	CDS	overlapping	0	84.8485	91.0112	94.4954	49.0385	70.2703	91.4286	58.0357
4	152448203	152448572	null						Not found	0	98.1482	88.8889	94.7368	55.5556	92.4528	90.3846	81.8182
5	125063048	125063432	Ncor2-002	Ncor2	ENSMUSP00000107029	nuclear receptor co-repressor 2 [Source:MGI Symbol;Acc:MGI:1337080]	-	CDS	overlapping	0	96.3636	94.3662	83.7838	50.6329	71.4286	93.617	88.4615
3	69289784	69290190	null						Not found	0	61.5385	78.9474	67.4699	32.3809	70.1299	70.2128	68.4931
19	57119289	57119745	Ablim1-004	Ablim1	ENSMUSP00000078336	actin-binding LIM protein 1 [Source:MGI Symbol;Acc:MGI:1194500]	-	CDS	overlapping	0	92.0635	85.2941	93.1034	50	84.6154	81.1321	34.8837
5	112527022	112527392	Sez6l-202	Sez6l	ENSMUSP00000078454	seizure related 6 homolog like [Source:MGI Symbol;Acc:MGI:1935121]	-	CDS	overlapping	0	87.037	95.4545	92.9578	56.0976	96.9231	94.1176	86.4865
3	89521985	89522351	Kcnn3-001	Kcnn3	ENSMUSP00000000811	potassium intermediate/small conductance calcium-activated channel, subfamily N, member 3 [Source:MGI Symbol;Acc:MGI:2153183]	+	CDS	overlapping	0	35.1351	78.3784	30.4348	24.2424	73.8095	89.2857	34.4828
4	138251670	138252059	Sh2d5-002	Sh2d5	ENSMUSP00000101450	SH2 domain containing 5 [Source:MGI Symbol;Acc:MGI:2446215]	+	CDS	downstream	1813	57.1429	58.3333	60	17.5676	47.1429	50.9091	42.3077
12	108959298	108959909	Wdr25-202	Wdr25	ENSMUSP00000129855	WD repeat domain 25 [Source:MGI Symbol;Acc:MGI:3045255]	+	CDS	overlapping	0	92.1951	91.3043	93.8597	48.5507	72.6415	77.5862	67.8832
16	29281314	29281723	Atp13a5-001	Atp13a5	ENSMUSP00000075204	ATPase type 13A5 [Source:MGI Symbol;Acc:MGI:2444068]	-	CDS	overlapping	0	81.6667	90.9091	75.7576	43.75	70.3125	84.8837	78.0488
11	100555694	100556215	Ttc25-001	Ttc25	ENSMUSP00000090355	tetratricopeptide repeat domain 25 [Source:MGI Symbol;Acc:MGI:1921657]	+	CDS	overlapping	0	94.958	84.0909	86.9565	49.2064	75	89.7959	79.0698
10	81302826	81303271	Pip5k1c-003	Pip5k1c	ENSMUSP00000124155	phosphatidylinositol-4-phosphate 5-kinase, type 1 gamma [Source:MGI Symbol;Acc:MGI:1298224]	+	CDS	overlapping	0	92.9412	95.8904	88.0952	51.087	71.1864	91.5663	52.2727
9	119517325	119517787	Scn5a-001	Scn5a	ENSMUSP00000112838	sodium channel, voltage-gated, type V, alpha [Source:MGI Symbol;Acc:MGI:98251]	-	CDS	overlapping	0	98.2609	88.8889	92.9825	52.8571	93.3333	75	55.5556
19	4745695	4746055	Spnb3-201	Spnb3	ENSMUSP00000008991	spectrin beta 3 [Source:MGI Symbol;Acc:MGI:1313261]	+	CDS	overlapping	0	96.25	96.2963	96.3415	53.5714	80.3279	81.9444	77.6316
9	61056473	61056914	null						Not found	0	86.076	89.4737	73.8461	42.8571	70.5882	77.551	73.7705
11	118202226	118202958	Cyth1-002	Cyth1	ENSMUSP00000097756	cytohesin 1 [Source:MGI Symbol;Acc:MGI:1334257]	-	CDS	overlapping	0	94.898	85	91.3461	52	84.0909	87.8788	57.5758
17	27125187	27125555	2900010M23Rik-001	2900010M23Rik	ENSMUSP00000025045	RIKEN cDNA 2900010M23 gene [Source:MGI Symbol;Acc:MGI:1914517]	-	CDS	overlapping	0	87.7698	89.2308	92.7273	50	81.3333	81.8182	58.4615
1	189786570	189787128	Ptpn14-001	Ptpn14	ENSMUSP00000027898	protein tyrosine phosphatase, non-receptor type 14 [Source:MGI Symbol;Acc:MGI:102467]	+	CDS	overlapping	0	94.8905	100	91.6667	56.0748	77.8626	98.6111	69.4444
5	120567227	120567682	Tpcn1-201	Tpcn1	ENSMUSP00000042188	two pore channel 1 [Source:MGI Symbol;Acc:MGI:2182472]	-	CDS	overlapping	0	91.4894	93.3333	94.3396	48.8506	70.8861	75.5319	22.3077
7	142580212	142580696	null						Not found	0	91.5493	92.9412	94.4785	56.3218	89.2473	94.012	76.3359
2	165311422	165311884	Elmo2-001	Elmo2	ENSMUSP00000099380	engulfment and cell motility 2, ced-12 homolog (C. elegans) [Source:MGI Symbol;Acc:MGI:2153045]	-	CDS	overlapping	0	91.5033	88.7755	90.7143	55.7692	94.6237	93.2836	73.0159
15	76199346	76200010	Plec-001	Plec	ENSMUSP00000074383	plectin [Source:MGI Symbol;Acc:MGI:1277961]	-	CDS	overlapping	0	44.6602	38.961	36.25	7.54717	49.3333	48.2353	23.0088
15	97360906	97361423	null						Not found	0	93.0556	97.1429	93.1507	57.1429	91.8033	89.7638	94.7368
2	138280211	138280585	Btbd3-001	Btbd3	ENSMUSP00000074864	BTB (POZ) domain containing 3 [Source:MGI Symbol;Acc:MGI:2385155]	+	CDS	overlapping	0	100	92.3077	95	57.2727	79.3651	98.75	76.9912
1	75448982	75449458	Accn4-002	Accn4	ENSMUSP00000109207	amiloride-sensitive cation channel 4, pituitary [Source:MGI Symbol;Acc:MGI:2652846]	+	CDS	downstream	1374	90.2439	91.3043	76.1905	48.1481	61.9048	100	66.6667
15	82938119	82938518	null						Not found	0	91.3669	92.3077	85.9649	50	91.5254	67.1642	47.4227
19	5843825	5844457	Frmd8-001	Frmd8	ENSMUSP00000025728	FERM domain containing 8 [Source:MGI Symbol;Acc:MGI:1914707]	-	CDS	upstream	8164	93.5484	93.6937	88.75	52.7559	90.1786	75.5435	52.7638
11	98845811	98846380	Rapgefl1-001	Rapgefl1	ENSMUSP00000103103	Rap guanine nucleotide exchange factor (GEF)-like 1 [Source:MGI Symbol;Acc:MGI:3611446]	+	CDS	overlapping	0	94.9495	96.1039	94.7115	56.25	80.597	92.3077	59.322
11	19997988	19998517	Spred2-001	Spred2	ENSMUSP00000090988	sprouty-related, EVH1 domain containing 2 [Source:MGI Symbol;Acc:MGI:2150019]	+	CDS	overlapping	0	94.7368	94.0476	95.3488	56.4815	85.1064	89.272	80.6818
6	72740611	72740966	Tcf7l1-001	Tcf7l1	ENSMUSP00000069403	transcription factor 7 like 1 (T cell specific, HMG box) [Source:MGI Symbol;Acc:MGI:1202876]	-	CDS	overlapping	0	92.0635	96.3415	94.4444	56.5217	84.9315	89.5238	72.2222
7	137266568	137266968	Ebf3-202	Ebf3	ENSMUSP00000101724	early B cell factor 3 [Source:MGI Symbol;Acc:MGI:894289]	-	CDS	overlapping	0	97.1154	96.6102	95.8333	55	67.7419	92.3077	69.4737
2	153509202	153509567	8430427H17Rik-001	8430427H17Rik	ENSMUSP00000036571	RIKEN cDNA 8430427H17 gene [Source:MGI Symbol;Acc:MGI:1918765]	-	CDS	overlapping	0	87.8378	83.0769	92	53.0612	91.1765	84.6154	66.6667
5	129730275	129730648	Gbas-001	Gbas	ENSMUSP00000083211	glioblastoma amplified sequence [Source:MGI Symbol;Acc:MGI:1278343]	+	CDS	overlapping	0	83.3333	92	87.8049	50	73.0769	86.5385	65.9091
11	119304948	119305319	Eif4a3-001	Eif4a3	ENSMUSP00000026667	eukaryotic translation initiation factor 4A3 [Source:MGI Symbol;Acc:MGI:1923731]	-	CDS	downstream	4952	94.6903	96.6102	90.2439	55.5556	84.2105	83.3333	32.7273
9	44489635	44490347	Bcl9l-201	Bcl9l	ENSMUSP00000074516	B cell CLL/lymphoma 9-like [Source:MGI Symbol;Acc:MGI:1933114]	+	CDS	downstream	9177	97.6471	90.9091	92.7711	52.1739	74.7126	76	37.8378
8	87536684	87537041	null						Not found	0	83.3333	78.1818	69.7368	43.0556	76.3889	78.2609	21.2766
12	112804008	112804392	Ahnak2-001	Ahnak2	ENSMUSP00000114522	AHNAK nucleoprotein 2 [Source:MGI Symbol;Acc:MGI:2144831]	-	CDS	downstream	1482	92.8571	91.9355	86.1702	53.5714	77.0492	90	26.9231
4	155214857	155215216	Ski-003	Ski	ENSMUSP00000081120	ski sarcoma viral oncogene homolog (avian) [Source:MGI Symbol;Acc:MGI:98310]	-	CDS	overlapping	0	100	94.4444	94.8718	61.9048	90.2439	100	86.2745
2	71532081	71533070	Dlx1-001	Dlx1	ENSMUSP00000042413	distal-less homeobox 1 [Source:MGI Symbol;Acc:MGI:94901]	+	CDS	overlapping	0	64.2857	61.7647	66.6667	30.6452	57.8947	72.6316	30.0847
11	116498504	116498985	Prpsap1-004	Prpsap1	ENSMUSP00000115982	phosphoribosyl pyrophosphate synthetase-associated protein 1 [Source:MGI Symbol;Acc:MGI:1915013]	-	CDS	downstream	4423	29.5918	52.3809	34.8624	0	35.2941	17.284	52.7778
15	36214207	36214976	Spag1-201	Spag1	ENSMUSP00000047335	sperm associated antigen 1 [Source:MGI Symbol;Acc:MGI:1349387]	+	CDS	overlapping	0	92.6316	90.9091	94.8276	57.6923	87.5	91.8605	88.8889
15	100091894	100092647	Dip2b-001	Dip2b	ENSMUSP00000097777	DIP2 disco-interacting protein 2 homolog B (Drosophila) [Source:MGI Symbol;Acc:MGI:2145977]	+	CDS	overlapping	0	93.2203	90.0901	90.2174	54.6512	80.3922	88.3041	70.4762
2	158611952	158612535	Slc32a1-001	Slc32a1	ENSMUSP00000036299	solute carrier family 32 (GABA vesicular transporter), member 1 [Source:MGI Symbol;Acc:MGI:1194488]	+	CDS	overlapping	0	59.4406	66.6667	65.1515	27.1028	52.8662	60.1626	45
5	73071341	73071703	Fryl-001	Fryl	ENSMUSP00000098687	furry homolog-like (Drosophila) [Source:MGI Symbol;Acc:MGI:1919563]	-	CDS	overlapping	0	98.4252	93.617	89.2857	54.0816	63.3028	94.4954	70.1493
13	55569655	55570028	null						Not found	0	63.6364	82.5	74.0741	35.5263	63.0435	62.7451	61.2245
17	46086176	46086602	null						Not found	0	95.9184	93.6842	82.0225	53.3333	80.3922	82.4561	97.6191
19	44590926	44591306	null						Not found	0	97.0149	92.7711	93.4783	59.4059	87.6289	93.7008	44.5455
9	89879544	89880059	null						Not found	0	85.4545	93.5484	94.9367	53.1915	69.3333	90.1639	64.7059
11	113951733	113952100	Sdk2-001	Sdk2	ENSMUSP00000038972	sidekick homolog 2 (chicken) [Source:MGI Symbol;Acc:MGI:2443847]	-	CDS	overlapping	0	97.6191	89.7059	97.5	58.3333	83.8235	90.2778	58.4906
5	35531588	35531973	Cpz-001	Cpz	ENSMUSP00000039804	carboxypeptidase Z [Source:MGI Symbol;Acc:MGI:88487]	-	CDS	downstream	6053	80.2632	85.4839	81.3559	39.6226	42.5532	75.3425	58.9041
13	46619629	46620032	Cap2-001	Cap2	ENSMUSP00000021802	CAP, adenylate cyclase-associated protein, 2 (yeast) [Source:MGI Symbol;Acc:MGI:1914502]	+	CDS	overlapping	0	93.1034	93.75	91.8919	58.8235	96.4286	85.7143	80.8511
8	94180068	94180457	Mt1-201	Mt1	ENSMUSP00000034215	metallothionein 1 [Source:MGI Symbol;Acc:MGI:97171]	+	CDS	overlapping	0	64.9425	64.539	51.8072	24.7788	52.6316	56.7164	54.9296
2	26205109	26205549	Lhx3-002	Lhx3	ENSMUSP00000056822	LIM homeobox protein 3 [Source:MGI Symbol;Acc:MGI:102673]	-	CDS	overlapping	0	59.8901	56.5657	45.614	16.9643	33.8235	55.5556	27.2727
17	27028281	27028758	Ggnbp1-003	Ggnbp1	ENSMUSP00000113880	gametogenetin binding protein 1 [Source:MGI Symbol;Acc:MGI:3055306]	+	CDS	overlapping	0	94.4882	91.9355	86.747	47.6744	67.0588	64.4068	40.9091
13	49308998	49309493	null						Not found	0	92.2535	97.4684	96.5517	58.7719	87	86.6667	91.4286
2	163288898	163289259	Tox2-002	Tox2	ENSMUSP00000105055	TOX high mobility group box family member 2 [Source:MGI Symbol;Acc:MGI:3611233]	+	CDS	overlapping	0	91.7293	85.7143	82.8125	50.5376	73.9496	84.3537	71.3043
7	55968153	55968579	null						Not found	0	91	86.7647	87.931	52.6316	78.6517	84.5529	78.5714
8	20296848	20297655	null						Not found	0	59.127	57.0064	67.1739	28.6822	56.9014	68.9109	41.3681
15	78799004	78799477	Card10-001	Card10	ENSMUSP00000129513	caspase recruitment domain family, member 10 [Source:MGI Symbol;Acc:MGI:2146012]	-	CDS	overlapping	0	91.579	96.0784	94.2857	60.4651	92.0635	93.9759	92.3077
5	117133474	117133851	null						Not found	0	94.3396	93.3333	94.4444	57.6271	81.6667	89.7436	76.4706
12	112874139	112874660	null						Not found	0	41.2766	56.4626	45.9459	14.2857	35.8381	56.0748	41.9643
15	99671708	99672212	Accn2-201	Accn2	ENSMUSP00000023758	amiloride-sensitive cation channel 2, neuronal [Source:MGI Symbol;Acc:MGI:1194915]	+	CDS	overlapping	0	88.0239	90.2439	82.3944	53.8462	87.5	84.6154	71
17	47523180	47523574	null						Not found	0	91.129	93.2692	90.2439	59.5041	92.8571	93.5185	58.209
12	33302767	33303213	Atxn7l1-002	Atxn7l1	ENSMUSP00000122156	ataxin 7-like 1 [Source:MGI Symbol;Acc:MGI:3584458]	+	CDS	overlapping	0	87.8571	65.1786	89.7959	50.7463	91.1765	83.1858	46.875
6	100800526	100800894	Gxylt2-001	Gxylt2	ENSMUSP00000032157	glucoside xylosyltransferase 2 [Source:MGI Symbol;Acc:MGI:2682940]	+	CDS	overlapping	0	88.8889	97.1429	81.8182	55.1724	73.4375	97.7778	53.1915
15	102978821	102979192	Hoxc9-002	Hoxc9	ENSMUSP00000134197	homeobox C9 [Source:MGI Symbol;Acc:MGI:96199]	+	CDS	downstream	2461	84.4444	71.1864	71.6981	49.5413	83.3333	100	75.5556
11	108023024	108023562	Prkca-001	Prkca	ENSMUSP00000062392	protein kinase C, alpha [Source:MGI Symbol;Acc:MGI:97595]	-	CDS	overlapping	0	96.2963	84.375	83.871	50.5495	62.5	87.5	61.9048
17	56128176	56128599	Sema6b-201	Sema6b	ENSMUSP00000001256	sema domain, transmembrane domain (TM), and cytoplasmic domain, (semaphorin) 6B [Source:MGI Symbol;Acc:MGI:1202889]	-	CDS	overlapping	0	92.7007	100	95.9596	62.069	90.625	92.8177	74.5455
12	19175560	19176479	null						Not found	0	43.1034	74.1722	55.7377	26.3158	69.1275	51.0204	37.6623
18	77502274	77502646	Rnf165-201	Rnf165	ENSMUSP00000026494	ring finger protein 165 [Source:MGI Symbol;Acc:MGI:2444521]	-	CDS	overlapping	0	94.1176	93.5484	92.4528	58.9744	83.75	91.5385	90.9091
5	112271085	112271575	Crybb1-001	Crybb1	ENSMUSP00000031286	crystallin, beta B1 [Source:MGI Symbol;Acc:MGI:104992]	+	CDS	upstream	1585	72.1154	57.1429	58.8235	26.087	43.2432	59.2105	37.6344
10	80791672	80792819	Dot1l-001	Dot1l	ENSMUSP00000100973	DOT1-like, histone H3 methyltransferase (S. cerevisiae) [Source:MGI Symbol;Acc:MGI:2143886]	+	CDS	overlapping	0	58.8757	57.2165	65.4723	29.2453	58.3333	65.9664	60.7595
17	87325576	87326004	Ttc7-001	Ttc7	ENSMUSP00000040771	tetratricopeptide repeat domain 7 [Source:MGI Symbol;Acc:MGI:1920999]	+	CDS	overlapping	0	97.0588	91.25	87.2727	58.9286	92.1569	85.4839	82.2581
10	86730670	86731225	BC030307-202	BC030307	ENSMUSP00000075059	cDNA sequence BC030307 [Source:MGI Symbol;Acc:MGI:2387653]	+	CDS	overlapping	0	58.7097	50.7463	34.4156	21.4286	62.766	59.0604	34.375
19	6420513	6420907	Rasgrp2-021	Rasgrp2	ENSMUSP00000109104	RAS, guanyl releasing protein 2 [Source:MGI Symbol;Acc:MGI:1333849]	+	CDS	upstream	5663	92.7152	88.1356	90.9091	56.962	80.9524	90.4762	73.3333
8	91190745	91191157	null						Not found	0	41.791	66.6667	58.6207	21.1538	53.271	43.7956	44.4444
4	151483323	151483677	Camta1-002	Camta1	ENSMUSP00000095381	calmodulin binding transcription activator 1 [Source:MGI Symbol;Acc:MGI:2140230]	-	CDS	overlapping	0	76.0369	72.7273	75.2066	41.6667	62.9213	79.4872	58.3333
12	111360761	111361284	Cdc42bpb-201	Cdc42bpb	ENSMUSP00000042565	CDC42 binding protein kinase beta [Source:MGI Symbol;Acc:MGI:2136459]	-	CDS	overlapping	0	94.3396	90.5109	96.4706	58.8235	87.013	83.8235	68
5	124453156	124453662	Setd8-001	Setd8	ENSMUSP00000052953	SET domain containing (lysine methyltransferase) 8 [Source:MGI Symbol;Acc:MGI:1915206]	+	CDS	overlapping	0	95.3488	92.3077	89.5833	57.8947	85.7143	84.4444	80.8219
19	47132761	47133241	Calhm2-002	Calhm2	ENSMUSP00000121661	calcium homeostasis modulator 2 [Source:MGI Symbol;Acc:MGI:1919941]	-	CDS	overlapping	0	93.5484	93.75	91.791	60.6742	94.3925	87.7778	83.7838
5	111201425	111201865	Ttc28-001	Ttc28	ENSMUSP00000137609	tetratricopeptide repeat domain 28 [Source:MGI Symbol;Acc:MGI:2140873]	+	CDS	overlapping	0	93.8461	97	96.0526	60	86.5385	84.375	88.6076
4	153439065	153439430	Ajap1-001	Ajap1	ENSMUSP00000101271	adherens junction associated protein 1 [Source:MGI Symbol;Acc:MGI:2685419]	-	CDS	overlapping	0	92.126	94.8718	95.5882	63.3333	93.3333	98.2143	86.0465
4	147219396	147219794	null						Not found	0	88.8235	80.9129	86.3454	53.8972	82.0988	87.8099	63.2953
17	31766778	31767203	null						Not found	0	83.4532	73.5849	57.6923	43.2692	78.7879	78.3505	18
11	120122228	120122593	Slc38a10-001	Slc38a10	ENSMUSP00000099307	solute carrier family 38, member 10 [Source:MGI Symbol;Acc:MGI:1919305]	-	CDS	overlapping	0	92.6606	95.1219	95.7447	58.4906	79.1667	84.507	68.6567
12	112195073	112195741	null						Not found	0	92.2652	92.1739	89.8551	58.9041	84.8485	90.099	78.2051
7	130260828	130261203	Fgfr2-002	Fgfr2	ENSMUSP00000113994	fibroblast growth factor receptor 2 [Source:MGI Symbol;Acc:MGI:95523]	-	CDS	overlapping	0	94.8718	95.1219	87.0968	56.9106	79.3103	82.8358	66.6667
6	23202769	23203129	null						Not found	0	89.3204	97.8261	91.0448	59.6774	88.4615	85.0575	52.3809
4	154603996	154604434	Prdm16-001	Prdm16	ENSMUSP00000030902	PR domain containing 16 [Source:MGI Symbol;Acc:MGI:1917923]	-	CDS	overlapping	0	96.8504	94.186	88.2353	59.4203	89.3333	81.5126	55.1724
7	118518581	118519163	Coq7-002	Coq7	ENSMUSP00000095695	demethyl-Q 7 [Source:MGI Symbol;Acc:MGI:107207]	-	CDS	overlapping	0	26.7442	55.3192	25.8929	5.12821	21.9512	48.6486	4.61538
4	57637932	57638304	Palm2-003	Palm2	ENSMUSP00000099969	paralemmin 2 [Source:MGI Symbol;Acc:MGI:1934601]	+	CDS	overlapping	0	65.5738	91.4286	51.8519	34.8837	44.1176	74.2857	44.6808
2	157060058	157060481	9830001H06Rik-001	9830001H06Rik	ENSMUSP00000066556	RIKEN cDNA 9830001H06 gene [Source:MGI Symbol;Acc:MGI:2444575]	-	CDS	overlapping	0	92.7083	92.4528	94.8276	58.1395	70.8861	92.4731	96.5517
7	133765733	133766100	Dhx32-001	Dhx32	ENSMUSP00000033290	DEAH (Asp-Glu-Ala-His) box polypeptide 32 [Source:MGI Symbol;Acc:MGI:2141813]	-	CDS	downstream	6031	88.8889	94.3396	92.1875	62.3762	98.8506	90	96.5517
7	28562411	28562827	Pak4-001	Pak4	ENSMUSP00000103918	p21 protein (Cdc42/Rac)-activated kinase 4 [Source:MGI Symbol;Acc:MGI:1917834]	-	CDS	overlapping	0	92.4051	95.1807	98.0769	58.1081	73.3333	83.3333	65.9091
2	32912323	32912827	Fam129b-001	Fam129b	ENSMUSP00000028135	family with sequence similarity 129, member B [Source:MGI Symbol;Acc:MGI:2442910]	+	CDS	overlapping	0	78.4314	85.9375	70.5882	48.4663	78.3582	80.7487	51.6556
3	51603873	51604287	null						Not found	0	91.0314	96.1039	88.6364	59.4059	82.2917	90.2778	87.6923
15	80358759	80359178	Cacna1i-001	Cacna1i	ENSMUSP00000125063	calcium channel, voltage-dependent, alpha 1I subunit [Source:MGI Symbol;Acc:MGI:2178051]	+	CDS	overlapping	0	94.4444	94.1176	94	63.2911	94.6429	90.411	94.6667
8	25068062	25068520	Plekha2-001	Plekha2	ENSMUSP00000066546	pleckstrin homology domain-containing, family A (phosphoinositide binding specific) member 2 [Source:MGI Symbol;Acc:MGI:1928144]	-	CDS	overlapping	0	93.3333	96.6667	74	60.2041	92.8571	95.2381	58.6207
9	44598822	44599202	Ddx6-201	Ddx6	ENSMUSP00000128421	DEAD (Asp-Glu-Ala-Asp) box polypeptide 6 [Source:MGI Symbol;Acc:MGI:104976]	+	CDS	downstream	8191	51.8293	48.718	56.338	21.7391	48.4375	53.9007	23.6842
8	120494725	120495211	Gm20388-001	Gm20388	ENSMUSP00000118564	predicted gene 20388 [Source:MGI Symbol;Acc:MGI:5141853]	+	CDS	overlapping	0	94	96.9697	97.561	64.4444	98.4375	85.1852	37.8378
2	172862397	172863813	Bmp7-001	Bmp7	ENSMUSP00000009143	bone morphogenetic protein 7 [Source:MGI Symbol;Acc:MGI:103302]	-	CDS	upstream	6324	77.1784	68.1416	72.3048	42.5474	71.1656	73.8532	55.814
4	88757316	88757861	Gm16686-201	Gm16686	ENSMUSP00000127029	predicted gene, 16686 [Source:MGI Symbol;Acc:MGI:4439610]	-	CDS	downstream	1726	57.6389	38.9313	34.0659	15.6627	36.2832	61.1465	29.2079
11	60199723	60200275	Srebf1-005	Srebf1	ENSMUSP00000020846	sterol regulatory element binding transcription factor 1 [Source:MGI Symbol;Acc:MGI:107606]	-	CDS	overlapping	0	91.5493	89.1304	91	55.5556	68.3333	87.3239	67.3077
5	114859245	114859728	Gm9936-201	Gm9936	ENSMUSP00000068295	predicted gene 9936 [Source:MGI Symbol;Acc:MGI:3641854]	-	CDS	downstream	1691	66.9456	67.4556	54.321	31.9672	69.186	50.9174	51.5625
11	101276420	101276822	Wnk4-001	Wnk4	ENSMUSP00000099397	WNK lysine deficient protein kinase 4 [Source:MGI Symbol;Acc:MGI:1917097]	+	CDS	overlapping	0	60.1695	78	53.2468	30.2632	42.623	65.7143	64.9351
15	85558811	85559170	Wnt7b-201	Wnt7b	ENSMUSP00000023015	wingless-related MMTV integration site 7B [Source:MGI Symbol;Acc:MGI:98962]	-	CDS	overlapping	0	91.1765	95.2381	91.5254	62.1622	94.4444	85.7143	88
4	154109534	154109935	Trp73-003	Trp73	ENSMUSP00000114736	transformation related protein 73 [Source:MGI Symbol;Acc:MGI:1336991]	-	CDS	overlapping	0	92.8571	94.1176	88.4956	56.0748	78.8732	73.1343	74.6667
12	12936930	12937750	Mycn-001	Mycn	ENSMUSP00000045993	v-myc myelocytomatosis viral related oncogene, neuroblastoma derived (avian) [Source:MGI Symbol;Acc:MGI:97357]	-	CDS	overlapping	0	64.0351	71.2329	67.5676	40.113	67.7966	76.0784	68.639
9	110329534	110330071	2610002I17Rik-201	2610002I17Rik	ENSMUSP00000069017	RIKEN cDNA 2610002I17 [Source:MGI Symbol;Acc:MGI:1919349]	+	CDS	upstream	8591	89.6552	78.7879	74.0741	50	71.875	81.579	74.359
4	135175114	135175983	Runx3-001	Runx3	ENSMUSP00000050353	runt related transcription factor 3 [Source:MGI Symbol;Acc:MGI:102672]	+	CDS	overlapping	0	81.4815	88.0597	84.2593	54.878	83.5821	82.7273	70
10	80412482	80413438	Tcf3-005	Tcf3	ENSMUSP00000100981	transcription factor 3 [Source:MGI Symbol;Acc:MGI:98510]	-	CDS	overlapping	0	93.9163	94.3925	94.5205	65.4545	94.8454	95.2381	89.0411
2	163048017	163048408	Ift52-001	Ift52	ENSMUSP00000018002	intraflagellar transport 52 homolog (Chlamydomonas) [Source:MGI Symbol;Acc:MGI:2387217]	+	CDS	upstream	2657	90.1961	94.6237	83.0508	58.3333	84.2857	84.6154	61.5385
11	69401169	69401720	Kdm6b-001	Kdm6b	ENSMUSP00000091620	KDM1 lysine (K)-specific demethylase 6B [Source:MGI Symbol;Acc:MGI:2448492]	-	CDS	overlapping	0	64.1593	67.9775	60.6667	32.7869	48.0315	67.5799	41.2322
10	20170775	20171144	Mtap7-202	Mtap7	ENSMUSP00000111963	microtubule-associated protein 7 [Source:MGI Symbol;Acc:MGI:1328328]	+	CDS	overlapping	0	95.4545	91.8919	100	65.625	94.2308	90.9091	83.871
2	179565711	179566191	Cdh4-001	Cdh4	ENSMUSP00000000314	cadherin 4 [Source:MGI Symbol;Acc:MGI:99218]	+	CDS	overlapping	0	94.6281	94.5946	96.0396	63.4783	88.3929	87.6623	58.5106
8	121310904	121311309	Gm20388-001	Gm20388	ENSMUSP00000118564	predicted gene 20388 [Source:MGI Symbol;Acc:MGI:5141853]	+	CDS	overlapping	0	68.8	55.0725	50.6329	27.7778	46.8354	60.7843	44.5783
2	167679916	167680383	Cebpb-001	Cebpb	ENSMUSP00000069850	CCAAT/enhancer binding protein (C/EBP), beta [Source:MGI Symbol;Acc:MGI:88373]	+	CDS	downstream	8639	38.5417	45.9459	18.9873	10	38.8889	50.6849	22.9167
1	92879162	92879519	Ankmy1-001	Ankmy1	ENSMUSP00000123787	ankyrin repeat and MYND domain containing 1 [Source:MGI Symbol;Acc:MGI:3045261]	-	CDS	overlapping	0	95.6204	96.2963	100	68.75	94.5455	100	91.0714
15	100703962	100704409	Galnt6-001	Galnt6	ENSMUSP00000123848escription=UDP-N-acetyl-alpha-D-galactosamine:polypeptideN-acetylgalactosaminyltransferase 6 [Source:MGISymbol;Acc:MGI:1891640]	No description	-	CDS	overlapping	0	75.8242	69.6203	67.9012	37.5	59.6154	57.1429	44.1176
9	58220193	58220627	Pml-001	Pml	ENSMUSP00000082816	promyelocytic leukemia [Source:MGI Symbol;Acc:MGI:104662]	-	CDS	overlapping	0	79.8658	91.7293	87.037	46.8085	61.3636	56.4815	67.1642
4	129227456	129227868	C77080-002	C77080	ENSMUSP00000101666	expressed sequence C77080 [Source:MGI Symbol;Acc:MGI:2140651]	-	CDS	overlapping	0	47.7273	33.3333	46.0317	11.7647	27.2727	46.1538	46.3768
3	149225708	149226084	Gm10287-201	Gm10287	ENSMUSP00000091482	predicted gene 10287 [Source:MGI Symbol;Acc:MGI:3642138]	-	CDS	downstream	857	98.8764	91.5888	96.1539	66.129	89.0244	96.4539	92.4051
5	142172368	142172741	Sdk1-001	Sdk1	ENSMUSP00000082928	sidekick homolog 1 (chicken) [Source:MGI Symbol;Acc:MGI:2444413]	+	CDS	overlapping	0	91.6667	93.9394	94.2149	63.3333	90.2439	87.931	72.7273
10	60807799	60808334	Unc5b-201	Unc5b	ENSMUSP00000077080	unc-5 homolog B (C. elegans) [Source:MGI Symbol;Acc:MGI:894703]	-	CDS	overlapping	0	91.453	87.6289	97.0297	63.0252	88.6364	91.6667	73.1707
1	190948963	190949436	Vash2-201	Vash2	ENSMUSP00000036768	vasohibin 2 [Source:MGI Symbol;Acc:MGI:2444826]	-	CDS	upstream	748	93.8931	93.2432	90.9091	61.9048	77.907	94.3548	80
2	31825487	31825900	Fibcd1-001	Fibcd1	ENSMUSP00000028188	fibrinogen C domain containing 1 [Source:MGI Symbol;Acc:MGI:2138953]	-	CDS	overlapping	0	95.9276	93.2584	89.5522	65.035	92.9688	93.7107	89.4737
17	34593790	34594179	Pbx2-001	Pbx2	ENSMUSP00000040464	pre B cell leukemia homeobox 2 [Source:MGI Symbol;Acc:MGI:1341793]	+	CDS	overlapping	0	93.6508	91.3043	84	64	92.9825	97.5	57.1429
8	33833237	33833845	Rbpms-201	Rbpms	ENSMUSP00000033994	RNA binding protein gene with multiple splicing [Source:MGI Symbol;Acc:MGI:1334446]	-	CDS	overlapping	0	96.4758	93.1818	88.0503	61.2565	76.9697	90.9836	69.3333
8	88664922	88665486	Nod2-002	Nod2	ENSMUSP00000105262	nucleotide-binding oligomerization domain containing 2 [Source:MGI Symbol;Acc:MGI:2429397]	+	CDS	overlapping	0	84.466	75.974	79.6296	49.5327	76.1364	70.8333	47.0588
4	117644897	117645295	Eri3-001	Eri3	ENSMUSP00000042796	exoribonuclease 3 [Source:MGI Symbol;Acc:MGI:2153887]	+	CDS	overlapping	0	97.3913	93.4426	92.0792	66.2921	90.6542	96.6292	85.5556
6	84574193	84574726	Cyp26b1-202	Cyp26b1	ENSMUSP00000128391	cytochrome P450, family 26, subfamily b, polypeptide 1 [Source:MGI Symbol;Acc:MGI:2176159]	-	CDS	overlapping	0	97.037	95.082	91.603	64.3357	91.7431	84.8485	77.1186
7	4943252	4943618	A430110N23Rik-201	A430110N23Rik	ENSMUSP00000052126	RIKEN cDNA A430110N23 gene [Source:MGI Symbol;Acc:MGI:3606211]	+	CDS	overlapping	0	45.2381	41.5385	46.1538	17.7419	42.6667	51.1364	50
5	121003788	121004205	null						Not found	0	96	90.9091	90.7407	59.6774	77.4194	81.1594	47.4576
19	6388013	6388443	Pygm-001	Pygm	ENSMUSP00000047564	muscle glycogen phosphorylase [Source:MGI Symbol;Acc:MGI:97830]	+	CDS	overlapping	0	96.2162	97.3214	92.7083	67.3759	95.6522	92.623	92.1875
17	46661675	46662313	Cul7-001	Cul7	ENSMUSP00000049128	cullin 7 [Source:MGI Symbol;Acc:MGI:1913765]	+	CDS	overlapping	0	92.4444	91.0448	94.9367	63.75	87.5	89.6552	95.2381
3	84732151	84732547	null						Not found	0	83.3333	90.9091	82.7586	54.8387	85.5072	68.3333	50
6	91233041	91233638	Fbln2-001	Fbln2	ENSMUSP00000109126	fibulin 2 [Source:MGI Symbol;Acc:MGI:95488]	+	CDS	overlapping	0	95.1754	91.8182	92.6829	63.6364	81.0345	92.7835	84.6154
6	39344090	39344475	Slc37a3-201	Slc37a3	ENSMUSP00000087709	solute carrier family 37 (glycerol-3-phosphate transporter), member 3 [Source:MGI Symbol;Acc:MGI:1919394]	-	CDS	overlapping	0	91.3043	92	94.8052	65.3846	92.3077	91.5966	53.4884
4	137147865	137148273	null						Not found	0	69.2308	69.5652	57.8947	41.3793	71.4286	73.0769	75
5	117240685	117241427	Taok3-002	Taok3	ENSMUSP00000107609	TAO kinase 3 [Source:MGI Symbol;Acc:MGI:3041177]	+	CDS	overlapping	0	94.7368	70.9091	85.8974	52.6316	65.5738	80.292	80.1471
1	155059562	155059987	null						Not found	0	84.8485	100	87.7551	60	71.875	89.7436	53.4247
10	67185612	67186013	Jmjd1c-009	Jmjd1c	ENSMUSP00000134551	jumonji domain containing 1C [Source:MGI Symbol;Acc:MGI:1918614]	+	CDS	overlapping	0	36	59.0909	31.25	14.4231	43.8202	35.6522	44.7619
14	65071287	65071640	Extl3-201	Extl3	ENSMUSP00000022550	exostoses (multiple)-like 3 [Source:MGI Symbol;Acc:MGI:1860765]	-	CDS	overlapping	0	98.9583	94.3396	87.1795	65.3846	86.1539	93.8144	93.3333
5	5508038	5508477	Cldn12-001	Cldn12	ENSMUSP00000061928	claudin 12 [Source:MGI Symbol;Acc:MGI:1929288]	-	CDS	overlapping	0	90.5797	93.2432	98	66.1654	88.6792	93.0108	80.8696
4	138882174	138882580	Pla2g2e-001	Pla2g2e	ENSMUSP00000030531	phospholipase A2, group IIE [Source:MGI Symbol;Acc:MGI:1349660]	+	CDS	overlapping	0	94.5455	91.4286	83.3333	60.5263	83.7838	81.3953	52.1739
17	5886904	5887261	Snx9-201	Snx9	ENSMUSP00000002436	sorting nexin 9 [Source:MGI Symbol;Acc:MGI:1913866]	+	CDS	overlapping	0	92	91.5254	95.4545	65.7143	92	88.8889	69.6629
12	109528151	109528677	null						Not found	0	94.8905	94.9721	94.1748	65.5172	90.9091	83.4587	86.2745
9	108105124	108105786	Bsn-001	Bsn	ENSMUSP00000035208	bassoon [Source:MGI Symbol;Acc:MGI:1277955]	-	CDS	overlapping	0	81.7757	85.2941	81.5126	53.9823	68	84.127	68.8525
19	47305153	47305602	Sh3pxd2a-201	Sh3pxd2a	ENSMUSP00000080325	SH3 and PX domains 2A [Source:MGI Symbol;Acc:MGI:1298393]	-	CDS	overlapping	0	87.8788	91.3979	83.0357	61.5385	86.7925	89.3617	83.908
14	76367985	76368406	null						Not found	0	18.6916	25.974	47.541	8.4507	41.791	39	29.5775
11	113164950	113165471	null						Not found	0	15.7895	29.4118	23.1884	2.17391	39.5349	33.3333	10.5769
4	135053576	135054012	null						Not found	0	96.729	94.8454	87.5	66.6667	87.5	96.2963	88.8889
4	45741003	45741384	null						Not found	0	94.5205	97.1429	95.8333	68.421	95.6522	88.3721	91.1765
14	20757436	20757958	Camk2g-203	Camk2g	ENSMUSP00000098398	calcium/calmodulin-dependent protein kinase II gamma [Source:MGI Symbol;Acc:MGI:88259]	-	CDS	overlapping	0	94.4444	97.6191	95.4545	69.4444	95.6522	92.7711	74.5455
8	123806930	123807423	Gm20388-001	Gm20388	ENSMUSP00000118564	predicted gene 20388 [Source:MGI Symbol;Acc:MGI:5141853]	+	CDS	overlapping	0	85.7143	64.1509	71.579	42.5	62.5	57.1429	51.4286
11	53539058	53539519	Sept8-001	Sept8	ENSMUSP00000104615	septin 8 [Source:MGI Symbol;Acc:MGI:894310]	+	CDS	overlapping	0	93.5897	100	90.7407	66.6667	81.6667	95.5882	75.5102
2	157751791	157752292	Ctnnbl1-001	Ctnnbl1	ENSMUSP00000029178	catenin, beta like 1 [Source:MGI Symbol;Acc:MGI:1913892]	+	CDS	overlapping	0	89.9225	96.1905	88.5714	65.9341	90.7895	92.233	82.9457
15	76118916	76119290	BC024139-003	BC024139	ENSMUSP00000053305	cDNA sequence BC024139 [Source:MGI Symbol;Acc:MGI:2442591]	-	CDS	upstream	456	20	36.7347	28.9157	4.83871	28.125	38.2353	20
2	59799519	59799968	Tanc1-001	Tanc1	ENSMUSP00000108187	tetratricopeptide repeat, ankyrin repeat and coiled-coil containing 1 [Source:MGI Symbol;Acc:MGI:1914110]	+	CDS	overlapping	0	99.0291	100	96.4912	67.9245	78.5714	93.2203	85.8696
7	142654185	142654550	Igf2-001	Igf2	ENSMUSP00000000033	insulin-like growth factor 2 [Source:MGI Symbol;Acc:MGI:96434]	-	CDS	overlapping	0	90.9091	91.3043	96.5517	66.6667	92.3077	89.8305	84.6154
5	124079869	124080270	Abcb9-001	Abcb9	ENSMUSP00000031354	ATP-binding cassette, sub-family B (MDR/TAP), member 9 [Source:MGI Symbol;Acc:MGI:1861729]	-	CDS	overlapping	0	93	96.4286	93.2773	66.6667	78.0488	100	87.1795
7	126823353	126823770	Fam57b-202	Fam57b	ENSMUSP00000095640	family with sequence similarity 57, member B [Source:MGI Symbol;Acc:MGI:1916202]	+	CDS	overlapping	0	76.9231	42.8571	7.40741	0	0	0	66.6667
8	122769150	122769626	Gm20388-001	Gm20388	ENSMUSP00000118564	predicted gene 20388 [Source:MGI Symbol;Acc:MGI:5141853]	+	CDS	overlapping	0	89.7196	96.2963	83.5052	62.2807	83.3333	85.3658	74.6377
5	140608605	140608965	Lfng-201	Lfng	ENSMUSP00000031555	LFNG O-fucosylpeptide 3-beta-N-acetylglucosaminyltransferase [Source:MGI Symbol;Acc:MGI:1095413]	+	CDS	overlapping	0	61.9048	60	58.3333	36.9565	40	90.9091	30
11	68531321	68531681	Pik3r6-001	Pik3r6	ENSMUSP00000099673	phosphoinositide-3-kinase, regulatory subunit 6 [Source:MGI Symbol;Acc:MGI:2144613]	+	CDS	overlapping	0	86.3636	82.3529	92.6471	57.1429	62.5	88	57.5
5	139754835	139755441	Ints1-201	Ints1	ENSMUSP00000072406	integrator complex subunit 1 [Source:MGI Symbol;Acc:MGI:1915760]	-	CDS	overlapping	0	95.4802	98.1651	92.6829	69.1057	90.6977	94.5946	71.3043
1	191834752	191835224	Nek2-001	Nek2	ENSMUSP00000027931	NIMA (never in mitosis gene a)-related expressed kinase 2 [Source:MGI Symbol;Acc:MGI:109359]	+	CDS	upstream	3395	48.2759	48.0392	45.8333	18.5185	24.1071	51.5625	17.5824
13	95961130	95961779	Sv2c-201	Sv2c	ENSMUSP00000124473	synaptic vesicle glycoprotein 2c [Source:MGI Symbol;Acc:MGI:1922459]	-	CDS	overlapping	0	81.2834	59.4203	84.0336	49.6933	79.0961	69.7959	55.3459
2	118544284	118544785	Bmf-001	Bmf	ENSMUSP00000087686	BCL2 modifying factor [Source:MGI Symbol;Acc:MGI:2176433]	-	CDS	overlapping	0	58.209	53.75	34.2857	26.8293	61.1111	51.8519	41.0526
10	81407284	81407916	Nfic-001	Nfic	ENSMUSP00000100958	nuclear factor I/C [Source:MGI Symbol;Acc:MGI:109591]	-	CDS	overlapping	0	91.9463	93.8461	82.5	62.5926	88.3333	81.2766	54.2735
17	87330034	87330629	Ttc7-001	Ttc7	ENSMUSP00000040771	tetratricopeptide repeat domain 7 [Source:MGI Symbol;Acc:MGI:1920999]	+	CDS	overlapping	0	96.3964	93.75	96.3855	70.3125	95.2381	94.5205	90.8257
2	155812059	155812436	Mmp24-001	Mmp24	ENSMUSP00000029141	matrix metallopeptidase 24 [Source:MGI Symbol;Acc:MGI:1341867]	+	CDS	overlapping	0	69.3182	62.9032	68.1319	41.1765	67.5676	62.6866	63.4615
8	95149454	95149819	null						Not found	0	98.4127	91.3043	93.0233	64.4444	75.6757	88.0952	66.6667
3	126997725	126998136	Ank2-201	Ank2	ENSMUSP00000043765	ankyrin 2, brain [Source:MGI Symbol;Acc:MGI:88025]	-	CDS	downstream	9548	54.386	70.4545	61.039	40.6593	57.5758	83.871	48.1481
10	81244462	81244871	Zfr2-001	Zfr2	ENSMUSP00000113913	zinc finger RNA binding protein 2 [Source:MGI Symbol;Acc:MGI:2143792]	+	CDS	overlapping	0	89.5105	89.7059	90.1961	63.3803	88	83.3333	46.9697
8	110957486	110958043	St3gal2-002	St3gal2	ENSMUSP00000113900	ST3 beta-galactoside alpha-2,3-sialyltransferase 2 [Source:MGI Symbol;Acc:MGI:99427]	+	CDS	overlapping	0	89.6552	93.75	87.963	62.2222	70.1493	91.716	90.9091
15	77764229	77764738	Myh9-001	Myh9	ENSMUSP00000016771	myosin, heavy polypeptide 9, non-muscle [Source:MGI Symbol;Acc:MGI:107717]	-	CDS	overlapping	0	96.2406	97.0588	83.4862	67.2131	86	94.7368	80
5	140610489	140611273	Lfng-201	Lfng	ENSMUSP00000031555	LFNG O-fucosylpeptide 3-beta-N-acetylglucosaminyltransferase [Source:MGI Symbol;Acc:MGI:1095413]	+	CDS	overlapping	0	73.6527	56.962	52.9412	40.6977	62.6263	78.5714	25.5319
2	165201986	165202357	null						Not found	0	29.7468	31.3043	23.6453	0.793651	16.9231	23.3766	11.7647
2	172933995	172934524	Bmp7-001	Bmp7	ENSMUSP00000009143	bone morphogenetic protein 7 [Source:MGI Symbol;Acc:MGI:103302]	-	CDS	overlapping	0	95.3846	92.5373	85.446	61.3757	72.973	81.3187	75.1152
3	96719128	96719597	Polr3c-001	Polr3c	ENSMUSP00000029741	polymerase (RNA) III (DNA directed) polypeptide C [Source:MGI Symbol;Acc:MGI:1921664]	-	CDS	overlapping	0	93.6508	92.1569	87.6289	65.5172	87.1287	86.6071	85.2941
12	112665403	112665931	Akt1-001	Akt1	ENSMUSP00000001780	thymoma viral proto-oncogene 1 [Source:MGI Symbol;Acc:MGI:87986]	-	CDS	overlapping	0	95.2941	91.8367	86.8132	65.8064	86	88.5714	72
15	99233797	99234195	Kcnh3-201	Kcnh3	ENSMUSP00000040548	potassium voltage-gated channel, subfamily H (eag-related), member 3 [Source:MGI Symbol;Acc:MGI:1341723]	+	CDS	overlapping	0	84.6154	64.2857	79.661	46.8085	42.8571	81.579	74.6479
16	96151655	96152026	Wrb-001	Wrb	ENSMUSP00000023913	tryptophan rich basic protein [Source:MGI Symbol;Acc:MGI:2136882]	+	CDS	overlapping	0	93.8144	92.6829	72.7273	59.5745	75.4386	81.9048	59.6491
9	110051892	110052355	Mtap4-001	Mtap4	ENSMUSP00000035055	microtubule-associated protein 4 [Source:MGI Symbol;Acc:MGI:97178]	+	CDS	overlapping	0	95.6522	89.4737	96.4286	64.7059	80.8511	79.7101	69.8113
6	124859779	124860270	Gpr162-201	Gpr162	ENSMUSP00000038536	G protein-coupled receptor 162 [Source:MGI Symbol;Acc:MGI:1315214]	-	CDS	overlapping	0	79.6296	81.6667	71.4286	49.3333	59.7222	72.7273	44.8276
9	61315616	61316068	null						Not found	0	91.2281	98.5714	97.0297	69.7917	89.7727	90.7407	88.7097
8	78630384	78630745	Slc10a7-201	Slc10a7	ENSMUSP00000034111	solute carrier family 10 (sodium/bile acid cotransporter family), member 7 [Source:MGI Symbol;Acc:MGI:1924025]	+	CDS	overlapping	0	98.4375	93.8775	75	63.6364	80.5556	88.6076	82
4	115657271	115657760	Cyp4b1-001	Cyp4b1	ENSMUSP00000099768	cytochrome P450, family 4, subfamily b, polypeptide 1 [Source:MGI Symbol;Acc:MGI:103225]	-	CDS	downstream	9584	50	44.898	16.3265	5	13.1148	18.6046	16.9492
10	79865798	79866277	BC005764-002	BC005764	ENSMUSP00000130695	cDNA sequence BC005764 [Source:MGI Symbol;Acc:MGI:2388640]	-	CDS	overlapping	0	93.6	92.8571	85.4962	65.9341	85.3333	90.0901	70.1493
10	96077428	96077779	null						Not found	0	73.913	69.3878	92.6829	59.2233	88.0597	88.8	90.566
1	173711967	173712381	null						Not found	0	16.6667	0	0	0	0	100	80
8	120847771	120848152	Gm20388-001	Gm20388	ENSMUSP00000118564	predicted gene 20388 [Source:MGI Symbol;Acc:MGI:5141853]	+	CDS	overlapping	0	90.6667	100	86.747	65.2778	84.6154	80.8824	62.2642
16	21976000	21976536	Liph-202	Liph	ENSMUSP00000073853	lipase, member H [Source:MGI Symbol;Acc:MGI:2388029]	-	CDS	overlapping	0	30.8271	62.1622	46.1039	19.8347	36	40.4762	14.1593
5	136140196	136140758	Alkbh4-002	Alkbh4	ENSMUSP00000040403	alkB, alkylation repair homolog 4 (E. coli) [Source:MGI Symbol;Acc:MGI:1919291]	+	CDS	overlapping	0	97.8261	94.5455	95.1724	72.549	91.4286	100	91.0714
8	70418922	70419294	Crtc1-001	Crtc1	ENSMUSP00000075916	CREB regulated transcription coactivator 1 [Source:MGI Symbol;Acc:MGI:2142523]	-	CDS	overlapping	0	96.7742	89.4737	88.8889	64	66.6667	94.3396	94.4444
8	120548339	120548786	Gm20388-001	Gm20388	ENSMUSP00000118564	predicted gene 20388 [Source:MGI Symbol;Acc:MGI:5141853]	+	CDS	overlapping	0	95.7547	97.1429	96.5517	71	86.4	95.098	88.0435
5	24537554	24538027	Asb10-001	Asb10	ENSMUSP00000041539	ankyrin repeat and SOCS box-containing 10 [Source:MGI Symbol;Acc:MGI:2152836]	-	CDS	overlapping	0	88.7218	90.9091	90.4348	66.6667	81.579	97.561	93.8461
10	126980570	126981158	Ctdsp2-202	Ctdsp2	ENSMUSP00000100891	CTD (carboxy-terminal domain, RNA polymerase II, polypeptide A) small phosphatase 2 [Source:MGI Symbol;Acc:MGI:1098748]	+	CDS	overlapping	0	43.1579	47.0588	45.1389	21.2121	35.3659	51.145	23.4234
10	80571037	80571559	Klf16-001	Klf16	ENSMUSP00000048825	Kruppel-like factor 16 [Source:MGI Symbol;Acc:MGI:2153049]	-	CDS	overlapping	0	39.6341	23.2323	42.029	10.6061	32.7273	30.7143	29.8246
2	31425145	31425497	Hmcn2-001	Hmcn2	ENSMUSP00000109160	hemicentin 2 [Source:MGI Symbol;Acc:MGI:2677838]	+	CDS	overlapping	0	95.7746	96.2963	85.7143	68.421	83.3333	96	89.6552
10	59899519	59899942	Dnajb12-002	Dnajb12	ENSMUSP00000116577	DnaJ (Hsp40) homolog, subfamily B, member 12 [Source:MGI Symbol;Acc:MGI:1931881]	+	CDS	upstream	1999	30.2083	66.6667	42.1053	14.2857	20.6897	26.087	25.641
7	144284061	144285194	Shank2-001	Shank2	ENSMUSP00000101522	SH3/ankyrin domain gene 2 [Source:MGI Symbol;Acc:MGI:2671987]	+	CDS	overlapping	0	59.0759	66.2338	56.6038	35.2941	56.7901	51.9685	47.2222
8	84997884	84998394	Hook2-201	Hook2	ENSMUSP00000067752	hook homolog 2 (Drosophila) [Source:MGI Symbol;Acc:MGI:2181664]	+	CDS	overlapping	0	62.5	64.2857	51.9231	36.6197	60.2041	57.7465	41.6667
4	125275244	125275654	null						Not found	0	43.5065	18.5714	53.6585	14.4928	21.2766	48.5437	33.0189
1	132518619	132519002	Cntn2-201	Cntn2	ENSMUSP00000083707	contactin 2 [Source:MGI Symbol;Acc:MGI:104518]	-	CDS	overlapping	0	96.2963	92	98.3607	71.1539	86.4407	95.6522	82.6667
2	26039938	26040401	null						Not found	0	92.9825	91.8919	89.4737	66.3043	84.7826	85.3658	65.8537
8	127602830	127603395	Pard3-008	Pard3	ENSMUSP00000124718	par-3 (partitioning defective 3) homolog (C. elegans) [Source:MGI Symbol;Acc:MGI:2135608]	+	CDS	overlapping	0	87.9518	97.5	98.6301	72.1519	90.4762	98.8636	83.5616
12	105875194	105875582	null						Not found	0	87.5	83.3333	86.3636	62.1622	85.3658	80.5195	44.186
8	94186477	94186956	Mt1-201	Mt1	ENSMUSP00000034215	metallothionein 1 [Source:MGI Symbol;Acc:MGI:97171]	+	CDS	upstream	6284	29.9517	24.7706	17.9856	3.80952	30.5263	27.619	12.7451
12	80109596	80110659	Zfp36l1-201	Zfp36l1	ENSMUSP00000021552	zinc finger protein 36, C3H type-like 1 [Source:MGI Symbol;Acc:MGI:107946]	-	CDS	overlapping	0	39.1892	64.0288	34.5324	22.7586	44.4444	42.8571	16.1677
4	139429909	139430388	Ubr4-001	Ubr4	ENSMUSP00000095433	ubiquitin protein ligase E3 component n-recognin 4 [Source:MGI Symbol;Acc:MGI:1916366]	+	CDS	overlapping	0	96.1539	96.875	85.4545	68.2927	88.6792	85.5556	79.5031
8	84737429	84738008	Nfix-001	Nfix	ENSMUSP00000105386	nuclear factor I/X [Source:MGI Symbol;Acc:MGI:97311]	-	CDS	overlapping	0	43.1677	47.9339	45.7399	23.4043	51.8519	39.5722	38.6503
4	122955327	122955720	Mfsd2a-001	Mfsd2a	ENSMUSP00000030408	major facilitator superfamily domain containing 2A [Source:MGI Symbol;Acc:MGI:1923824]	-	CDS	overlapping	0	23.6364	27.2727	25.5814	0	21.0526	13.3333	12.5
2	156482193	156482595	null						Not found	0	92.8	98.3871	91.8033	70	84.3137	92.6667	78.8991
8	123816735	123817116	Gm20388-001	Gm20388	ENSMUSP00000118564	predicted gene 20388 [Source:MGI Symbol;Acc:MGI:5141853]	+	CDS	overlapping	0	95.5556	94.0594	95.6989	70.8738	88.764	90.1961	86.1386
13	56113052	56113435	H2afy-001	H2afy	ENSMUSP00000016081	H2A histone family, member Y [Source:MGI Symbol;Acc:MGI:1349392]	-	CDS	overlapping	0	97.2222	94.1176	94.898	71.0843	84.2697	94.4444	65.0602
1	37687015	37687638	null						Not found	0	97.8723	94.0594	91.1111	70.7692	85.0575	95.2381	85.7143
5	121948468	121948957	Cux2-004	Cux2	ENSMUSP00000114948	cut-like homeobox 2 [Source:MGI Symbol;Acc:MGI:107321]	-	CDS	overlapping	0	45.8824	51.5385	37.5	18.4211	36.2205	30.3867	27.2222
4	45755826	45756196	null						Not found	0	95.8904	92.8571	97.4359	70.6897	83.3333	93.1818	74.1379
4	156254299	156255446	Samd11-201	Samd11	ENSMUSP00000136611	sterile alpha motif domain containing 11 [Source:MGI Symbol;Acc:MGI:2446220]	-	CDS	overlapping	0	79.6791	87.0748	78.6585	57.1429	76.6917	72.3982	37.7778
2	167129218	167129570	Kcnb1-001	Kcnb1	ENSMUSP00000057981	potassium voltage gated channel, Shab-related subfamily, member 1 [Source:MGI Symbol;Acc:MGI:96666]	-	CDS	overlapping	0	72.6027	52.7778	53.8462	42.8571	71.4286	72.093	27.7778
4	133092401	133092959	null						Not found	0	58.6207	31.746	62.5	20.8333	22.449	37.2549	48.9796
5	115553827	115554199	Pxn-001	Pxn	ENSMUSP00000069624	paxillin [Source:MGI Symbol;Acc:MGI:108295]	+	CDS	overlapping	0	95.8549	94.6565	96.6387	72.8395	92.9578	92.2078	87
6	83185899	83186534	Dctn1-003	Dctn1	ENSMUSP00000109552	dynactin 1 [Source:MGI Symbol;Acc:MGI:107745]	+	CDS	overlapping	0	91.4474	83.0882	72.7273	60.8247	84.7458	80.117	62.8866
9	110635130	110635666	Nbeal2-001	Nbeal2	ENSMUSP00000121373	neurobeachin-like 2 [Source:MGI Symbol;Acc:MGI:2448554]	-	CDS	overlapping	0	66.4122	64	70	41.7323	62.3932	53.719	57.7982
6	54760013	54760374	null						Not found	0	91.0256	100	88.8889	62.8571	52.9412	89.0411	28.5714
11	117860438	117861149	Tmem235-001	Tmem235	ENSMUSP00000091432	transmembrane protein 235 [Source:MGI Symbol;Acc:MGI:3651706]	+	CDS	overlapping	0	42.3529	61.2245	53.3632	32.7381	47.9167	65.9864	43.2836
7	142433614	142434054	Syt8-009	Syt8	ENSMUSP00000112689	synaptotagmin VIII [Source:MGI Symbol;Acc:MGI:1859867]	+	CDS	downstream	2879	35.8491	46.1538	41.6667	14.4737	29.2308	26.5306	20.4545
17	26507005	26507450	Dusp1-001	Dusp1	ENSMUSP00000025025	dual specificity phosphatase 1 [Source:MGI Symbol;Acc:MGI:105120]	-	CDS	overlapping	0	77.3438	76.9231	62.2951	47	69.2982	56.1798	25
6	31938189	31938702	null						Not found	0	31.7647	21.6867	13.2353	1.75439	29.0909	20	39.6552
5	117250775	117251156	Taok3-002	Taok3	ENSMUSP00000107609	TAO kinase 3 [Source:MGI Symbol;Acc:MGI:3041177]	+	CDS	overlapping	0	89.7959	99.0741	95.1456	72	88.8889	94	81.4815
9	108110352	108111591	Bsn-001	Bsn	ENSMUSP00000035208	bassoon [Source:MGI Symbol;Acc:MGI:1277955]	-	CDS	overlapping	0	94.2675	93.1707	87.3529	69.2308	91.8518	85.8448	68.7719
2	155991651	155992188	Cep250-001	Cep250	ENSMUSP00000105248	centrosomal protein 250 [Source:MGI Symbol;Acc:MGI:108084]	+	CDS	overlapping	0	96.0317	100	91.2088	71.831	82.0513	94.4444	82.3529
10	81580186	81580909	Tle2-007	Tle2	ENSMUSP00000121585	transducin-like enhancer of split 2, homolog of Drosophila E(spl) [Source:MGI Symbol;Acc:MGI:104635]	+	CDS	overlapping	0	46.3768	50.8197	33.0275	21.9178	40.7407	42.8571	52.6316
8	121290601	121290959	Gm20388-001	Gm20388	ENSMUSP00000118564	predicted gene 20388 [Source:MGI Symbol;Acc:MGI:5141853]	+	CDS	overlapping	0	91.6168	92.0732	91.129	71.6535	92.8571	94.7977	82.5175
10	81526675	81527239	Gna15-001	Gna15	ENSMUSP00000049175	guanine nucleotide binding protein, alpha 15 [Source:MGI Symbol;Acc:MGI:95770]	-	CDS	downstream	2721	50.6173	56.5476	52	33.3333	59.5238	52.027	49.3902
17	27032740	27033170	Ggnbp1-003	Ggnbp1	ENSMUSP00000113880	gametogenetin binding protein 1 [Source:MGI Symbol;Acc:MGI:3055306]	+	CDS	overlapping	0	45.614	40.9449	29.2208	19.4805	41.1765	42.5743	15.942
5	115520251	115520678	Pxn-001	Pxn	ENSMUSP00000069624	paxillin [Source:MGI Symbol;Acc:MGI:108295]	+	CDS	overlapping	0	95.6204	94.7917	86.3636	71.4286	90.4762	91.3043	65.7143
14	66824056	66824487	Dpysl2-001	Dpysl2	ENSMUSP00000022629	dihydropyrimidinase-like 2 [Source:MGI Symbol;Acc:MGI:1349763]	-	CDS	overlapping	0	90.9091	95.283	93.75	66.3158	66.6667	85.7143	55
5	140723938	140724345	Baat1-004	Baat1	ENSMUSP00000098074	BRCA1-associated ATM activator 1 [Source:MGI Symbol;Acc:MGI:1891679]	+	CDS	upstream	5341	96.6387	89.2857	90.4762	69.2308	79.7297	90.6542	79.6875
7	68318512	68319014	null						Not found	0	86.1314	95.6522	92.7711	65.1852	63.0137	88.5496	81.9549
11	99985076	99985631	Gm11570-001	Gm11570	ENSMUSP00000100671	predicted gene 11570 [Source:MGI Symbol;Acc:MGI:3650326]	-	CDS	overlapping	0	93.9024	92.0455	94.6154	68.6274	85.7143	77.0492	75.6757
18	17997607	17998019	null						Not found	0	0	100	0	0	0	0	100
7	65393732	65394305	null						Not found	0	91.6667	78.2609	67.9012	57.1429	63.8298	83.5443	67.2727
15	79493537	79494063	Kcnj4-201	Kcnj4	ENSMUSP00000094075	potassium inwardly-rectifying channel, subfamily J, member 4 [Source:MGI Symbol;Acc:MGI:104743]	-	CDS	downstream	7760	89.8678	92.5	87.7193	67.7419	84.7619	83.1461	62.7027
X	101384565	101385145	Gjb1-003	Gjb1	ENSMUSP00000113904	gap junction protein, beta 1 [Source:MGI Symbol;Acc:MGI:95719]	+	CDS	overlapping	0	82.4561	60.9756	74.7573	55.5556	90.9091	67.8571	72.549
12	106008314	106008696	null						Not found	0	58.3815	52.5	60.5505	41.6667	70.1299	65.4206	71.9298
16	10510951	10511394	Ciita-201	Ciita	ENSMUSP00000023147	class II transactivator [Source:MGI Symbol;Acc:MGI:108445]	+	CDS	overlapping	0	93.5065	89.6552	91.2281	70.4545	90.9091	84.4444	78.5714
11	78952477	78953058	Nos2-001	Nos2	ENSMUSP00000018610	nitric oxide synthase 2, inducible [Source:MGI Symbol;Acc:MGI:97361]	+	CDS	overlapping	0	59.1304	49.3976	36.6667	24.2647	28.9157	44.5378	24.1379
17	45546704	45547206	Tmem151b-201	Tmem151b	ENSMUSP00000136337	transmembrane protein 151B [Source:MGI Symbol;Acc:MGI:2685169]	-	CDS	overlapping	0	88.4892	93.2836	88.1356	68.6567	84.5238	85.2174	86.5248
4	127619909	127620264	null						Not found	0	24.2991	25	27.7778	8.16327	39.1304	20.9091	22.7273
11	59044718	59045192	Obscn-201	Obscn	ENSMUSP00000038264	obscurin, cytoskeletal calmodulin and titin-interacting RhoGEF [Source:MGI Symbol;Acc:MGI:2681862]	-	CDS	overlapping	0	94.5783	97.2973	95.3642	74.1379	86.076	93.5897	92.5926
15	72668393	72668858	Trappc9-202	Trappc9	ENSMUSP00000087202	trafficking protein particle complex 9 [Source:MGI Symbol;Acc:MGI:1923760]	-	CDS	overlapping	0	98.4375	92.5926	92.7536	74.6835	92.6471	91.358	87.3239
4	135151178	135151645	Runx3-001	Runx3	ENSMUSP00000050353	runt related transcription factor 3 [Source:MGI Symbol;Acc:MGI:102672]	+	CDS	overlapping	0	35.4839	43.3498	35.8491	18.3784	35.0254	36.25	33.7838
10	59539407	59539813	Ccdc109a-001	Ccdc109a	ENSMUSP00000020312	coiled-coil domain containing 109A [Source:MGI Symbol;Acc:MGI:3026965]	-	CDS	overlapping	0	21.875	17.6471	1.5873	0	5.26316	47.6191	8
5	53525648	53526121	null						Not found	0	71.3333	70.1149	61.5385	53.3333	85.2273	72.3214	54.7945
11	94483352	94483767	Spata20-001	Spata20	ENSMUSP00000042572	spermatogenesis associated 20 [Source:MGI Symbol;Acc:MGI:2183449]	-	CDS	overlapping	0	92.6829	96.2963	95.082	76.1905	98.5915	91.8033	92.8571
8	120191076	120191545	Gm20388-001	Gm20388	ENSMUSP00000118564	predicted gene 20388 [Source:MGI Symbol;Acc:MGI:5141853]	+	CDS	overlapping	0	34.6667	71.875	54.4118	26.3158	47.6191	16.2791	60.6742
11	100140924	100141310	Krt19-001	Krt19	ENSMUSP00000007317	keratin 19 [Source:MGI Symbol;Acc:MGI:96693]	-	CDS	overlapping	0	94.8454	89.3939	91.0714	72	91.6667	86.0465	63.6364
6	83370351	83370916	Tet3-001	Tet3	ENSMUSP00000087049	tet methylcytosine dioxygenase 3 [Source:MGI Symbol;Acc:MGI:2446229]	-	CDS	overlapping	0	94.7368	87.7193	88.3721	72.8972	93.8053	92.7711	85.3333
16	9009412	9009794	null						Not found	0	32.2314	31.3433	31.1111	14.3939	35.1852	34.6154	25.3165
7	130903495	130903925	Plekha1-002	Plekha1	ENSMUSP00000112777	pleckstrin homology domain containing, family A (phosphoinositide binding specific) member 1 [Source:MGI Symbol;Acc:MGI:2442213]	+	CDS	overlapping	0	93.2773	92.5	95.7746	74.6269	89.7959	93.985	94.2029
11	94997949	94998328	Ppp1r9b-001	Ppp1r9b	ENSMUSP00000041732	protein phosphatase 1, regulatory subunit 9B [Source:MGI Symbol;Acc:MGI:2387581]	+	CDS	overlapping	0	84	96.5517	89.4737	72	91.6667	90	87.8788
4	125160341	125160799	null						Not found	0	22.87	37.8378	44.5455	11.4583	18.4931	25	14.4144
15	57922907	57923270	Wdr67-001	Wdr67	ENSMUSP00000022992	WD repeat domain 67 [Source:MGI Symbol;Acc:MGI:2684931]	+	CDS	overlapping	0	95	93.421	94.4444	73.0769	81.25	91.579	84.2857
11	120022762	120023183	Aatk-002	Aatk	ENSMUSP00000067181	apoptosis-associated tyrosine kinase [Source:MGI Symbol;Acc:MGI:1197518]	-	CDS	overlapping	0	95.7672	94.2308	93.2773	75.7895	95.3488	90.4	83
12	111504730	111505207	null						Not found	0	29.1391	27.7778	37.069	12.2449	29.4118	27.8195	12.5
13	51806337	51806735	null						Not found	0	91.9355	96.3964	94.4444	73.9837	90	86.8966	80.303
11	24824001	24824393	null						Not found	0	80.9524	66.6667	50	50	75	66.6667	100
5	113554098	113554496	Wscd2-201	Wscd2	ENSMUSP00000092021	WSC domain containing 2 [Source:MGI Symbol;Acc:MGI:2445030]	+	CDS	overlapping	0	93.8865	95.9732	93.3333	73.6	86.6667	87.3418	71.2766
4	128711499	128711907	Phc2-002	Phc2	ENSMUSP00000116333	polyhomeotic-like 2 (Drosophila) [Source:MGI Symbol;Acc:MGI:1860454]	+	CDS	overlapping	0	26.7045	18.4783	11.039	0.787402	22.2222	14.6667	17.1717
18	42016466	42016927	null						Not found	0	50	62.5	66.6667	50	75	84.6154	63.6364
6	29484845	29485338	Kcp-001	Kcp	ENSMUSP00000099135	kielin/chordin-like protein [Source:MGI Symbol;Acc:MGI:2141640]	-	CDS	overlapping	0	33.5878	17.9245	31.9672	4.25532	16.6667	9.52381	15.4639
12	12939453	12940578	Mycn-001	Mycn	ENSMUSP00000045993	v-myc myelocytomatosis viral related oncogene, neuroblastoma derived (avian) [Source:MGI Symbol;Acc:MGI:97357]	-	CDS	overlapping	0	29.9625	40.5941	24.5614	11.3636	19.1781	30.8017	20.332
4	125814319	125814726	null						Not found	0	96.3636	96.1539	100	74.1936	87.0968	79.5455	61.5385
15	98604177	98604832	Adcy6-201	Adcy6	ENSMUSP00000093939	adenylate cyclase 6 [Source:MGI Symbol;Acc:MGI:87917]	-	CDS	overlapping	0	20.8092	37.9032	28.0156	9.39227	25.3086	22.7074	18.75
15	79962571	79963042	null						Not found	0	93.913	96.4912	97.0588	77.9661	91.25	98.6111	94.5455
9	44020308	44020665	null						Not found	0	96.7742	88.4615	85.7143	74.1936	96.4286	90.9091	90.9091
14	79267740	79268095	null						Not found	0	95	81.6901	86.1111	68.9655	79.7101	89.6	72.6027
7	25805665	25806189	Cyp2s1-001	Cyp2s1	ENSMUSP00000041175	cytochrome P450, family 2, subfamily s, polypeptide 1 [Source:MGI Symbol;Acc:MGI:1921384]	-	CDS	overlapping	0	47.3684	34.127	39.2157	22.6891	43	36.7816	21.4286
15	25897621	25898082	Fam134b-201	Fam134b	ENSMUSP00000022881	family with sequence similarity 134, member B [Source:MGI Symbol;Acc:MGI:1913520]	+	CDS	overlapping	0	89.6907	96.4286	96.2025	76.1905	93.3333	92.3077	85.9649
6	88839163	88839735	Abtb1-201	Abtb1	ENSMUSP00000032169	ankyrin repeat and BTB (POZ) domain containing 1 [Source:MGI Symbol;Acc:MGI:1933148]	-	CDS	overlapping	0	97.7273	92.3077	95.2756	76.9231	97.037	88.8	91
5	73338796	73339148	Ociad2-001	Ociad2	ENSMUSP00000084445	OCIA domain containing 2 [Source:MGI Symbol;Acc:MGI:1916377]	-	CDS	downstream	2911	6.25	0	0	0	40.7407	38.8889	50
7	118983828	118984655	Gprc5b-201	Gprc5b	ENSMUSP00000008878	G protein-coupled receptor, family C, group 5, member B [Source:MGI Symbol;Acc:MGI:1927596]	-	CDS	overlapping	0	87.7888	87.2181	80.2721	67.3684	84.127	82.7068	84.6715
4	89276311	89277177	Cdkn2a-001	Cdkn2a	ENSMUSP00000061847	cyclin-dependent kinase inhibitor 2A [Source:MGI Symbol;Acc:MGI:104738]	-	CDS	overlapping	0	45.2471	35.6223	41.2371	22.7679	34.0659	42.7007	20.6897
19	45475909	45476368	Btrc-201	Btrc	ENSMUSP00000070728	beta-transducin repeat containing protein [Source:MGI Symbol;Acc:MGI:1338871]	+	CDS	overlapping	0	87.4074	82.8947	94.4444	72.0721	93.6842	86.7133	80.198
7	45869658	45870157	Kdelr1-001	Kdelr1	ENSMUSP00000002855	KDEL (Lys-Asp-Glu-Leu) endoplasmic reticulum protein retention receptor 1 [Source:MGI Symbol;Acc:MGI:1915387]	+	CDS	downstream	2854	11.1111	34.4828	18.1818	6.12245	32	19.4444	14.2857
8	121063616	121063987	Gm20388-001	Gm20388	ENSMUSP00000118564	predicted gene 20388 [Source:MGI Symbol;Acc:MGI:5141853]	+	CDS	overlapping	0	95.8904	93.9394	90	75.7143	87.8049	95	72.2222
9	62488669	62489128	Coro2b-001	Coro2b	ENSMUSP00000041826	coronin, actin binding protein, 2B [Source:MGI Symbol;Acc:MGI:2444283]	-	CDS	overlapping	0	33.3333	46.5517	43.8776	22.7273	38.3721	35.3846	33.3333
9	98963603	98963972	Foxl2-201	Foxl2	ENSMUSP00000053297	forkhead box L2 [Source:MGI Symbol;Acc:MGI:1349428]	+	CDS	upstream	6815	42.3841	27.5362	24	12.9032	26.9663	27.2727	16.1765
5	24416054	24416863	Accn3-201	Accn3	ENSMUSP00000039914	amiloride-sensitive cation channel 3 [Source:MGI Symbol;Acc:MGI:2159339]	+	CDS	overlapping	0	42.1053	43.4524	31.3609	23.2394	36.8	45.8333	25.4717
7	98102987	98103734	Myo7a-001	Myo7a	ENSMUSP00000102745	myosin VIIA [Source:MGI Symbol;Acc:MGI:104510]	-	CDS	overlapping	0	41.7722	18.9189	37.5	14	29.4118	25.5814	35
17	56294184	56294648	Arrdc5-201	Arrdc5	ENSMUSP00000094906	arrestin domain containing 5 [Source:MGI Symbol;Acc:MGI:1924170]	-	CDS	overlapping	0	95.2586	95.4545	91.5423	77.4011	89.899	97.2973	91.4286
11	119198526	119199006	Tbc1d16-001	Tbc1d16	ENSMUSP00000048516	TBC1 domain family, member 16 [Source:MGI Symbol;Acc:MGI:2652878]	-	CDS	overlapping	0	19.5122	22.9358	19.1176	5.94059	23.6559	26.3636	31.1828
4	128908991	128909689	Trim62-001	Trim62	ENSMUSP00000039121	tripartite motif-containing 62 [Source:MGI Symbol;Acc:MGI:1914775]	+	CDS	overlapping	0	93.4256	94.4882	91.4141	77.5148	91.8518	98.1013	94.4444
3	87778317	87778822	Ntrk1-201	Ntrk1	ENSMUSP00000029712	neurotrophic tyrosine kinase, receptor, type 1 [Source:MGI Symbol;Acc:MGI:97383]	-	CDS	overlapping	0	39.0805	26.9841	47.561	21.0526	31.068	42.1348	21.4286
5	114268242	114268605	Foxn4-001	Foxn4	ENSMUSP00000047951	forkhead box N4 [Source:MGI Symbol;Acc:MGI:2151057]	-	CDS	overlapping	0	96.2733	95.3488	84.2593	73.6842	88	85.9375	87.6712
2	93177642	93178093	null						Not found	0	40	40.625	50	28	57.1429	33.3333	30
10	128389157	128389512	Ankrd52-001	Ankrd52	ENSMUSP00000014642	ankyrin repeat domain 52 [Source:MGI Symbol;Acc:MGI:2444029]	+	CDS	overlapping	0	93.7107	97.561	94.4444	78.6765	94.5312	94.1176	88.7097
7	19491626	19492300	Exoc3l2-001	Exoc3l2	ENSMUSP00000123025	exocyst complex component 3-like 2 [Source:MGI Symbol;Acc:MGI:1921713]	+	CDS	overlapping	0	17.7083	25.3623	24.8869	7.97872	23.2558	29.5918	5.64516
19	6339809	6340205	Men1-201	Men1	ENSMUSP00000109130	multiple endocrine neoplasia 1 [Source:MGI Symbol;Acc:MGI:1316736]	+	CDS	overlapping	0	76.2887	77.7778	71.1111	60.7595	75.3086	83.9506	64.1304
7	25363087	25363448	Megf8-001	Megf8	ENSMUSP00000122192	multiple EGF-like-domains 8 [Source:MGI Symbol;Acc:MGI:2446294]	+	CDS	overlapping	0	95.3947	91.6667	88.3721	74.6835	88.0597	90.5263	95.2941
1	133132279	133132707	Ppp1r15b-001	Ppp1r15b	ENSMUSP00000057062	protein phosphatase 1, regulatory (inhibitor) subunit 15b [Source:MGI Symbol;Acc:MGI:2444211]	+	CDS	overlapping	0	38.8889	36.2319	32.967	15.3846	17.2414	31.8182	25.5814
8	126024890	126025249	Kcnk1-201	Kcnk1	ENSMUSP00000046103	potassium channel, subfamily K, member 1 [Source:MGI Symbol;Acc:MGI:109322]	+	CDS	overlapping	0	95.3488	93.9394	94.7368	76.3158	91.9355	85.7143	78.2609
2	163104453	163104877	null						Not found	0	96.2617	93.3333	92.8571	78.5714	97.1429	93.1372	95.1613
3	88536019	88537215	Mex3a-001	Mex3a	ENSMUSP00000134222	mex3 homolog A (C. elegans) [Source:MGI Symbol;Acc:MGI:1919890]	+	CDS	overlapping	0	66.8235	72.093	67.4051	51.2281	64.898	64.5522	49.2212
2	77589574	77589978	Zfp385b-001	Zfp385b	ENSMUSP00000107462	zinc finger protein 385B [Source:MGI Symbol;Acc:MGI:2444734]	-	CDS	overlapping	0	95.0617	88.8889	83.6066	72.2222	78.5714	94.4444	91.0448
15	84450515	84450986	null						Not found	0	20.5128	18.9873	14.4928	0	11.1111	14.2857	13.75
15	100687011	100687368	Cela1-201	Cela1	ENSMUSP00000023775	chymotrypsin-like elastase family, member 1 [Source:MGI Symbol;Acc:MGI:95314]	-	CDS	overlapping	0	70.4762	78.125	96.5116	64.4068	88.3333	67.8571	73.5294
4	155157865	155158401	Ski-003	Ski	ENSMUSP00000081120	ski sarcoma viral oncogene homolog (avian) [Source:MGI Symbol;Acc:MGI:98310]	-	CDS	overlapping	0	95.5696	91.5493	93.7931	77.5362	89.7727	95.6835	90.1639
8	70166546	70167269	2310045N01Rik-006	2310045N01Rik	ENSMUSP00000132314	RIKEN cDNA 2310045N01 gene [Source:MGI Symbol;Acc:MGI:1919618]	+	CDS	overlapping	0	34.7305	42.5532	38.2979	28.2051	39.2857	64.7887	15.9574
3	88245754	88246165	Rhbg-001	Rhbg	ENSMUSP00000130767	Rhesus blood group-associated B glycoprotein [Source:MGI Symbol;Acc:MGI:1927379]	-	CDS	overlapping	0	49.4382	39.0244	22.7723	22.5225	41.4141	37.7778	22.7273
17	28341029	28341659	Tead3-003	Tead3	ENSMUSP00000118582	TEA domain family member 3 [Source:MGI Symbol;Acc:MGI:109241]	-	CDS	overlapping	0	16.187	19.6203	22.0126	4.87805	23.1214	21.1864	8.33333
8	70869697	70870166	Ccdc124-201	Ccdc124	ENSMUSP00000007865	coiled-coil domain containing 124 [Source:MGI Symbol;Acc:MGI:1916403]	-	CDS	overlapping	0	54.1872	49.4382	47.7612	33.9623	50.4	45.098	42.7273
7	36694198	36694618	Tshz3-001	Tshz3	ENSMUSP00000021641	teashirt zinc finger family member 3 [Source:MGI Symbol;Acc:MGI:2442819]	+	CDS	downstream	3632	38.7324	56.0748	31.5315	24.4565	31	41.6107	41.6
15	97999560	98000079	Col2a1-001	Col2a1	ENSMUSP00000023123	collagen, type II, alpha 1 [Source:MGI Symbol;Acc:MGI:88452]	-	CDS	overlapping	0	32.2835	27.3973	34.6154	18.8406	28.7879	47.5728	23.6559
1	134709863	134710445	null						Not found	0	23.7762	17.5258	29.1667	10.6195	22.2222	36.7816	28.5714
10	80002523	80003110	Abca7-001	Abca7	ENSMUSP00000115111	ATP-binding cassette, sub-family A (ABC1), member 7 [Source:MGI Symbol;Acc:MGI:1351646]	+	CDS	overlapping	0	50.9434	60.7692	56.1111	43.4555	64.2424	61.5854	54.1936
2	32348442	32348838	Dnm1-001	Dnm1	ENSMUSP00000108992	dynamin 1 [Source:MGI Symbol;Acc:MGI:107384]	-	CDS	overlapping	0	95.283	93.9759	91.0112	79.1667	96.6667	94.1176	90.625
19	46329882	46330393	Fbxl15-201	Fbxl15	ENSMUSP00000026256	F-box and leucine-rich repeat protein 15 [Source:MGI Symbol;Acc:MGI:1915681]	+	CDS	overlapping	0	22.5166	11.2245	29.0598	4.54545	22.2222	12.7907	11.2069
5	123148301	123148697	Setd1b-002	Setd1b	ENSMUSP00000134461	SET domain containing 1B [Source:MGI Symbol;Acc:MGI:2652820]	+	CDS	overlapping	0	89.5522	94.7368	85.1852	75.5102	90.3226	92.6829	56.5217
5	139659239	139659747	null						Not found	0	13.2353	19.8347	25.2525	8.19672	32.6531	24.6269	13.6986
4	134356969	134357882	Extl1-001	Extl1	ENSMUSP00000030643	exostoses (multiple)-like 1 [Source:MGI Symbol;Acc:MGI:1888742]	-	CDS	overlapping	0	46.3807	44.702	40.7002	27.9012	43.4043	38.9175	38.6973
4	149480117	149480646	Nmnat1-001	Nmnat1	ENSMUSP00000030845	nicotinamide nucleotide adenylyltransferase 1 [Source:MGI Symbol;Acc:MGI:1913704]	-	CDS	downstream	5575	92.1875	89.3617	94.1748	73.1707	79.6296	84.9057	59.6154
14	73238002	73238659	Rb1-001	Rb1	ENSMUSP00000022701	retinoblastoma 1 [Source:MGI Symbol;Acc:MGI:97874]	-	CDS	overlapping	0	16.1765	32.2148	25.2747	11.9792	20.1613	40.4651	29.9517
17	23806757	23807345	Srrm2-201	Srrm2	ENSMUSP00000085993	serine/arginine repetitive matrix 2 [Source:MGI Symbol;Acc:MGI:1923206]	+	CDS	downstream	767	42.1769	61.0619	56.9767	40	65.5738	48.3871	35
8	119585898	119586393	Lrrc50-001	Lrrc50	ENSMUSP00000090790	leucine rich repeat containing 50 [Source:MGI Symbol;Acc:MGI:1915520]	+	CDS	overlapping	0	29.5238	47.6923	41.6667	27.3973	26.8293	65.3846	45.8333
5	114374750	114375316	Kctd10-001	Kctd10	ENSMUSP00000099641	potassium channel tetramerisation domain containing 10 [Source:MGI Symbol;Acc:MGI:2141207]	-	CDS	overlapping	0	93.4272	95.7447	96.6942	79.7619	92.7273	94.2623	90.566
6	100170755	100171148	null						Not found	0	38.5321	42	37.5	19.5652	25	28.3784	18.1818
5	31200237	31200666	Zfp513-001	Zfp513	ENSMUSP00000110238	zinc finger protein 513 [Source:MGI Symbol;Acc:MGI:2141255]	-	CDS	overlapping	0	90	82.8571	92.5926	73.3333	91.4634	83.3333	80
7	144937344	144940028	Ccnd1-001	Ccnd1	ENSMUSP00000091495	cyclin D1 [Source:MGI Symbol;Acc:MGI:88313]	-	CDS	overlapping	0	20.3911	19.8516	21.1147	5.91716	19.6522	22.1269	13.8065
11	121014758	121015184	null						Not found	0	40	43.9655	11.2245	16.6667	27.8351	33.5443	28.7037
2	158174808	158175323	null						Not found	0	98.5714	96.0784	94.0476	81.3559	93.0233	97.8723	91.579
10	62401546	62402031	Hkdc1-001	Hkdc1	ENSMUSP00000020277	hexokinase domain containing 1 [Source:MGI Symbol;Acc:MGI:2384910]	-	CDS	overlapping	0	92.3445	94.7368	86.9565	77.3109	94.2857	90.678	94.5205
1	131555214	131555638	null						Not found	0	31.25	10.2941	30.7692	4.87805	3.0303	21.1538	19.2308
11	95830111	95831665	Phospho1-001	Phospho1	ENSMUSP00000057858	phosphatase, orphan 1 [Source:MGI Symbol;Acc:MGI:2447348]	+	CDS	overlapping	0	35.5372	32.4619	32.8918	18.1818	30.1887	31.7073	19.1646
8	120309234	120309734	Gm20388-001	Gm20388	ENSMUSP00000118564	predicted gene 20388 [Source:MGI Symbol;Acc:MGI:5141853]	+	CDS	overlapping	0	90.8629	87.7551	96.9925	77.9661	89.0909	96.7742	91.3669
9	102726285	102726759	Amotl2-002	Amotl2	ENSMUSP00000121113	angiomotin-like 2 [Source:MGI Symbol;Acc:MGI:1929286]	+	CDS	overlapping	0	16	0	8.33333	0	0	47.0588	7.14286
5	114309463	114309905	Myo1h-001	Myo1h	ENSMUSP00000118824	myosin 1H [Source:MGI Symbol;Acc:MGI:1914674]	+	CDS	downstream	5036	93.0159	94.086	93.038	78.9474	90.5797	95.2	89.5349
5	125283698	125284270	Scarb1-002	Scarb1	ENSMUSP00000107021	scavenger receptor class B, member 1 [Source:MGI Symbol;Acc:MGI:893578]	-	CDS	overlapping	0	18.6207	26.6304	32.9032	8.55263	20.904	14.881	13.4503
2	167299251	167299722	B4galt5-001	B4galt5	ENSMUSP00000104844	UDP-Gal:betaGlcNAc beta 1,4-galactosyltransferase, polypeptide 5 [Source:MGI Symbol;Acc:MGI:1927169]	-	CDS	upstream	1614	96.2963	93.6709	91.0112	81.0127	100	95.1219	92.6829
12	82072646	82073137	null						Not found	0	78.8732	80	80.6452	65.4206	79.2079	79.3103	86.4865
11	101140166	101140751	null						Not found	0	84.7682	79.7753	90.0763	69.8113	79.5181	85.8156	83.7838
11	106314253	106314617	Cd79b-001	Cd79b	ENSMUSP00000048239	CD79B antigen [Source:MGI Symbol;Acc:MGI:96431]	-	CDS	overlapping	0	93.617	94.4444	89.2857	78.125	97.5904	86.4865	81.0526
13	98016375	98017101	Rgnef-201	Rgnef	ENSMUSP00000105053	Rho-guanine nucleotide exchange factor [Source:MGI Symbol;Acc:MGI:1346016]	-	CDS	overlapping	0	8.54701	15.7895	18.0952	6.81818	36.3636	25.8929	8.92857
2	31489097	31489498	Ass1-001	Ass1	ENSMUSP00000099904	argininosuccinate synthetase 1 [Source:MGI Symbol;Acc:MGI:88090]	+	CDS	overlapping	0	93.6842	93.6508	96.875	80	86.3636	100	75.8064
11	120188016	120188455	null						Not found	0	21.7391	19.3237	16.3265	3.48837	8.33333	22.0339	8.03571
12	83781779	83782158	Papln-001	Papln	ENSMUSP00000113806	papilin, proteoglycan-like sulfated glycoprotein [Source:MGI Symbol;Acc:MGI:2386139]	+	CDS	overlapping	0	98.0769	87.1795	81.8182	76.8293	95	92.3077	87.234
5	121009167	121009780	null						Not found	0	24.7126	29.2135	13.1148	11.215	34.7826	24.3697	13.9535
15	83998013	83998595	Efcab6-001	Efcab6	ENSMUSP00000114909	EF-hand calcium binding domain 6 [Source:MGI Symbol;Acc:MGI:1924877]	-	CDS	overlapping	0	93.8775	91.3043	90.9091	75.7576	89.5833	83.1579	84.1667
6	124915361	124915776	Ptms-001	Ptms	ENSMUSP00000032216	parathymosin [Source:MGI Symbol;Acc:MGI:1916452]	-	CDS	overlapping	0	32.6733	23.8806	30.2326	14.7059	34.1463	22.5	13.1579
17	26948212	26949668	Syngap1-201	Syngap1	ENSMUSP00000080038	synaptic Ras GTPase activating protein 1 homolog (rat) [Source:MGI Symbol;Acc:MGI:3039785]	+	CDS	overlapping	0	14.6018	22.7848	22.3214	6.01504	9.09091	30.6667	7.20721
10	81594041	81594538	Tle6-002	Tle6	ENSMUSP00000117287	transducin-like enhancer of split 6, homolog of Drosophila E(spl) [Source:MGI Symbol;Acc:MGI:2149593]	-	CDS	overlapping	0	94.8387	94.8148	93.3884	80.8989	96.7213	94.1176	92.7083
15	80096392	80096771	Syngr1-002	Syngr1	ENSMUSP00000009728	synaptogyrin 1 [Source:MGI Symbol;Acc:MGI:1328323]	+	CDS	overlapping	0	95.3704	98.7805	90.7895	78.0822	85.1064	89.7436	70.3704
5	139812908	139813295	Tmem184a-001	Tmem184a	ENSMUSP00000106456	transmembrane protein 184a [Source:MGI Symbol;Acc:MGI:2385897]	-	CDS	overlapping	0	64.6342	86.3636	75	58.6207	81.25	55.102	81.0811
19	10723113	10723486	Cd5-201	Cd5	ENSMUSP00000025571	CD5 antigen [Source:MGI Symbol;Acc:MGI:88340]	-	CDS	overlapping	0	91.7647	90.4762	96.2264	73.6842	86.25	72.5	72.4138
X	123664829	123665181	null						Not found	0	88.2353	86.6667	90	69.2308	66.6667	83.3333	63.6364
9	57605873	57606495	Cplx3-201	Cplx3	ENSMUSP00000046748	complexin 3 [Source:MGI Symbol;Acc:MGI:2384571]	-	CDS	overlapping	0	40.3614	46.0526	44.1441	26.7606	28.8889	43.038	20.4545
17	24596721	24597081	Tsc2-201	Tsc2	ENSMUSP00000094986	tuberous sclerosis 2 [Source:MGI Symbol;Acc:MGI:102548]	-	CDS	overlapping	0	94.964	95.6522	94.9367	80.9524	91.8033	95.9016	79.0123
4	140581329	140581859	Arhgef10l-001	Arhgef10l	ENSMUSP00000066249	Rho guanine nucleotide exchange factor (GEF) 10-like [Source:MGI Symbol;Acc:MGI:1920004]	-	CDS	overlapping	0	93.8775	92.3077	92.5532	77.907	87.1795	91.7526	94.7368
5	114428555	114429032	Mmab-001	Mmab	ENSMUSP00000031560	methylmalonic aciduria (cobalamin deficiency) type B homolog (human) [Source:MGI Symbol;Acc:MGI:1924947]	-	CDS	upstream	4239	89.1304	91.1765	86.9863	74.7059	87.2	87.0968	74.5283
7	143428402	143428840	Kcnq1-201	Kcnq1	ENSMUSP00000009689	potassium voltage-gated channel, subfamily Q, member 1 [Source:MGI Symbol;Acc:MGI:108083]	+	CDS	upstream	2277	92.3611	95	89	79.3815	94.6429	93.75	89.6907
11	50253957	50254374	Maml1-001	Maml1	ENSMUSP00000059210	mastermind like 1 (Drosophila) [Source:MGI Symbol;Acc:MGI:1890504]	-	CDS	upstream	3475	86.5169	94.8052	91.8367	71.4286	80	71.6667	87.5
6	88836107	88836654	Abtb1-201	Abtb1	ENSMUSP00000032169	ankyrin repeat and BTB (POZ) domain containing 1 [Source:MGI Symbol;Acc:MGI:1933148]	-	CDS	overlapping	0	92.1951	93.3333	92.517	79.5918	98.5294	89.0411	95.3488
5	140502527	140502950	null						Not found	0	8.72727	19.7917	12.0482	2.73973	22.619	17.757	10
19	6549466	6549821	Slc22a12-001	Slc22a12	ENSMUSP00000109078	solute carrier family 22 (organic anion/cation transporter), member 12 [Source:MGI Symbol;Acc:MGI:1195269]	-	CDS	downstream	6714	96.1539	95.9596	93.0818	79.7872	92.4812	88.2353	79.0698
14	34152355	34152770	Ppyr1-201	Ppyr1	ENSMUSP00000056576	pancreatic polypeptide receptor 1 [Source:MGI Symbol;Acc:MGI:105374]	-	CDS	downstream	5026	19.4805	28.3333	30.3571	8	10.1266	18.4615	15
X	169988493	169989681	Mid1-010	Mid1	ENSMUSP00000107735	midline 1 [Source:MGI Symbol;Acc:MGI:1100537]	+	CDS	overlapping	0	0	0	66.6667	0	0	0	0
17	25813326	25813984	Fbxl16-201	Fbxl16	ENSMUSP00000048562	F-box and leucine-rich repeat protein 16 [Source:MGI Symbol;Acc:MGI:2448488]	+	CDS	downstream	2447	27.5424	32.6531	35.8209	16.9935	27.6243	27.8481	15.8621
5	113306648	113307166	Sgsm1-001	Sgsm1	ENSMUSP00000046544	small G protein signaling modulator 1 [Source:MGI Symbol;Acc:MGI:107320]	-	CDS	overlapping	0	62.5	73.913	44.4444	47.6191	57.5758	66.0714	42.1053
5	113837001	113837384	Coro1c-001	Coro1c	ENSMUSP00000004646	coronin, actin binding protein 1C [Source:MGI Symbol;Acc:MGI:1345964]	-	CDS	upstream	6965	87.5	100	94.7368	76.1905	80	85	78.2609
19	38119124	38119778	Rbp4-201	Rbp4	ENSMUSP00000025951	retinol binding protein 4, plasma [Source:MGI Symbol;Acc:MGI:97879]	-	CDS	overlapping	0	90	100	64.5161	69.697	78.2609	81.8182	65.625
1	136624357	136626212	Zfp281-001	Zfp281	ENSMUSP00000039003	zinc finger protein 281 [Source:MGI Symbol;Acc:MGI:3029290]	+	CDS	overlapping	0	20.5224	15.1961	20.9581	7.48503	22.9814	23.7838	10.7143
2	25432956	25433471	Abca2-001	Abca2	ENSMUSP00000099983	ATP-binding cassette, sub-family A (ABC1), member 2 [Source:MGI Symbol;Acc:MGI:99606]	+	CDS	overlapping	0	94.6108	100	91.8919	81.25	91.0714	94.6429	86.747
5	122888423	122888856	Kdm2b-009	Kdm2b	ENSMUSP00000031435	lysine (K)-specific demethylase 2B [Source:MGI Symbol;Acc:MGI:1354737]	-	CDS	overlapping	0	94.3548	95.3488	95.6989	76.4706	83.3333	79.3815	88.6792
2	72039019	72039401	Rapgef4-001	Rapgef4	ENSMUSP00000088336	Rap guanine nucleotide exchange factor (GEF) 4 [Source:MGI Symbol;Acc:MGI:1917723]	+	CDS	overlapping	0	94.6667	95	98.1482	78.4483	82.8571	87.1212	79.6875
19	4333703	4334172	Kdm2a-001	Kdm2a	ENSMUSP00000047683	lysine (K)-specific demethylase 2A [Source:MGI Symbol;Acc:MGI:1354736]	-	CDS	overlapping	0	7.5188	6.25	22.9508	1.20482	20	14.2857	3.79747
7	45168426	45169174	Slc17a7-201	Slc17a7	ENSMUSP00000082489	solute carrier family 17 (sodium-dependent inorganic phosphate cotransporter), member 7 [Source:MGI Symbol;Acc:MGI:1920211]	+	CDS	overlapping	0	20.0617	24.1525	26.3666	9.78261	22.0721	21.1864	14.6067
8	121480465	121480968	Gm20388-001	Gm20388	ENSMUSP00000118564	predicted gene 20388 [Source:MGI Symbol;Acc:MGI:5141853]	+	CDS	overlapping	0	95.2607	89.5288	89.2308	76.9953	85.5346	90.303	86.6667
2	6478282	6478634	null						Not found	0	92.3729	98.7342	94.6667	80.8511	91.8182	91.3636	87.9699
11	53590399	53590785	Kif3a-006	Kif3a	ENSMUSP00000056197	kinesin family member 3A [Source:MGI Symbol;Acc:MGI:107689]	+	CDS	overlapping	0	91.4729	95	85.7143	75.9399	88.2883	83.8235	89.7727
7	96797175	96797656	Odz4-009	Odz4	ENSMUSP00000102784	odd Oz/ten-m homolog 4 (Drosophila) [Source:MGI Symbol;Acc:MGI:2447063]	+	CDS	overlapping	0	65.0794	71.9298	53.4483	49.1803	55	64.9123	89.8876
2	152360691	152361086	Nrsn2-001	Nrsn2	ENSMUSP00000078260	neurensin 2 [Source:MGI Symbol;Acc:MGI:2684969]	-	CDS	upstream	8415	92.7273	93.1507	92.6606	78.6667	83.5294	95.6522	90.7895
2	178506099	178506530	null						Not found	0	94.5455	93.4426	92.9825	81.6667	100	91.5493	91.6667
5	35391067	35393350	Hmx1-001	Hmx1	ENSMUSP00000084958	H6 homeobox 1 [Source:MGI Symbol;Acc:MGI:107178]	+	CDS	overlapping	0	16.7123	24.3902	25.937	10.0437	17.7725	29.4618	9.82987
19	4156079	4156534	Ptprcap-001	Ptprcap	ENSMUSP00000053412	protein tyrosine phosphatase, receptor type, C polypeptide-associated protein [Source:MGI Symbol;Acc:MGI:97811]	+	CDS	overlapping	0	91.8605	89.6552	95.5556	76.8293	85.3658	85.5072	57.8313
19	4867682	4868129	Actn3-001	Actn3	ENSMUSP00000006626	actinin alpha 3 [Source:MGI Symbol;Acc:MGI:99678]	-	CDS	overlapping	0	94.7712	92.9078	89.899	80.3922	89.8551	98.1132	88.1356
11	98947877	98948326	Rara-003	Rara	ENSMUSP00000103098	retinoic acid receptor, alpha [Source:MGI Symbol;Acc:MGI:97856]	+	CDS	downstream	2292	92.1569	92.6606	89.8551	78.1457	94.5946	85	74.6988
9	21236910	21237810	Keap1-202	Keap1	ENSMUSP00000131029	kelch-like ECH-associated protein 1 [Source:MGI Symbol;Acc:MGI:1858732]	-	CDS	overlapping	0	46.4198	43.3333	52.4731	37.8007	54.2017	55.9671	44.8133
18	75424461	75424898	null						Not found	0	93.2692	89.6774	89.8551	76.4286	82.3171	90.184	74.8634
10	58371516	58371886	Lims1-001	Lims1	ENSMUSP00000020078	LIM and senescent cell antigen-like domains 1 [Source:MGI Symbol;Acc:MGI:1195263]	+	CDS	overlapping	0	41.4634	21.7391	20.4545	15.625	22.2222	35.3659	20
2	180353360	180353886	null						Not found	0	92.4242	100	97.2973	78.7879	85.7143	81.579	72.2222
7	46509795	46510177	Sergef-001	Sergef	ENSMUSP00000033127	secretion regulating guanine nucleotide exchange factor [Source:MGI Symbol;Acc:MGI:1351630]	-	CDS	overlapping	0	95.1219	93.1818	100	82.7586	94.0476	94.4444	93.75
4	117867698	117868297	Slc6a9-003	Slc6a9	ENSMUSP00000066102	solute carrier family 6 (neurotransmitter transporter, glycine), member 9 [Source:MGI Symbol;Acc:MGI:95760]	+	CDS	overlapping	0	69.898	70.297	75.8064	59.1837	68.6274	74.2718	65.9259
4	72198885	72199420	Tle1-001	Tle1	ENSMUSP00000072481	transducin-like enhancer of split 1, homolog of Drosophila E(spl) [Source:MGI Symbol;Acc:MGI:104636]	-	CDS	overlapping	0	15.625	22.7273	13.1313	5.52147	17.284	21.7742	8.09248
16	18623072	18623451	Sept5-201	Sept5	ENSMUSP00000094750	septin 5 [Source:MGI Symbol;Acc:MGI:1195461]	-	CDS	overlapping	0	85.1429	87.6191	84.2105	72.7273	86.8852	82.5397	84.2593
11	107703646	107704002	Cacng1-001	Cacng1	ENSMUSP00000021065	calcium channel, voltage-dependent, gamma subunit 1 [Source:MGI Symbol;Acc:MGI:1206582]	-	CDS	overlapping	0	94.2149	93.2203	86.4865	72.973	71.2871	82.4	53.2258
8	121648338	121648806	Gm20388-001	Gm20388	ENSMUSP00000118564	predicted gene 20388 [Source:MGI Symbol;Acc:MGI:5141853]	+	CDS	overlapping	0	93.9698	93.7063	89.1157	78.5714	86	92.5926	83.7349
X	169978443	169978896	Mid1-010	Mid1	ENSMUSP00000107735	midline 1 [Source:MGI Symbol;Acc:MGI:1100537]	+	CDS	overlapping	0	40.458	42.2222	50.9434	27.6596	48.7805	18.3673	66.6667
3	87803952	87804646	Insrr-001	Insrr	ENSMUSP00000029711	insulin receptor-related receptor [Source:MGI Symbol;Acc:MGI:1346037]	+	CDS	overlapping	0	23.6025	35.2459	25.6757	17.2589	23.0216	41.2121	23.8889
9	21183886	21184610	Pde4a-001	Pde4a	ENSMUSP00000037025	phosphodiesterase 4A, cAMP specific [Source:MGI Symbol;Acc:MGI:99558]	+	CDS	overlapping	0	24.7826	36.1702	24.8	11.6279	16.6667	18	16.5289
10	127662605	127663000	Nab2-001	Nab2	ENSMUSP00000026469	Ngfi-A binding protein 2 [Source:MGI Symbol;Acc:MGI:107563]	-	CDS	overlapping	0	90.6667	80.5556	85	61.6667	60	54.2857	57.1429
15	101553004	101553424	4732456N10Rik-001	4732456N10Rik	ENSMUSP00000023714	RIKEN cDNA 4732456N10 gene [Source:MGI Symbol;Acc:MGI:3045312]	-	CDS	overlapping	0	70	22.449	25.3521	28.5714	25	62.2222	24.0964
11	120009768	120010206	Aatk-002	Aatk	ENSMUSP00000067181	apoptosis-associated tyrosine kinase [Source:MGI Symbol;Acc:MGI:1197518]	-	CDS	overlapping	0	93.7931	93.6709	97.561	81.6667	90.625	94.7826	89.6552
17	31809863	31810384	null						Not found	0	95.3271	95	91.6667	78.3784	85.9649	85.5072	77.5862
6	91576917	91577306	null						Not found	0	97.8947	92.7536	84.2105	78.3333	91.0256	87.1287	77.1429
11	3714435	3714825	Osbp2-001	Osbp2	ENSMUSP00000068652	oxysterol binding protein 2 [Source:MGI Symbol;Acc:MGI:1921559]	-	CDS	overlapping	0	80.8989	82.6087	77.0115	65.8228	75.8621	74.0741	59.375
6	72216499	72217280	Atoh8-201	Atoh8	ENSMUSP00000036981	atonal homolog 8 (Drosophila) [Source:MGI Symbol;Acc:MGI:1918343]	-	CDS	overlapping	0	21.3954	10.2564	19.8473	10.4478	27.8689	34.2105	11.9658
5	113365887	113366417	Aym1-201	Aym1	ENSMUSP00000068426	activator of yeast meiotic promoters 1 [Source:MGI Symbol;Acc:MGI:1891321]	+	CDS	upstream	8233	59.4595	56.9106	49.1228	38.2353	33.7209	53.1646	39.0411
11	95024496	95024920	Samd14-001	Samd14	ENSMUSP00000062231	sterile alpha motif domain containing 14 [Source:MGI Symbol;Acc:MGI:2384945]	+	CDS	overlapping	0	40.625	35.8025	40.1274	24.1071	39.726	25.1969	33.0435
2	167483270	167483808	Spata2-002	Spata2	ENSMUSP00000104834	spermatogenesis associated 2 [Source:MGI Symbol;Acc:MGI:2146885]	-	CDS	overlapping	0	96.732	93.2432	95.935	82	93.5897	91.4286	89.2857
8	123102034	123103702	Gm20388-001	Gm20388	ENSMUSP00000118564	predicted gene 20388 [Source:MGI Symbol;Acc:MGI:5141853]	+	CDS	overlapping	0	14.497	19.7368	16.1507	5.60538	17.8322	20.5314	11.0294
13	40741925	40742460	Tfap2a-202	Tfap2a	ENSMUSP00000105822	transcription factor AP-2, alpha [Source:MGI Symbol;Acc:MGI:104671]	-	CDS	downstream	8211	22.093	12.766	22.449	8.18182	7.93651	36.3636	8.98876
6	101198496	101199344	Pdzrn3-001	Pdzrn3	ENSMUSP00000075376	PDZ domain containing RING finger 3 [Source:MGI Symbol;Acc:MGI:1933157]	-	CDS	overlapping	0	20.8861	23.2323	19.1304	14.6853	35.6164	35.2332	12.844
5	37875270	37875692	null						Not found	0	93.2927	92.0792	85.1351	77.0115	88.5057	86.5385	69.8795
8	84200042	84201954	Zswim4-201	Zswim4	ENSMUSP00000040078	zinc finger, SWIM domain containing 4 [Source:MGI Symbol;Acc:MGI:2443726]	-	CDS	upstream	9992	13.2404	22.7586	16.2921	4.60526	18.6274	12.5926	14.6341
5	136664614	136664975	null						Not found	0	23.301	43.3333	31.3043	21.875	29.5918	42.0635	27.3585
7	45051449	45052333	Prr12-201	Prr12	ENSMUSP00000054702	proline rich 12 [Source:MGI Symbol;Acc:MGI:2679002]	-	CDS	overlapping	0	20.5955	22.6667	22.3464	7.44681	16.8478	14.8837	12.9825
8	71375312	71376732	Nr2f6-001	Nr2f6	ENSMUSP00000002466	nuclear receptor subfamily 2, group F, member 6 [Source:MGI Symbol;Acc:MGI:1352453]	-	CDS	overlapping	0	14.1831	12.5874	15.2466	7.19697	27.0833	26.9006	23.3696
14	118001233	118001688	null						Not found	0	23.6364	15.3846	4.91803	0.952381	8.46154	11.9658	12.5
2	118510347	118510839	null						Not found	0	12.4294	13.8462	14.2857	1.81818	18.3673	9.7561	14.4928
9	119519098	119519536	Scn5a-001	Scn5a	ENSMUSP00000112838	sodium channel, voltage-gated, type V, alpha [Source:MGI Symbol;Acc:MGI:98251]	-	CDS	overlapping	0	90.2655	88.4615	97.4359	78.4314	81.6667	93.8597	80.8219
11	118891013	118891806	null						Not found	0	93.9873	95.2128	95.4167	82.716	91.8919	96.4912	82.6087
7	44525038	44525399	Mybpc2-201	Mybpc2	ENSMUSP00000130127	myosin binding protein C, fast-type [Source:MGI Symbol;Acc:MGI:1336170]	-	CDS	downstream	449	14.9254	29.4118	13.0435	2.17391	0	12.6582	0
5	139893864	139894226	null						Not found	0	97.3214	96.3855	92.0792	83.3333	95.5882	94.0476	88
15	82218674	82219055	Tnfrsf13c-201	Tnfrsf13c	ENSMUSP00000086564	tumor necrosis factor receptor superfamily, member 13c [Source:MGI Symbol;Acc:MGI:1919299]	-	CDS	upstream	4043	58.4906	38.6364	58.9286	49.0196	68.1818	79.4872	75.6098
9	44998126	44998588	Cd3e-001	Cd3e	ENSMUSP00000099896	CD3 antigen, epsilon polypeptide [Source:MGI Symbol;Acc:MGI:88332]	-	CDS	upstream	943	84.2105	72.2222	85.7143	68.1818	77.7778	79.5455	70.3704
16	18581176	18583333	Tbx1-201	Tbx1	ENSMUSP00000009241	T-box 1 [Source:MGI Symbol;Acc:MGI:98493]	-	CDS	overlapping	0	20.5791	21.8868	20.2276	11.1969	21.8579	29.6296	13.6876
12	104605985	104606470	null						Not found	0	85.1064	94.5455	89.6552	79.2793	94.4444	90.7216	71.7949
7	127025080	127028280	Maz-201	Maz	ENSMUSP00000032916	MYC-associated zinc finger protein (purine-binding transcription factor) [Source:MGI Symbol;Acc:MGI:1338823]	-	CDS	overlapping	0	14.7679	18.1818	16.4894	5.6213	20	16.0237	7.61671
13	12453129	12453622	Lgals8-001	Lgals8	ENSMUSP00000115094	lectin, galactose binding, soluble 8 [Source:MGI Symbol;Acc:MGI:1928481]	-	CDS	overlapping	0	95.9016	94.2308	92.5926	82.6087	96	91.5254	95.9596
13	37657238	37657714	null						Not found	0	26.9663	19.403	29.6296	12.5	18.9349	24.5283	22.449
17	8867491	8868159	Pde10a-008	Pde10a	ENSMUSP00000111387	phosphodiesterase 10A [Source:MGI Symbol;Acc:MGI:1345143]	+	CDS	overlapping	0	93.4673	91.3043	90.2778	80.4511	89.404	94.4444	93.2836
3	36532080	36532448	null						Not found	0	11.9048	25	19.0476	4	17.3913	3.22581	21.2121
13	73267405	73267813	Irx4-001	Irx4	ENSMUSP00000022095	Iroquois related homeobox 4 (Drosophila) [Source:MGI Symbol;Acc:MGI:1355275]	+	CDS	overlapping	0	7.77778	8.88889	14.0625	0	12.2807	13.253	0
10	81176265	81178276	Eef2-201	Eef2	ENSMUSP00000046101	eukaryotic translation elongation factor 2 [Source:MGI Symbol;Acc:MGI:95288]	+	CDS	overlapping	0	27.9349	30.506	26.1682	16.9903	26.4274	30.1759	24.2637
16	94185404	94185766	Hlcs-202	Hlcs	ENSMUSP00000130981	holocarboxylase synthetase (biotin- [propriony-Coenzyme A-carboxylase (ATP-hydrolysing)] ligase) [Source:MGI Symbol;Acc:MGI:894646]	-	CDS	overlapping	0	93.1937	90.625	98.7342	82.4074	92.6829	93	75
12	85963850	85964300	Ttll5-001	Ttll5	ENSMUSP00000048809	tubulin tyrosine ligase-like family, member 5 [Source:MGI Symbol;Acc:MGI:2443657]	+	CDS	overlapping	0	97.2973	92.9578	92.1348	83.3333	97.3451	92.5	91.2088
8	70769304	70770009	Pik3r2-001	Pik3r2	ENSMUSP00000034296	phosphatidylinositol 3-kinase, regulatory subunit, polypeptide 2 (p85 beta) [Source:MGI Symbol;Acc:MGI:1098772]	-	CDS	overlapping	0	73.421	77.0186	62.2549	58.5153	67.6991	67.713	60
4	149220455	149220905	Kif1b-001	Kif1b	ENSMUSP00000056754	kinesin family member 1B [Source:MGI Symbol;Acc:MGI:108426]	-	CDS	overlapping	0	95.1923	90.9091	93.1507	82.2917	92.0792	95.5056	85.7143
19	5689387	5690807	Map3k11-201	Map3k11	ENSMUSP00000004156	mitogen-activated protein kinase kinase kinase 11 [Source:MGI Symbol;Acc:MGI:1346880]	+	CDS	overlapping	0	23.3333	20.0837	21.2928	10.3053	11.0465	31.1111	13.6792
19	5323844	5324195	null						Not found	0	8.33333	8.49057	11.875	0.970874	18.8889	12.5	0.909091
11	119253167	119253713	Ccdc40-002	Ccdc40	ENSMUSP00000062198	coiled-coil domain containing 40 [Source:MGI Symbol;Acc:MGI:2443893]	+	CDS	overlapping	0	37.551	51.7241	55.0265	39.6104	46.8354	61.6071	44.8598
14	31685522	31685965	null						Not found	0	96.2963	93.9394	93.3333	83.3333	95.8333	91.5663	92.3077
6	113289258	113289734	Cpne9-001	Cpne9	ENSMUSP00000044416	copine family member IX [Source:MGI Symbol;Acc:MGI:2443052]	+	CDS	overlapping	0	93.4426	100	89.7959	83.7838	96.2963	93.6709	74.2857
8	124384237	124384700	Pgbd5-003	Pgbd5	ENSMUSP00000133560	piggyBac transposable element derived 5 [Source:MGI Symbol;Acc:MGI:2429955]	-	CDS	overlapping	0	91.9014	91.6667	93.401	82.9932	94.0397	98.1132	90.7976
17	35074009	35074429	Ly6g6d-001	Ly6g6d	ENSMUSP00000007259	lymphocyte antigen 6 complex, locus G6D [Source:MGI Symbol;Acc:MGI:2148931]	-	CDS	overlapping	0	22.5806	19.403	27.0588	12.8571	21.875	27.5	34.7222
11	114168222	114168574	null						Not found	0	93.2331	94.1176	84.1121	79.6296	88.4615	92.1053	82.0896
12	111324266	111324960	Cdc42bpb-201	Cdc42bpb	ENSMUSP00000042565	CDC42 binding protein kinase beta [Source:MGI Symbol;Acc:MGI:2136459]	-	CDS	overlapping	0	97.8417	95.2381	95.283	85.2632	95.8904	95.8824	90.6977
9	69907391	69907818	null						Not found	0	25.4237	19.7674	39.4231	16.3934	25.9542	25.1748	22.6415
15	97789832	97790201	Slc48a1-001	Slc48a1	ENSMUSP00000112644	solute carrier family 48 (heme transporter), member 1 [Source:MGI Symbol;Acc:MGI:1914989]	+	CDS	overlapping	0	11.1111	35.4167	26.3158	10	15.9091	14.9254	20.5479
6	119918863	119919234	Rad52-001	Rad52	ENSMUSP00000125502	RAD52 homolog (S. cerevisiae) [Source:MGI Symbol;Acc:MGI:101949]	+	CDS	overlapping	0	94.8718	95.5556	86.8421	83.7209	95	100	89.1892
11	97966768	97967186	Plxdc1-001	Plxdc1	ENSMUSP00000017561	plexin domain containing 1 [Source:MGI Symbol;Acc:MGI:1919574]	-	CDS	overlapping	0	95.0355	97.3333	92.1875	83.3333	94.4954	90.9677	80
9	21769659	21770239	Kank2-201	Kank2	ENSMUSP00000034717	KN motif and ankyrin repeat domains 2 [Source:MGI Symbol;Acc:MGI:2384568]	-	CDS	overlapping	0	92	94.5455	89.2562	82.0755	93.9759	93.6508	90.1235
9	107690399	107690750	Sema3f-201	Sema3f	ENSMUSP00000079400	sema domain, immunoglobulin domain (Ig), short basic domain, secreted, (semaphorin) 3F [Source:MGI Symbol;Acc:MGI:1096347]	-	CDS	overlapping	0	95.7447	90.9091	100	85.7143	96.2963	98.4615	87.5
2	156494885	156495245	Epb4.1l1-001	Epb4.1l1	ENSMUSP00000099426	erythrocyte protein band 4.1-like 1 [Source:MGI Symbol;Acc:MGI:103010]	+	CDS	overlapping	0	98.4615	96.3636	93.421	84.375	90.3226	96.0784	97.0588
5	120481289	120481715	Sds-001	Sds	ENSMUSP00000064849	serine dehydratase [Source:MGI Symbol;Acc:MGI:98270]	+	CDS	overlapping	0	80	86.3636	80	69.2308	68.5714	83.9286	73.6111
17	35829662	35830186	Flot1-001	Flot1	ENSMUSP00000001569	flotillin 1 [Source:MGI Symbol;Acc:MGI:1100500]	+	CDS	overlapping	0	7.14286	22.2222	15.6028	8.39161	34.9398	14.7059	22.7723
12	100944767	100945175	Ccdc88c-202	Ccdc88c	ENSMUSP00000082177	coiled-coil domain containing 88C [Source:MGI Symbol;Acc:MGI:1915589]	-	CDS	overlapping	0	93.8461	93.4426	93.4783	82.8283	93.2203	92.7273	91.1765
4	130173811	130174262	Tinagl1-002	Tinagl1	ENSMUSP00000030560	tubulointerstitial nephritis antigen-like 1 [Source:MGI Symbol;Acc:MGI:2137617]	-	CDS	overlapping	0	57.037	29.4118	64.7887	36.6667	44.3038	40.1709	40
5	111434079	111434544	Mn1-001	Mn1	ENSMUSP00000092034	meningioma 1 [Source:MGI Symbol;Acc:MGI:1261813]	+	CDS	overlapping	0	98.0892	92.4731	96.2025	81.25	88.3333	83.4862	81.5217
6	135040333	135040718	null						Not found	0	7.58123	12.987	16.0305	2.8169	14.5631	15.0602	4.91803
17	32197338	32197728	Brd4-003	Brd4	ENSMUSP00000113070	bromodomain containing 4 [Source:MGI Symbol;Acc:MGI:1888520]	-	CDS	upstream	24	96.6102	97.2222	95.3488	84.466	89.011	96.2264	87.8049
4	136238283	136238814	Asap3-001	Asap3	ENSMUSP00000041899	ArfGAP with SH3 domain, ankyrin repeat and PH domain 3 [Source:MGI Symbol;Acc:MGI:2684986]	+	CDS	overlapping	0	57.3333	56.6038	30.6122	38.1818	58.0645	40.2778	64.1509
4	141421534	141421940	Hspb7-001	Hspb7	ENSMUSP00000099544	heat shock protein family, member 7 (cardiovascular) [Source:MGI Symbol;Acc:MGI:1352494]	+	CDS	overlapping	0	15.8333	25	30.5882	12.069	18.5714	22.2222	33.3333
1	176724904	176725389	null						Not found	0	92.4242	89.1892	77.4194	75.9259	89.3617	82.8571	91.4286
4	53859898	53860259	Tmem38b-001	Tmem38b	ENSMUSP00000030127	transmembrane protein 38B [Source:MGI Symbol;Acc:MGI:1098718]	+	CDS	overlapping	0	92.7711	91.25	94.3396	79.7872	85.4839	86.6667	88.6598
7	30327118	30327564	E130208F15Rik-201	E130208F15Rik	ENSMUSP00000096184	RIKEN cDNA E130208F15 gene [Source:MGI Symbol;Acc:MGI:3767226]	+	CDS	upstream	4770	24.8996	24.5283	19.7531	12.931	19.3548	27.6423	20.354
4	55530019	55533624	Klf4-001	Klf4	ENSMUSP00000103245	Kruppel-like factor 4 (gut) [Source:MGI Symbol;Acc:MGI:1342287]	-	CDS	overlapping	0	14.1626	7.50507	24.5977	4.41176	13.9803	13.0879	5.23139
19	57438943	57439475	null						Not found	0	48.7342	53.5211	52.3809	48.6486	65.9091	73.913	51
19	17163490	17163925	Prune2-201	Prune2	ENSMUSP00000084977	prune homolog 2 (Drosophila) [Source:MGI Symbol;Acc:MGI:1925004]	+	CDS	overlapping	0	62.7273	37.6344	32.5	33.3333	27.957	56.7568	20.2381
11	118692928	118693441	null						Not found	0	95.7895	90.7895	91.3793	83.1169	96.4912	91.8605	88.0597
19	47348665	47349025	Sh3pxd2a-201	Sh3pxd2a	ENSMUSP00000080325	SH3 and PX domains 2A [Source:MGI Symbol;Acc:MGI:1298393]	-	CDS	overlapping	0	24.6575	28.2051	31.8182	23.0769	31.25	50	31.4286
4	46614759	46615168	Tbc1d2-001	Tbc1d2	ENSMUSP00000081670	TBC1 domain family, member 2 [Source:MGI Symbol;Acc:MGI:2652885]	-	CDS	overlapping	0	93.2773	100	94.2029	85.2941	97.2222	92.1053	76.9231
2	6100059	6101314	5430407P10Rik-002	5430407P10Rik	ENSMUSP00000060780	RIKEN cDNA 5430407P10 gene [Source:MGI Symbol;Acc:MGI:2442238]	-	CDS	overlapping	0	25.4613	29.4798	17.8694	15.0235	14.3564	38.247	25.1208
19	44893425	44893934	null						Not found	0	11.5854	6.72269	19.0476	4.7619	11.7021	25	6.48148
12	19881741	19882908	null						Not found	0	0	0	0	0	50	0	0
12	111732386	111732951	2810002N01Rik-001	2810002N01Rik	ENSMUSP00000038865	RIKEN cDNA 2810002N01 gene [Source:MGI Symbol;Acc:MGI:1915270]	+	CDS	overlapping	0	24.0385	10	15.9091	6.06061	2.94118	27.2727	6.45161
17	86161889	86162247	Prkce-001	Prkce	ENSMUSP00000094874	protein kinase C, epsilon [Source:MGI Symbol;Acc:MGI:97599]	+	CDS	downstream	6346	15.942	0	26.6667	2.12766	9.45946	8.33333	8.57143
5	105495131	105495492	Lrrc8b-201	Lrrc8b	ENSMUSP00000108327	leucine rich repeat containing 8 family, member B [Source:MGI Symbol;Acc:MGI:2141353]	+	CDS	upstream	9056	15.7895	36.2069	23.3333	12.3457	8	28	14.7541
9	114904679	114905131	Gpd1l-001	Gpd1l	ENSMUSP00000117509	glycerol-3-phosphate dehydrogenase 1-like [Source:MGI Symbol;Acc:MGI:1289257]	-	CDS	overlapping	0	93.7008	98.4375	96.4912	86.2745	96.875	95.4545	85.1351
X	5558051	5558407	null						Not found	0	84.0909	60	70.5882	66.6667	89.1892	79.0323	85.7143
16	90689944	90690306	null						Not found	0	0	0	25	0	15.3846	9.09091	40
1	177447970	177448650	Zfp238-202	Zfp238	ENSMUSP00000091831	zinc finger protein 238 [Source:MGI Symbol;Acc:MGI:1353609]	+	CDS	overlapping	0	81.8182	92.3077	77.5281	76.7606	91.4286	90.1409	90.6977
3	89308265	89308641	Efna3-001	Efna3	ENSMUSP00000029673	ephrin A3 [Source:MGI Symbol;Acc:MGI:106644]	-	CDS	upstream	6796	39.5604	25	46.5116	23.6364	21.6216	34.8837	34.7826
13	112989364	112990120	Ccno-201	Ccno	ENSMUSP00000040083	cyclin O [Source:MGI Symbol;Acc:MGI:2145534]	+	CDS	overlapping	0	8.81057	13.8462	13.6364	3.05343	16.7832	11.5385	4.86486
2	158145847	158147094	Tgm2-001	Tgm2	ENSMUSP00000099411	transglutaminase 2, C polypeptide [Source:MGI Symbol;Acc:MGI:98731]	-	CDS	overlapping	0	49.3333	37.0629	51.5723	38.0952	46.3415	55.4945	56.6038
2	165503492	165504199	Slc2a10-001	Slc2a10	ENSMUSP00000029196	solute carrier family 2 (facilitated glucose transporter), member 10 [Source:MGI Symbol;Acc:MGI:2156687]	+	CDS	overlapping	0	12.2222	14.9254	7.14286	0	7.14286	7.89474	2.77778
7	27164524	27164922	Egln2-001	Egln2	ENSMUSP00000078966	EGL nine homolog 2 (C. elegans) [Source:MGI Symbol;Acc:MGI:1932287]	-	CDS	overlapping	0	79.2857	75	84.1584	70.2381	73.1707	88.8889	81.8182
3	96580213	96580625	Gm16253-001	Gm16253	ENSMUSP00000122904	predicted gene 16253 [Source:MGI Symbol;Acc:MGI:3826531]	+	CDS	overlapping	0	32.7103	21.1765	32.8125	23.2558	26.3158	52.5641	30.6452
4	141041483	141041903	Crocc-002	Crocc	ENSMUSP00000099549	ciliary rootlet coiled-coil, rootletin [Source:MGI Symbol;Acc:MGI:3529431]	-	CDS	overlapping	0	27.9279	28.9474	27.5862	19.3548	27.2727	34.3284	52.7027
18	35855471	35855956	Cxxc5-201	Cxxc5	ENSMUSP00000054307	CXXC finger 5 [Source:MGI Symbol;Acc:MGI:1914643]	+	CDS	downstream	2592	98.4127	96.6667	95.5556	85.4545	89.3939	96.4912	87.6923
9	114560841	114561801	Trim71-201	Trim71	ENSMUSP00000107447	tripartite motif-containing 71 [Source:MGI Symbol;Acc:MGI:2685973]	-	CDS	overlapping	0	18.6335	21.8855	24.8175	13.0252	29.6512	19.2192	22.6708
15	74562865	74564911	Bai1-201	Bai1	ENSMUSP00000046097	brain-specific angiogenesis inhibitor 1 [Source:MGI Symbol;Acc:MGI:1933736]	+	CDS	overlapping	0	8.6262	18.5567	13.089	3.80435	16.8675	10.9589	13.3333
4	154438295	154439033	Prdm16-001	Prdm16	ENSMUSP00000030902	PR domain containing 16 [Source:MGI Symbol;Acc:MGI:1917923]	-	CDS	overlapping	0	95.0581	96.8889	95.2991	85.2814	93.8547	94.3503	83.4862
9	20671951	20672387	Olfm2-201	Olfm2	ENSMUSP00000034692	olfactomedin 2 [Source:MGI Symbol;Acc:MGI:3045350]	-	CDS	overlapping	0	29.6552	19.2308	46.2963	19.0909	15.873	33.3333	31.9588
7	144677802	144678174	Ano1-002	Ano1	ENSMUSP00000112616	anoctamin 1, calcium activated chloride channel [Source:MGI Symbol;Acc:MGI:2142149]	-	CDS	overlapping	0	55.814	40	51.282	37.5	51.1111	38.0952	5.26316
1	34236012	34236893	Dst-202	Dst	ENSMUSP00000095393	dystonin [Source:MGI Symbol;Acc:MGI:104627]	+	CDS	overlapping	0	17.2269	16.9811	14.5161	10.6977	18.1208	35.3333	10
7	28377799	28378699	Zfp36-001	Zfp36	ENSMUSP00000057815	zinc finger protein 36 [Source:MGI Symbol;Acc:MGI:99180]	-	CDS	overlapping	0	19.0058	19.685	16.1417	9.89583	28.3582	14.9758	15.9794
7	132759291	132760097	Fam53b-001	Fam53b	ENSMUSP00000095608	family with sequence similarity 53, member B [Source:MGI Symbol;Acc:MGI:1925188]	-	CDS	overlapping	0	94.0594	98.718	93.3735	85.2174	94.2446	94.3548	94.4444
6	113856895	113857258	null						Not found	0	97.4359	100	91.3043	86.6667	100	93.0233	79.1667
8	95076111	95076521	Ccdc135-201	Ccdc135	ENSMUSP00000053972	coiled-coil domain containing 135 [Source:MGI Symbol;Acc:MGI:2685616]	+	CDS	overlapping	0	93.5185	93.9394	98.7805	81.25	79.1045	89.2308	88.4615
5	139931881	139932255	null						Not found	0	14.0351	23.6559	14.6552	7.14286	19.0476	12.5	19.1781
16	32658702	32659307	Tnk2-002	Tnk2	ENSMUSP00000110779	tyrosine kinase, non-receptor, 2 [Source:MGI Symbol;Acc:MGI:1858308]	+	CDS	downstream	4450	1.40845	15.3846	4.54545	0	13.7931	12.9032	13.0435
11	102777544	102778091	Adam11-001	Adam11	ENSMUSP00000099370	a disintegrin and metallopeptidase domain 11 [Source:MGI Symbol;Acc:MGI:1098667]	+	CDS	overlapping	0	32.3809	30.8333	43.8095	25.7732	26.3158	43.5294	28.0702
17	35193866	35194327	Ltb-001	Ltb	ENSMUSP00000025262	lymphotoxin B [Source:MGI Symbol;Acc:MGI:104796]	+	CDS	downstream	195	64.7059	80	50	57.1429	71.4286	67.5	68.75
8	84511553	84511982	Cacna1a-001	Cacna1a	ENSMUSP00000112436	calcium channel, voltage-dependent, P/Q type, alpha 1A subunit [Source:MGI Symbol;Acc:MGI:109482]	+	CDS	overlapping	0	93.4426	91.4634	95.5556	84.2697	96.2264	92.4528	92.1053
1	161712896	161713268	null						Not found	0	85.9375	77.7778	53.125	65.5738	83.3333	75.3623	78.2609
10	82666502	82667001	Glt8d2-001	Glt8d2	ENSMUSP00000020485	glycosyltransferase 8 domain containing 2 [Source:MGI Symbol;Acc:MGI:1922032]	-	CDS	overlapping	0	15.5039	8.53659	10.7692	2.94118	21.4286	6.10687	11.1111
8	13670074	13670514	Rasa3-001	Rasa3	ENSMUSP00000112998	RAS p21 protein activator 3 [Source:MGI Symbol;Acc:MGI:1197013]	-	CDS	overlapping	0	93.1034	93.2203	91.3461	83.5616	92.8571	94.8718	80
8	93950122	93950555	Gnao1-001	Gnao1	ENSMUSP00000034198	guanine nucleotide binding protein, alpha O [Source:MGI Symbol;Acc:MGI:95775]	+	CDS	overlapping	0	95.7627	92.1053	94.186	82.3529	88.2353	88.75	80.2469
11	95210623	95211059	null						Not found	0	12.2449	3.7037	3.84615	0	10	17.3913	0
4	134035937	134036398	null						Not found	0	15.4839	19.0476	6.79612	6.42202	12.069	25.5639	3.63636
16	91522898	91523262	null						Not found	0	92.7374	88	92.7152	82.8571	94.8276	92.5714	82.4074
15	89532630	89533073	Shank3-001	Shank3	ENSMUSP00000104932	SH3/ankyrin domain gene 3 [Source:MGI Symbol;Acc:MGI:1930016]	+	CDS	overlapping	0	40.9091	41.0714	56.6667	28.8462	32.6531	19.4444	47.7612
5	30342679	30343038	Ccdc164-201	Ccdc164	ENSMUSP00000098992	coiled-coil domain containing 164 [Source:MGI Symbol;Acc:MGI:2685906]	+	CDS	overlapping	0	64.1509	67.8571	80.7692	61.5385	61.3445	79.7101	42.029
16	89817854	89818264	Tiam1-009	Tiam1	ENSMUSP00000109757	T cell lymphoma invasion and metastasis 1 [Source:MGI Symbol;Acc:MGI:103306]	-	CDS	overlapping	0	21.0227	35.3448	16.3399	15.5251	13.5484	37.5	6.25
10	78372994	78373404	null						Not found	0	60.6061	54.8077	73.5537	53.125	49.1228	73.6434	79.4872
12	98677384	98677760	Ptpn21-202	Ptpn21	ENSMUSP00000126975	protein tyrosine phosphatase, non-receptor type 21 [Source:MGI Symbol;Acc:MGI:1344406]	-	CDS	upstream	790	96.875	89.5349	93.6842	84.3478	94.5946	93.1034	90.3226
5	111058346	111058748	Ttc28-001	Ttc28	ENSMUSP00000137609	tetratricopeptide repeat domain 28 [Source:MGI Symbol;Acc:MGI:2140873]	+	CDS	overlapping	0	87.9699	94.9153	90.4762	83.0508	92.1875	95.6522	82.4561
7	137253341	137253764	Ebf3-202	Ebf3	ENSMUSP00000101724	early B cell factor 3 [Source:MGI Symbol;Acc:MGI:894289]	-	CDS	overlapping	0	94.5122	90.2778	93.617	82.3529	88.6792	90.5797	77.0115
16	56064001	56064882	null						Not found	0	45.3488	43.2203	47.5728	39.0977	53.3784	51.5789	36.9863
8	124946227	124946698	Egln1-201	Egln1	ENSMUSP00000034469	EGL nine homolog 1 (C. elegans) [Source:MGI Symbol;Acc:MGI:1932286]	-	CDS	overlapping	0	91.7647	89.3617	94.7368	81.25	88.7324	86.9565	86.4583
8	75083745	75084184	Hmox1-001	Hmox1	ENSMUSP00000005548	heme oxygenase (decycling) 1 [Source:MGI Symbol;Acc:MGI:96163]	+	CDS	downstream	9566	10.5263	20.4545	7.27273	2.5	10.989	7.89474	0
7	45538017	45538595	Plekha4-004	Plekha4	ENSMUSP00000112856	pleckstrin homology domain containing, family A (phosphoinositide binding specific) member 4 [Source:MGI Symbol;Acc:MGI:1916467]	+	CDS	overlapping	0	43.2	60.3175	70.4918	42.5926	38.7755	44.7761	6.06061
7	44441710	44442118	Lrrc4b-003	Lrrc4b	ENSMUSP00000123389	leucine rich repeat containing 4B [Source:MGI Symbol;Acc:MGI:3027390]	+	CDS	downstream	2792	25	27.7778	0	8.33333	16.6667	16.6667	0
4	3230788	3231523	null						Not found	0	6.97674	23.0769	2.5	0	3.50877	8.33333	4.87805
16	30532042	30532424	Tmem44-001	Tmem44	ENSMUSP00000123494	transmembrane protein 44 [Source:MGI Symbol;Acc:MGI:1924489]	-	CDS	overlapping	0	40.6593	47.2727	46.875	30.5085	29.5455	32.5581	13.5593
9	35188630	35189290	Tirap-001	Tirap	ENSMUSP00000135435	toll-interleukin 1 receptor (TIR) domain-containing adaptor protein [Source:MGI Symbol;Acc:MGI:2152213]	-	CDS	overlapping	0	38.9474	52.5	42.5532	31.0078	27.4725	37.8378	35.8491
X	153497742	153499413	Ubqln2-001	Ubqln2	ENSMUSP00000056888	ubiquilin 2 [Source:MGI Symbol;Acc:MGI:1860283]	+	CDS	overlapping	0	11.9522	15.9292	14.2857	4.91803	13.7681	12.9032	6.17284
12	18609755	18610873	null						Not found	0	19.2308	0	0	10	0	75	11.1111
19	5094109	5094851	Cnih2-201	Cnih2	ENSMUSP00000025805	cornichon homolog 2 (Drosophila) [Source:MGI Symbol;Acc:MGI:1277225]	-	CDS	overlapping	0	9.0566	9.60452	8.33333	1.87793	8.44156	18.0556	3.7234
6	88204354	88204974	Gata2-202	Gata2	ENSMUSP00000128198	GATA binding protein 2 [Source:MGI Symbol;Acc:MGI:95662]	+	CDS	overlapping	0	69.1275	71.25	68.2927	58.1967	59.0909	67.0886	56.25
11	104319022	104319586	Mapt-001	Mapt	ENSMUSP00000102605	microtubule-associated protein tau [Source:MGI Symbol;Acc:MGI:97180]	+	CDS	overlapping	0	12.4324	3.75	18.4466	2.11268	10.8108	8.8	0.909091
2	173171342	173172149	null						Not found	0	15.1125	12.037	11.5044	4.46429	15.5556	11.6279	11.4583
8	122439300	122439814	Gm20388-001	Gm20388	ENSMUSP00000118564	predicted gene 20388 [Source:MGI Symbol;Acc:MGI:5141853]	+	CDS	overlapping	0	94.375	97.1429	93.5323	86.6667	95.1807	96.2963	94.3548
17	32483015	32483601	Cyp4f39-201	Cyp4f39	ENSMUSP00000003413	cytochrome P450, family 4, subfamily f, polypeptide 39 [Source:MGI Symbol;Acc:MGI:2445210]	+	CDS	overlapping	0	20.6522	26.9231	17.7914	16.5746	35.0746	25.5102	20.1493
4	120161253	120161823	Edn2-001	Edn2	ENSMUSP00000030384	endothelin 2 [Source:MGI Symbol;Acc:MGI:95284]	+	CDS	overlapping	0	8.9172	4.5977	12.0301	1.38889	12.5	11.9565	7.59494
2	121299489	121299956	Mtap1a-001	Mtap1a	ENSMUSP00000092223	microtubule-associated protein 1 A [Source:MGI Symbol;Acc:MGI:1306776]	+	CDS	overlapping	0	93.2432	89.6552	95.4887	82.8283	88.3721	90.3226	90.8163
16	92801535	92801922	Runx1-201	Runx1	ENSMUSP00000023673	runt related transcription factor 1 [Source:MGI Symbol;Acc:MGI:99852]	-	CDS	overlapping	0	96.0526	90	96.1539	86.8421	96.6667	98.1818	71.0526
15	27856031	27856801	Trio-201	Trio	ENSMUSP00000087714	triple functional domain (PTPRF interacting) [Source:MGI Symbol;Acc:MGI:1927230]	-	CDS	overlapping	0	93.0636	96.0526	89.5833	83.5616	89.8551	92.0732	80.4196
19	45843469	45843859	9130011E15Rik-201	9130011E15Rik	ENSMUSP00000048454	RIKEN cDNA 9130011E15 gene [Source:MGI Symbol;Acc:MGI:1918867]	-	CDS	overlapping	0	98.0583	92.1053	100	87.7193	92.7273	98.1818	86.3636
4	141382057	141382984	Fam131c-001	Fam131c	ENSMUSP00000006380	family with sequence similarity 131, member C [Source:MGI Symbol;Acc:MGI:2685539]	+	CDS	overlapping	0	63.0872	84.3374	79.7297	68.6441	83.1776	75.2809	69.6203
11	84760806	84761179	null						Not found	0	100	95	97.7778	73.4694	56.0976	60.7843	51.7241
12	102570115	102570495	Itpk1-001	Itpk1	ENSMUSP00000046027	inositol 1,3,4-triphosphate 5/6 kinase [Source:MGI Symbol;Acc:MGI:2446159]	-	CDS	overlapping	0	92.3077	92.8571	94.6667	82.9268	78.8461	98.1482	88.2353
9	35017499	35018039	Kirrel3-201	Kirrel3	ENSMUSP00000110801	kin of IRRE like 3 (Drosophila) [Source:MGI Symbol;Acc:MGI:1914953]	+	CDS	overlapping	0	66.6667	68.5185	58.8235	52.0548	46.9697	61.2245	51.282
3	88352860	88353240	Smg5-201	Smg5	ENSMUSP00000001451	Smg-5 homolog, nonsense mediated mRNA decay factor (C. elegans) [Source:MGI Symbol;Acc:MGI:2447364]	+	CDS	overlapping	0	94.8052	91.1765	84.127	84.375	95.7447	97.6744	100
6	125603217	125603740	Vwf-001	Vwf	ENSMUSP00000107873	Von Willebrand factor homolog [Source:MGI Symbol;Acc:MGI:98941]	+	CDS	overlapping	0	14.7239	28	28.0992	18.125	23.8095	37.5	12.5
17	57022518	57022888	Khsrp-201	Khsrp	ENSMUSP00000007814	KH-type splicing regulatory protein [Source:MGI Symbol;Acc:MGI:1336214]	-	CDS	overlapping	0	97.3913	96.2963	84.6154	85.2941	92	97.6191	85.7143
1	120468996	120469357	Marco-201	Marco	ENSMUSP00000027639	macrophage receptor with collagenous structure [Source:MGI Symbol;Acc:MGI:1309998]	-	CDS	upstream	5302	47.5	13.3333	14.2857	21.9512	50	26.087	34.7826
10	80583792	80584370	Fam108a-201	Fam108a	ENSMUSP00000003436	family with sequence similarity 108, member A [Source:MGI Symbol;Acc:MGI:106388]	-	CDS	overlapping	0	32.7014	39.7959	38.75	32.3529	51.0949	40.8602	57.1429
13	112744288	112744659	null						Not found	0	55.5556	66.6667	82.0513	64.9123	83.6364	78.0822	89.8551
9	108842814	108843367	Celsr3-201	Celsr3	ENSMUSP00000024238	cadherin, EGF LAG seven-pass G-type receptor 3 (flamingo homolog, Drosophila) [Source:MGI Symbol;Acc:MGI:1858236]	+	CDS	overlapping	0	27.0718	15.2174	21.9653	13.7681	6.61157	39.2593	20.8
6	83440743	83442114	null						Not found	0	7.34266	9.25926	10.3175	0.719425	6.89655	11.0553	10.596
1	74395357	74395770	Ctdsp1-001	Ctdsp1	ENSMUSP00000027367	CTD (carboxy-terminal domain, RNA polymerase II, polypeptide A) small phosphatase 1 [Source:MGI Symbol;Acc:MGI:2654470]	+	CDS	overlapping	0	93.3824	94.8718	88.764	82.6087	90.7692	86.25	97.3333
8	95137438	95138096	Kifc3-201	Kifc3	ENSMUSP00000034240	kinesin family member C3 [Source:MGI Symbol;Acc:MGI:109202]	-	CDS	overlapping	0	9.30232	6.42202	13.1579	2.22222	6.55738	16.5803	4.9505
10	79708671	79709133	Bsg-002	Bsg	ENSMUSP00000136487	basigin [Source:MGI Symbol;Acc:MGI:88208]	+	CDS	overlapping	0	93.7888	96.3415	92.9032	85.8696	90.2655	96.7213	94.1176
7	3387813	3388468	Cacng8-201	Cacng8	ENSMUSP00000090005	calcium channel, voltage-dependent, gamma subunit 8 [Source:MGI Symbol;Acc:MGI:1932376]	+	CDS	downstream	5757	90.7692	90	91.4894	82.0225	89.5833	88.8889	88.8889
7	18746259	18746625	null						Not found	0	9.61538	15.625	25	4.7619	4.16667	10	1.88679
12	108372177	108372590	null						Not found	0	97.479	98	96.9231	88.9764	98.4848	94.4444	72.6027
15	82170997	82171444	Srebf2-201	Srebf2	ENSMUSP00000023100	sterol regulatory element binding factor 2 [Source:MGI Symbol;Acc:MGI:107585]	+	CDS	overlapping	0	93.2331	97	93.75	85.9813	93.75	92.5	86.7925
11	94213752	94214209	Tob1-001	Tob1	ENSMUSP00000036039	transducer of ErbB-2.1 [Source:MGI Symbol;Acc:MGI:1349721]	+	CDS	overlapping	0	93.8272	95.1923	94.9495	83.432	87.6712	85.7778	79.8942
6	124718543	124718922	Phb2-001	Phb2	ENSMUSP00000004375	prohibitin 2 [Source:MGI Symbol;Acc:MGI:102520]	+	CDS	upstream	1910	6.34921	19.0476	11.1111	4	12.1951	11.5385	1.66667
5	120579647	120580137	Tpcn1-201	Tpcn1	ENSMUSP00000042188	two pore channel 1 [Source:MGI Symbol;Acc:MGI:2182472]	-	CDS	overlapping	0	7.28477	11.215	19.3878	6.45161	20.3125	14.2857	25
5	112370386	112370836	Hps4-003	Hps4	ENSMUSP00000107978	Hermansky-Pudlak syndrome 4 homolog (human) [Source:MGI Symbol;Acc:MGI:2177742]	+	CDS	overlapping	0	97.7612	90.9091	95.6989	86.8421	93.9394	95.8763	95.5224
4	126148057	126149797	Fam176b-002	Fam176b	ENSMUSP00000054141	family with sequence similarity 176, member B [Source:MGI Symbol;Acc:MGI:1922063]	+	CDS	overlapping	0	17.3486	13.9896	19.5228	10.7692	20.6406	22.2222	13.1805
9	119580195	119580568	null						Not found	0	91.0112	73.5294	90.1639	78.3333	91.3043	85.4167	84.127
17	35241242	35243528	Ddx39b-001	Ddx39b	ENSMUSP00000070682	DEAD (Asp-Glu-Ala-Asp) box polypeptide 39B [Source:MGI Symbol;Acc:MGI:99240]	+	CDS	overlapping	0	14.3919	18.3077	13.099	8.53242	14.4013	22.1681	11.0054
9	74975897	74976438	BC031353-202	BC031353	ENSMUSP00000129319	cDNA sequence BC031353 [Source:MGI Symbol;Acc:MGI:2387648]	+	CDS	overlapping	0	19.5122	8.60215	9.32203	9.375	26.1538	22.8814	12.4031
10	78164723	78165135	D10Jhu81e-201	D10Jhu81e	ENSMUSP00000001242	DNA segment, Chr 10, Johns Hopkins University 81 expressed [Source:MGI Symbol;Acc:MGI:1351861]	-	CDS	overlapping	0	98	87.7551	97.6191	87.6923	97.1831	97.3333	88.2353
19	45507541	45508065	Btrc-201	Btrc	ENSMUSP00000070728	beta-transducin repeat containing protein [Source:MGI Symbol;Acc:MGI:1338871]	+	CDS	overlapping	0	96.6667	88.8889	87.5	83.6364	88.8199	95.5128	85.7143
7	102000991	102001394	Numa1-001	Numa1	ENSMUSP00000081912	nuclear mitotic apparatus protein 1 [Source:MGI Symbol;Acc:MGI:2443665]	+	CDS	overlapping	0	91.3043	100	73.4375	81.6667	96.6667	86.1111	85.9649
4	137726703	137727226	Rap1gap-002	Rap1gap	ENSMUSP00000101461	Rap1 GTPase-activating protein [Source:MGI Symbol;Acc:MGI:109338]	+	CDS	overlapping	0	93.4524	95.3846	91.603	83.3333	84.6154	90.7801	82.4324
12	112976149	112977618	Brf1-201	Brf1	ENSMUSP00000011302	BRF1 homolog, subunit of RNA polymerase III transcription initiation factor IIIB (S. cerevisiae) [Source:MGI Symbol;Acc:MGI:1919558]	-	CDS	overlapping	0	9.61857	11.4754	8.75486	4.18119	13.2075	17	6.04027
9	21337769	21338195	Slc44a2-201	Slc44a2	ENSMUSP00000034697	solute carrier family 44, member 2 [Source:MGI Symbol;Acc:MGI:1915932]	+	CDS	overlapping	0	5.26316	9.84849	8.75912	2.54237	9.67742	18.2692	1.83486
12	69757718	69758262	Cdkl1-201	Cdkl1	ENSMUSP00000021377	cyclin-dependent kinase-like 1 (CDC2-related kinase) [Source:MGI Symbol;Acc:MGI:1918341]	-	CDS	overlapping	0	13.9037	6.95652	18.75	5.68182	9.56522	18.0723	1.43885
2	35720202	35720629	Dab2ip-003	Dab2ip	ENSMUSP00000108610	disabled homolog 2 (Drosophila) interacting protein [Source:MGI Symbol;Acc:MGI:1916851]	+	CDS	overlapping	0	92.8571	90.9091	98	86.2069	88.0952	100	89.3617
5	135558092	135558696	Ccl26-201	Ccl26	ENSMUSP00000091779	chemokine (C-C motif) ligand 26 [Source:MGI Symbol;Acc:MGI:3589281]	-	CDS	upstream	1752	75	74.4681	73.3333	56.25	44	53.0864	81.5385
8	122709310	122709806	Gm20388-001	Gm20388	ENSMUSP00000118564	predicted gene 20388 [Source:MGI Symbol;Acc:MGI:5141853]	+	CDS	overlapping	0	43.9394	38.4615	31.7073	31.6327	53.0612	29.6296	25
11	55262317	55262908	Fat2-001	Fat2	ENSMUSP00000067556	FAT tumor suppressor homolog 2 (Drosophila) [Source:MGI Symbol;Acc:MGI:2685369]	-	CDS	overlapping	0	95.1456	93.8272	94.2029	86.2745	95.4545	91.3461	89.6552
19	5566973	5569161	Gm962-201	Gm962	ENSMUSP00000094042	predicted gene 962 [Source:MGI Symbol;Acc:MGI:2685808]	+	CDS	overlapping	0	12.1495	11.5217	10.2925	3.62173	13.4066	9.32836	7.08402
5	120210915	120211425	null						Not found	0	32.1429	33.3333	43.9024	33.0579	27.027	67.3913	26.7442
5	118214310	118214945	Rnft2-001	Rnft2	ENSMUSP00000112903	ring finger protein, transmembrane 2 [Source:MGI Symbol;Acc:MGI:2442859]	-	CDS	overlapping	0	26.2069	23.9521	28.4848	19.5489	24.5455	33.0435	11.2903
3	135607970	135608588	Nfkb1-001	Nfkb1	ENSMUSP00000029812	nuclear factor of kappa light polypeptide gene enhancer in B cells 1, p105 [Source:MGI Symbol;Acc:MGI:97312]	-	CDS	overlapping	0	93.1034	94.6809	90.5263	85.2941	96.875	89.7059	95.3271
4	135140611	135141126	Runx3-001	Runx3	ENSMUSP00000050353	runt related transcription factor 3 [Source:MGI Symbol;Acc:MGI:102672]	+	CDS	overlapping	0	15.0376	2.53165	4.34783	2.5641	21.8182	7.14286	8.33333
5	124444653	124446741	Setd8-001	Setd8	ENSMUSP00000052953	SET domain containing (lysine methyltransferase) 8 [Source:MGI Symbol;Acc:MGI:1915206]	+	CDS	overlapping	0	4.31818	14.4928	12.1951	2.08333	8	9.40766	8.16327
12	107976557	107976982	Bcl11b-001	Bcl11b	ENSMUSP00000068258	B cell leukemia/lymphoma 11B [Source:MGI Symbol;Acc:MGI:1929913]	-	CDS	overlapping	0	89.0625	62.7329	71.6981	67.1296	78.5047	71.5736	64.7343
19	41088412	41088875	Tll2-201	Tll2	ENSMUSP00000025986	tolloid-like 2 [Source:MGI Symbol;Acc:MGI:1346044]	-	CDS	overlapping	0	87.3239	88.5714	89.6552	73.3333	61.9048	77.1186	48.6486
3	144561546	144561949	Hs2st1-001	Hs2st1	ENSMUSP00000043066	heparan sulfate 2-O-sulfotransferase 1 [Source:MGI Symbol;Acc:MGI:1346049]	-	CDS	overlapping	0	91.7431	95.6522	94.2857	85.7143	92	92.4731	82.9787
17	88132879	88133381	null						Not found	0	89.8148	78.8732	83.2061	77.5	89.1892	83.871	92.7083
7	19361563	19362161	Cd3eap-001	Cd3eap	ENSMUSP00000044653	CD3E antigen, epsilon polypeptide associated protein [Source:MGI Symbol;Acc:MGI:1917583]	-	CDS	downstream	2154	11.3712	12.0805	10.6996	2.82486	7.69231	9.69388	6.88073
1	74394546	74395106	Ctdsp1-001	Ctdsp1	ENSMUSP00000027367	CTD (carboxy-terminal domain, RNA polymerase II, polypeptide A) small phosphatase 1 [Source:MGI Symbol;Acc:MGI:2654470]	+	CDS	overlapping	0	98	95.0495	91.8182	87.3134	95.2381	93.8144	85.0746
2	93580204	93580818	null						Not found	0	94.0594	95.9184	96	87.5	92.3077	96.5517	93.3333
18	12949178	12949596	null						Not found	0	69.1176	47.2222	41.5385	52.7273	70.5882	72.2892	63.8298
18	37839789	37840170	Pcdhga11-207	Pcdhga11	ENSMUSP00000073150	protocadherin gamma subfamily A, 11 [Source:MGI Symbol;Acc:MGI:1935228]	+	CDS	overlapping	0	97.4359	95.1219	88.6792	83.871	85.7143	89.4737	91.5254
14	77174459	77174863	null						Not found	0	92.8571	91.3043	93.2203	84.7458	89.7059	93.617	86.9565
2	166625216	166625638	Prex1-001	Prex1	ENSMUSP00000037180iption=phosphatidylinositol-3,4,5-trisphosphate-dependentRac exchange factor 1 [Source:MGI Symbol;Acc:MGI:3040696]	No description	-	CDS	overlapping	0	94.0217	93.1372	90.3226	86.1111	95.2941	94.7368	94.4444
7	46058290	46058645	Nomo1-201	Nomo1	ENSMUSP00000033121	nodal modulator 1 [Source:MGI Symbol;Acc:MGI:2385850]	+	CDS	overlapping	0	97.2222	100	93.2203	86.6667	94.2308	85.5422	100
9	103119141	103119634	Rab6b-201	Rab6b	ENSMUSP00000035155	RAB6B, member RAS oncogene family [Source:MGI Symbol;Acc:MGI:107283]	+	CDS	overlapping	0	92.1986	96.4286	96.5517	85.2632	84.6154	93.2039	93.5484
2	69380406	69380781	null						Not found	0	100	100	73.913	80.5556	82.1429	83.3333	82
4	89274831	89275191	Cdkn2a-001	Cdkn2a	ENSMUSP00000061847	cyclin-dependent kinase inhibitor 2A [Source:MGI Symbol;Acc:MGI:104738]	-	CDS	overlapping	0	15.0794	14.7727	6.12245	7.40741	14.1026	23.3766	4.70588
17	24653905	24654446	Npw-201	Npw	ENSMUSP00000093200	neuropeptide W [Source:MGI Symbol;Acc:MGI:2685781]	-	CDS	upstream	2959	10.6796	14.9254	6.45161	7.01754	18.75	20.6349	10.6061
19	46528546	46529124	Arl3-201	Arl3	ENSMUSP00000026009	ADP-ribosylation factor-like 3 [Source:MGI Symbol;Acc:MGI:1929699]	-	CDS	upstream	2215	8.75912	17.9487	10.0917	4.81928	15.3061	8.25688	21.5385
12	106593401	106594199	null						Not found	0	91.6667	96.875	90.3226	86.4865	97.3684	92.4242	93.4783
15	83075839	83076348	null						Not found	0	24.5614	12.0301	17.7165	13.2075	17.0854	30.8244	18.9873
12	108352594	108353273	Cyp46a1-201	Cyp46a1	ENSMUSP00000021684	cytochrome P450, family 46, subfamily a, polypeptide 1 [Source:MGI Symbol;Acc:MGI:1341877]	+	CDS	overlapping	0	15.3527	24.7059	25.641	15.8333	19.3277	30.2469	18.4
5	125176735	125177179	null						Not found	0	18.3908	15.1515	12.3288	7.22892	10.1695	15.8537	8
11	73281477	73282057	Trpv3-001	Trpv3	ENSMUSP00000053755	transient receptor potential cation channel, subfamily V, member 3 [Source:MGI Symbol;Acc:MGI:2181407]	+	CDS	overlapping	0	20.7317	6.52174	19.2771	5.55556	4.7619	12.1951	3.84615
X	147272640	147273066	null						Not found	0	85.7143	70	94.4444	75	76.4706	84	72
11	114822618	114823038	null						Not found	0	96.9697	96.2963	91.3043	87.5	93.8775	94.4444	96.9231
16	87725798	87726306	Bach1-001	Bach1	ENSMUSP00000026703	BTB and CNC homology 1 [Source:MGI Symbol;Acc:MGI:894680]	+	CDS	overlapping	0	92.2535	92.1348	95.5882	85.1191	89.2857	91.7241	69.2308
7	65279216	65279644	null						Not found	0	88.3117	78.2609	86.9048	77.7778	81.3333	89.4231	81.1765
7	15963836	15964392	Ehd2-001	Ehd2	ENSMUSP00000096397	EH-domain containing 2 [Source:MGI Symbol;Acc:MGI:2154274]	-	CDS	overlapping	0	16.3265	14.5299	15.7895	9.00474	23.1579	10.5263	23.741
7	123084500	123084994	null						Not found	0	10.2041	17.6471	9.45946	12.3077	40.3846	18.9394	12.0879
12	86158697	86159167	1700019E19Rik-201	1700019E19Rik	ENSMUSP00000061891	RIKEN cDNA 1700019E19 gene [Source:MGI Symbol;Acc:MGI:1923661]	+	CDS	overlapping	0	94.5737	96.8254	100	89.1892	92.8571	96.7742	89.1566
18	46524257	46524735	Fem1c-001	Fem1c	ENSMUSP00000038816	fem-1 homolog c (C.elegans) [Source:MGI Symbol;Acc:MGI:2444737]	-	CDS	overlapping	0	12.0419	11.2245	10.9375	4.27807	8.21918	13.9918	12.6761
5	92375351	92375891	null						Not found	0	86.2595	78.7879	83.6735	77.027	81.9277	89.2617	86.1111
15	78571623	78572133	Rac2-201	Rac2	ENSMUSP00000036384	RAS-related C3 botulinum substrate 2 [Source:MGI Symbol;Acc:MGI:97846]	-	CDS	overlapping	0	96.3303	92.9578	91.0714	83.1683	77.7778	92.3077	72.043
8	70607498	70608867	Ssbp4-201	Ssbp4	ENSMUSP00000059039	single stranded DNA binding protein 4 [Source:MGI Symbol;Acc:MGI:1924150]	-	CDS	overlapping	0	6.0423	5.6701	4.7619	0.495049	9.375	11.0294	6.09756
2	27496258	27496981	null						Not found	0	85.8491	82.1622	85	77.2455	86.2944	81.1881	79.375
5	35129128	35129552	null						Not found	0	97.1154	85.7143	90.2174	83.75	87.6405	92.1569	86.5979
12	112965734	112966091	Brf1-201	Brf1	ENSMUSP00000011302	BRF1 homolog, subunit of RNA polymerase III transcription initiation factor IIIB (S. cerevisiae) [Source:MGI Symbol;Acc:MGI:1919558]	-	CDS	overlapping	0	94.4954	93.8461	95.5056	87.8788	97.9592	91.6667	97.1429
4	95160839	95161917	null						Not found	0	11.5538	15.5172	13.8889	4.78723	8.65385	8.33333	4.95868
11	3128765	3129274	Sfi1-020	Sfi1	ENSMUSP00000099178	Sfi1 homolog, spindle assembly associated (yeast) [Source:MGI Symbol;Acc:MGI:1926137]	-	CDS	upstream	2753	64.2424	63.4877	64.6532	56.0393	60.1083	61.7135	59.1806
1	75209051	75209691	Glb1l-002	Glb1l	ENSMUSP00000136285	galactosidase, beta 1-like [Source:MGI Symbol;Acc:MGI:1921827]	-	CDS	overlapping	0	8.31025	8.98204	7.28477	2.83019	12.4294	11.1511	4.0404
4	107489346	107489823	Glis1-004	Glis1	ENSMUSP00000118600	GLIS family zinc finger 1 [Source:MGI Symbol;Acc:MGI:2386723]	+	CDS	overlapping	0	90.4762	88	93.5484	84.7458	90.1639	95.4545	81.4815
4	135150323	135151086	Runx3-001	Runx3	ENSMUSP00000050353	runt related transcription factor 3 [Source:MGI Symbol;Acc:MGI:102672]	+	CDS	overlapping	0	17.0792	22.6415	22.335	14.2857	20.8661	22.3368	20.9205
14	120330474	120330836	Mbnl2-201	Mbnl2	ENSMUSP00000085763	muscleblind-like 2 [Source:MGI Symbol;Acc:MGI:2145597]	+	CDS	overlapping	0	92.3077	96.875	94	86.4198	87.8378	94.8718	78.6885
16	89924885	89925286	null						Not found	0	94.5205	97.0588	90.566	84.466	78.2609	95.614	89.6552
12	86881721	86885224	6430527G18Rik-201	6430527G18Rik	ENSMUSP00000041070	RIKEN cDNA 6430527G18 gene [Source:MGI Symbol;Acc:MGI:2442463]	-	CDS	overlapping	0	7.14286	11.8785	11.7591	2.88115	6.75159	10.5333	4.83871
12	112106752	112107143	Aspg-201	Aspg	ENSMUSP00000078369	asparaginase homolog (S. cerevisiae) [Source:MGI Symbol;Acc:MGI:2144822]	+	CDS	overlapping	0	24.4444	23.6842	24.2424	11.7647	0	20	31.0345
19	45300887	45301522	null						Not found	0	5.97015	7.89474	5.98291	0	6.45161	7.22892	1.85185
12	19954030	19954764	AC134601.1-201	AC134601.1	ENSMUSP00000135963	No description	+	CDS	overlapping	0	75	0	75	40.625	45.4545	41.1765	11.4286
11	98319108	98319477	Neurod2-001	Neurod2	ENSMUSP00000041373	neurogenic differentiation 2 [Source:MGI Symbol;Acc:MGI:107755]	-	CDS	upstream	7708	30.4688	13.1148	17.3333	15.3846	25.3968	24.0741	25.3521
9	15238416	15239715	2200002K05Rik-201	2200002K05Rik	ENSMUSP00000034413	RIKEN cDNA 2200002K05 gene [Source:MGI Symbol;Acc:MGI:1916387]	+	CDS	overlapping	0	7.25191	3.73134	8.58586	2.51572	9.67742	16.7488	10.1449
17	34893780	34895733	Zbtb12-002	Zbtb12	ENSMUSP00000133903	zinc finger and BTB domain containing 12 [Source:MGI Symbol;Acc:MGI:88133]	+	CDS	overlapping	0	11.8971	18.254	10.7991	7.0632	11.3725	16.1392	7.48899
11	114890063	114890471	Cd300a-001	Cd300a	ENSMUSP00000102192	CD300A antigen [Source:MGI Symbol;Acc:MGI:2443411]	+	CDS	overlapping	0	20	12.8571	17.0886	17.2043	42.3077	26.5823	21.2121
18	10051910	10052695	null						Not found	0	37.931	25.4902	21.1679	25.2874	38.806	35.8491	15
19	47313699	47314594	Sh3pxd2a-201	Sh3pxd2a	ENSMUSP00000080325	SH3 and PX domains 2A [Source:MGI Symbol;Acc:MGI:1298393]	-	CDS	overlapping	0	13.2203	22.5806	6.58436	8.59375	13.8614	19.469	12.931
4	41760326	41760773	Galt-001	Galt	ENSMUSP00000081745	galactose-1-phosphate uridyl transferase [Source:MGI Symbol;Acc:MGI:95638]	+	CDS	upstream	1743	5.20833	7.27273	5.55556	0	7.89474	6.75676	7.5
15	89458791	89459375	Mapk8ip2-001	Mapk8ip2	ENSMUSP00000023291	mitogen-activated protein kinase 8 interacting protein 2 [Source:MGI Symbol;Acc:MGI:1926555]	+	CDS	overlapping	0	88.1944	94.8387	90.1961	84.3972	91.9708	89.4309	91.7647
11	115319984	115320419	Ush1g-001	Ush1g	ENSMUSP00000099326	Usher syndrome 1G homolog (human) [Source:MGI Symbol;Acc:MGI:2450757]	-	CDS	overlapping	0	13.4454	12.1212	28.5714	8.82353	12.1951	10.4167	11.5385
7	24081586	24082594	Zfp180-201	Zfp180	ENSMUSP00000064611	zinc finger protein 180 [Source:MGI Symbol;Acc:MGI:1923701]	+	CDS	downstream	2862	5.95533	2.07469	9.14634	0.436681	6.07143	11.4525	4.4843
X	99469579	99470188	Pja1-001	Pja1	ENSMUSP00000109423	praja1, RING-H2 motif containing [Source:MGI Symbol;Acc:MGI:1101765]	-	CDS	downstream	1278	4.16667	10.3448	11.1111	0	5.17241	1.6129	0
3	51365051	51365612	null						Not found	0	4.18119	9.57447	5.43478	0.735294	8.0292	8.7156	3.37838
7	140855741	140858527	Bet1l-201	Bet1l	ENSMUSP00000026557	blocked early in transport 1 homolog (S. cerevisiae)-like [Source:MGI Symbol;Acc:MGI:1913128]	-	CDS	overlapping	0	11.4444	13.0952	10.0118	4.96368	10.1449	12.3563	8.77193
17	8429556	8429934	T-001	T	ENSMUSP00000074236	brachyury [Source:MGI Symbol;Acc:MGI:98472]	+	CDS	downstream	4597	5.94059	5.26316	6.25	0	5.88235	8.82353	2.91262
17	25248228	25248663	Baiap3-001	Baiap3	ENSMUSP00000129854	BAI1-associated protein 3 [Source:MGI Symbol;Acc:MGI:2685783]	-	CDS	overlapping	0	95.4023	91.2281	94.3662	88.8889	97.2973	98.2759	96.1539
12	20230042	20230744	null						Not found	0	83.9737	82.3009	81.51	76.0784	82.9404	81.6927	79.6912
17	86418429	86418858	Prkce-001	Prkce	ENSMUSP00000094874	protein kinase C, epsilon [Source:MGI Symbol;Acc:MGI:97599]	+	CDS	overlapping	0	87.1795	97.3684	93.9394	88	98.2143	95.3125	84.6154
18	74294863	74295313	Ccdc11-001	Ccdc11	ENSMUSP00000110545	coiled-coil domain containing 11 [Source:MGI Symbol;Acc:MGI:1921703]	+	CDS	overlapping	0	70.9091	86.6667	66.6667	70.7317	88.5714	72.8571	82.2222
7	138845575	138847716	Ppp2r2d-001	Ppp2r2d	ENSMUSP00000040321	protein phosphatase 2, regulatory subunit B, delta isoform [Source:MGI Symbol;Acc:MGI:1289252]	+	CDS	overlapping	0	4.94234	9.23077	5.97345	1.62791	8.62534	11.2903	8.60215
2	26909995	26911521	Med22-002	Med22	ENSMUSP00000015920	mediator complex subunit 22 [Source:MGI Symbol;Acc:MGI:98446]	-	CDS	overlapping	0	7.05128	11.194	8.09444	2.0362	7.76699	7.99289	2.22772
12	112913128	112913717	Jag2-201	Jag2	ENSMUSP00000075224	jagged 2 [Source:MGI Symbol;Acc:MGI:1098270]	-	CDS	overlapping	0	94.2149	94.0476	94.7761	87.5	91.5663	94.7368	88.3721
6	128011777	128012268	Tspan9-001	Tspan9	ENSMUSP00000107796	tetraspanin 9 [Source:MGI Symbol;Acc:MGI:1924558]	-	CDS	overlapping	0	97.546	94.3089	89.7638	87.3786	94.1176	92.9293	87.8261
18	74823171	74823610	null						Not found	0	5.08475	9.09091	6.66667	0	0	10.8696	6.66667
6	125711209	125711601	Ano2-001	Ano2	ENSMUSP00000125303	anoctamin 2 [Source:MGI Symbol;Acc:MGI:2387214]	+	CDS	overlapping	0	93.8775	97.561	94.7368	88.0952	87.9121	98	87.3239
11	69065973	69066919	Tmem107-001	Tmem107	ENSMUSP00000075363	transmembrane protein 107 [Source:MGI Symbol;Acc:MGI:1914160]	+	CDS	downstream	4028	14.6965	17.8744	14.0562	9.85915	21.978	12.2881	10.2881
4	106561913	106562343	Dhcr24-001	Dhcr24	ENSMUSP00000038063	24-dehydrocholesterol reductase [Source:MGI Symbol;Acc:MGI:1922004]	+	CDS	overlapping	0	38.1356	32.3529	36.7347	27.7108	25.5319	37.3134	34.1772
11	116107800	116108461	Trim47-001	Trim47	ENSMUSP00000102049	tripartite motif-containing 47 [Source:MGI Symbol;Acc:MGI:1917374]	-	CDS	overlapping	0	4.10448	4.7619	5.85106	1.47059	18.9189	5.1948	14.9533
4	118571465	118571842	Wdr65-001	Wdr65	ENSMUSP00000071863	WD repeat domain 65 [Source:MGI Symbol;Acc:MGI:2686209]	-	CDS	overlapping	0	95.1613	95.4545	95.7895	87.8505	90.4762	93.75	95.3125
7	28451321	28452935	Gmfg-001	Gmfg	ENSMUSP00000103927	glia maturation factor, gamma [Source:MGI Symbol;Acc:MGI:1927135]	+	CDS	upstream	4878	8.58896	13.3333	14.7059	8.95522	18.1818	21.2766	17.2414
11	101719908	101720521	null						Not found	0	12.6183	10.5263	22.5	7.20721	9.43396	12.1951	21.2121
10	81267949	81268524	Apba3-201	Apba3	ENSMUSP00000050995	amyloid beta (A4) precursor protein-binding, family A, member 3 [Source:MGI Symbol;Acc:MGI:1888527]	+	CDS	downstream	371	9.79021	13.9665	7.42049	4.01786	3.88349	16.2393	11.0599
3	108085017	108085623	Ampd2-001	Ampd2	ENSMUSP00000099698	adenosine monophosphate deaminase 2 [Source:MGI Symbol;Acc:MGI:88016]	-	CDS	overlapping	0	12.5748	7.01754	7.95455	0.970874	5.61798	2.77778	6.94444
7	46262624	46262981	Otog-201	Otog	ENSMUSP00000130949	otogelin [Source:MGI Symbol;Acc:MGI:1202064]	+	CDS	overlapping	0	94.1176	90.9091	95.4955	87.6033	94.6429	93.9024	91.7808
3	58414223	58417464	Tsc22d2-201	Tsc22d2	ENSMUSP00000096688	TSC22 domain family, member 2 [Source:MGI Symbol;Acc:MGI:1919283]	+	CDS	overlapping	0	7.08283	11.1111	6.87134	1.70032	4.78011	9.65058	3.52564
8	94574152	94574554	Fam192a-201	Fam192a	ENSMUSP00000034226	family with sequence similarity 192, member A [Source:MGI Symbol;Acc:MGI:1919637]	-	CDS	upstream	1083	95.4128	93.5484	97.3684	88.1356	94.5205	90.8046	78.4314
10	80208754	80209241	null						Not found	0	13.0435	21.1765	11.6071	10.6383	23.8636	14.4444	14.7239
14	24190232	24190594	Dlg5-001	Dlg5	ENSMUSP00000073367	discs, large homolog 5 (Drosophila) [Source:MGI Symbol;Acc:MGI:1918478]	-	CDS	overlapping	0	93.2432	89.3617	90	87.3239	97.561	97.3684	92.5926
10	127566469	127567012	Lrp1-001	Lrp1	ENSMUSP00000044004	low density lipoprotein receptor-related protein 1 [Source:MGI Symbol;Acc:MGI:96828]	-	CDS	overlapping	0	93.5714	95.4774	90.4762	85.6061	87.2727	92.1053	87.037
10	11491874	11492289	null						Not found	0	64.8936	82.6087	69.8113	65.3061	66.1972	73.8255	82.1429
13	55483498	55483910	Dbn1-002	Dbn1	ENSMUSP00000105549	drebrin 1 [Source:MGI Symbol;Acc:MGI:1931838]	-	CDS	overlapping	0	63.8158	72.973	67.9612	62.5	71.875	66.6667	73.5294
18	35847804	35848711	Cxxc5-201	Cxxc5	ENSMUSP00000054307	CXXC finger 5 [Source:MGI Symbol;Acc:MGI:1914643]	+	CDS	downstream	9837	11.9231	8.39161	9.47368	5.26316	10.3226	16.9935	12.0253
2	167471265	167471715	Slc9a8-001	Slc9a8	ENSMUSP00000044185	solute carrier family 9 (sodium/hydrogen exchanger), member 8 [Source:MGI Symbol;Acc:MGI:1924281]	+	CDS	overlapping	0	93.9759	100	96.5116	90.3846	96.1539	95.8333	93.5484
13	73270668	73271181	Irx4-001	Irx4	ENSMUSP00000022095	Iroquois related homeobox 4 (Drosophila) [Source:MGI Symbol;Acc:MGI:1355275]	+	CDS	upstream	1634	3.26087	6.32911	8.24742	1.47059	11.1111	8.88889	4.58716
5	148820396	148820877	null						Not found	0	53.6965	24.7191	47.6744	34.7107	38.3333	39.5833	31.5436
9	107599830	107600260	Sema3b-001	Sema3b	ENSMUSP00000099591	sema domain, immunoglobulin domain (Ig), short basic domain, secreted, (semaphorin) 3B [Source:MGI Symbol;Acc:MGI:107561]	-	CDS	overlapping	0	84.8684	87.2727	74.3119	71.9101	63.0769	80.3279	47.5
1	90222139	90222491	Cxcr7-001	Cxcr7	ENSMUSP00000069114	chemokine (C-X-C motif) receptor 7 [Source:MGI Symbol;Acc:MGI:109562]	+	CDS	upstream	7230	87.6405	96.3636	95.7746	85.3933	86.4865	90.9677	79.4393
15	76292116	76292633	Spatc1-201	Spatc1	ENSMUSP00000073805	spermatogenesis and centriole associated 1 [Source:MGI Symbol;Acc:MGI:1921531]	+	CDS	overlapping	0	93.007	93.0693	96.6387	87.1795	93.6937	89.7436	85.5769
19	59454128	59454611	Emx2-001	Emx2	ENSMUSP00000053361	empty spiracles homolog 2 (Drosophila) [Source:MGI Symbol;Acc:MGI:95388]	+	CDS	downstream	4605	10.8108	5.55556	3.8961	2.1978	6.66667	14.1104	10.3896
1	180943281	180943723	Tmem63a-003	Tmem63a	ENSMUSP00000124937	transmembrane protein 63a [Source:MGI Symbol;Acc:MGI:2384789]	+	CDS	downstream	2857	48.4848	67.0732	65.4206	55.8442	64.6154	63.6364	57.8947
5	115436295	115437231	Msi1-001	Msi1	ENSMUSP00000120516	Musashi homolog 1(Drosophila) [Source:MGI Symbol;Acc:MGI:107376]	+	CDS	overlapping	0	26.3804	47.0588	26.5487	27.2727	26.8041	39.5604	22.3881
11	21998235	21998763	Otx1-001	Otx1	ENSMUSP00000006071	orthodenticle homolog 1 (Drosophila) [Source:MGI Symbol;Acc:MGI:97450]	-	CDS	overlapping	0	21.9828	26.2295	15.1724	11.9205	12.9412	13.2231	16.3399
4	43655581	43656900	Hint2-001	Hint2	ENSMUSP00000030192	histidine triad nucleotide binding protein 2 [Source:MGI Symbol;Acc:MGI:1916167]	-	CDS	overlapping	0	13.5537	15.3659	17.4528	8.23529	11.6438	12.8806	11.2903
10	61272788	61274150	Adamts14-001	Adamts14	ENSMUSP00000090143	a disintegrin-like and metallopeptidase (reprolysin type) with thrombospondin type 1 motif, 14 [Source:MGI Symbol;Acc:MGI:2179942]	-	CDS	overlapping	0	5.9322	8.9172	6.00962	5.72519	20.7317	16.6667	13.5593
8	124530157	124530556	Cog2-001	Cog2	ENSMUSP00000034460	component of oligomeric golgi complex 2 [Source:MGI Symbol;Acc:MGI:1923582]	+	CDS	overlapping	0	90.1639	84.9057	92.7835	85.5072	93.4426	95.8333	94.7368
3	89251339	89251772	Krtcap2-001	Krtcap2	ENSMUSP00000043540	keratinocyte associated protein 2 [Source:MGI Symbol;Acc:MGI:1913309]	+	CDS	upstream	1648	8	11.7647	18.8235	6.97674	14.2857	11.4754	1.6129
10	81079929	81080738	Thop1-001	Thop1	ENSMUSP00000005057	thimet oligopeptidase 1 [Source:MGI Symbol;Acc:MGI:1354165]	+	CDS	overlapping	0	96.2963	95.5556	95.4155	87.8505	87.1212	94.3128	92.093
8	71561412	71561861	Nxnl1-202	Nxnl1	ENSMUSP00000127094	nucleoredoxin-like 1 [Source:MGI Symbol;Acc:MGI:1924446]	-	CDS	upstream	748	5.94059	12.5	14.5833	5.76923	14.8936	10.3448	22.8571
9	107632930	107634035	Gnai2-201	Gnai2	ENSMUSP00000057543	guanine nucleotide binding protein (G protein), alpha inhibiting 2 [Source:MGI Symbol;Acc:MGI:95772]	-	CDS	overlapping	0	18.8925	25.1701	14.6939	13.9073	22.3776	17.8161	8.54271
2	165215580	165215957	null						Not found	0	2.33918	8.33333	7.42857	1.0989	7.40741	9.375	1.26582
7	70357696	70358406	Nr2f2-001	Nr2f2	ENSMUSP00000032768	nuclear receptor subfamily 2, group F, member 2 [Source:MGI Symbol;Acc:MGI:1352452]	-	CDS	overlapping	0	13.1343	20	17.0588	10.4294	15.8879	15.3285	14.3713
15	103300052	103300473	Copz1-201	Copz1	ENSMUSP00000097738	coatomer protein complex, subunit zeta 1 [Source:MGI Symbol;Acc:MGI:1929063]	+	CDS	upstream	1312	2.46914	8.33333	4.16667	0	14.2857	0	23.5294
7	127652059	127652530	null						Not found	0	11.041	18.6813	13.0137	9.2233	17.8082	14.6497	2.5
10	67205171	67205542	Jmjd1c-009	Jmjd1c	ENSMUSP00000134551	jumonji domain containing 1C [Source:MGI Symbol;Acc:MGI:1918614]	+	CDS	overlapping	0	98.0392	93.3333	92.8571	87.5	91.2281	91.1111	91.1111
15	101976916	101977979	null						Not found	0	15.3153	11.2676	17.4603	6.97674	6.25	13.6364	8.69565
X	123103138	123104036	null						Not found	0	12.5984	10.8108	5.45455	4.62963	8.86076	14.2857	15
9	98962692	98963071	Foxl2-201	Foxl2	ENSMUSP00000053297	forkhead box L2 [Source:MGI Symbol;Acc:MGI:1349428]	+	CDS	upstream	5904	17.7419	21.4286	18.9189	16.8675	16.2791	38.8235	13.2743
5	33438122	33438718	Nkx1-1-001	Nkx1	ENSMUSP00000133620	NK1 transcription factor related, locus 1 (Drosophila) [Source:MGI Symbol;Acc:MGI:109346]	-	CDS	downstream	4146	16.6667	6.77966	13.6364	6.53595	10.8696	13.5417	8.13954
6	82881651	82882056	null						Not found	0	8.95522	1.25	5.12821	4.7619	23.3645	13.8614	7.31707
10	69351943	69352552	Cdk1-001	Cdk1	ENSMUSP00000020099	cyclin-dependent kinase 1 [Source:MGI Symbol;Acc:MGI:88351]	-	CDS	downstream	1811	7.06522	5.88235	7.27273	2.6087	17.9104	3.65854	5.83333
12	117279942	117280354	Ptprn2-201	Ptprn2	ENSMUSP00000064046	protein tyrosine phosphatase, receptor type, N polypeptide 2 [Source:MGI Symbol;Acc:MGI:107418]	+	CDS	upstream	3312	90.625	97.8261	89.2857	87.5	89.8305	98.6487	85.7143
2	178327325	178327708	Phactr3-001	Phactr3	ENSMUSP00000104545	phosphatase and actin regulator 3 [Source:MGI Symbol;Acc:MGI:1921439]	+	CDS	overlapping	0	14.8148	0	0	0	6.66667	7.14286	0
17	84185498	84187352	Zfp36l2-001	Zfp36l2	ENSMUSP00000050820	zinc finger protein 36, C3H type-like 2 [Source:MGI Symbol;Acc:MGI:107945]	-	CDS	overlapping	0	12.1365	10.3943	15.528	7.28972	10.9489	16	7.03625
10	76354721	76355183	Pcnt-201	Pcnt	ENSMUSP00000001179	pericentrin (kendrin) [Source:MGI Symbol;Acc:MGI:102722]	-	CDS	overlapping	0	92.1687	95.7627	94.4954	87.6191	88.3721	95.7895	93.1818
10	85598100	85599157	Btbd11-001	Btbd11	ENSMUSP00000100944	BTB (POZ) domain containing 11 [Source:MGI Symbol;Acc:MGI:1921257]	+	CDS	overlapping	0	6.70103	5.55556	4.31034	0.943396	4.87805	11.6788	13.1313
5	123137642	123138020	Setd1b-002	Setd1b	ENSMUSP00000134461	SET domain containing 1B [Source:MGI Symbol;Acc:MGI:2652820]	+	CDS	downstream	4937	13.7097	9.52381	12.1622	6.25	12.6984	11.4286	1.63934
2	153527245	153530978	8430427H17Rik-001	8430427H17Rik	ENSMUSP00000036571	RIKEN cDNA 8430427H17 gene [Source:MGI Symbol;Acc:MGI:1918765]	-	CDS	overlapping	0	6.44217	5.33981	8.04598	1.58228	7.66284	8.65801	9.09091
5	148264855	148265289	Mtus2-001	Mtus2	ENSMUSP00000082694	microtubule associated tumor suppressor candidate 2 [Source:MGI Symbol;Acc:MGI:1915388]	+	CDS	overlapping	0	3.63636	10.8696	3.7037	0	0	10	4.7619
17	21369949	21370588	null						Not found	0	7.40741	5.55556	5.88235	2.24719	2.40964	18.1034	2.8169
1	85895479	85895897	Itm2c-001	Itm2c	ENSMUSP00000027425	integral membrane protein 2C [Source:MGI Symbol;Acc:MGI:1927594]	+	CDS	overlapping	0	9.7561	16.6667	7.69231	2.8169	5.71429	2.32558	2.38095
7	109671414	109672150	null						Not found	0	10.3448	11.7647	9.85915	4.86111	2.85714	17.5325	11.2782
9	120582916	120583346	5830454E08Rik-201	5830454E08Rik	ENSMUSP00000065750	RIKEN cDNA 5830454E08 gene [Source:MGI Symbol;Acc:MGI:1923350]	+	CDS	upstream	5208	5.98291	6.25	6.97674	2	11.1111	7.69231	7.89474
13	40735821	40736252	Tfap2a-202	Tfap2a	ENSMUSP00000105822	transcription factor AP-2, alpha [Source:MGI Symbol;Acc:MGI:104671]	-	CDS	downstream	2107	8.19672	12.5	17.8571	8.33333	7.35294	23.75	18.9189
15	76903789	76905171	Rpl8-201	Rpl8	ENSMUSP00000004072	ribosomal protein L8 [Source:MGI Symbol;Acc:MGI:1350927]	+	CDS	overlapping	0	8.00464	10.0796	4.39739	2.45399	6.41711	11.25	4.77387
13	99246014	99246370	Zfp366-001	Zfp366	ENSMUSP00000060040	zinc finger protein 366 [Source:MGI Symbol;Acc:MGI:2178429]	+	CDS	overlapping	0	0	2.22222	4.91803	0	13.5593	7.14286	12.7273
4	152107447	152108679	Plekhg5-003	Plekhg5	ENSMUSP00000112707	pleckstrin homology domain containing, family G (with RhoGef domain) member 5 [Source:MGI Symbol;Acc:MGI:2652860]	+	CDS	overlapping	0	24.9538	16.9697	20.3196	12.0448	13.0081	12.7796	16.5775
17	28207576	28208097	Def6-001	Def6	ENSMUSP00000002327	differentially expressed in FDCP 6 [Source:MGI Symbol;Acc:MGI:1346328]	+	CDS	overlapping	0	15.678	18.4783	11.9658	11.1111	11.1111	26.087	8.47458
2	165180883	165181394	Cdh22-001	Cdh22	ENSMUSP00000066864	cadherin 22 [Source:MGI Symbol;Acc:MGI:1341843]	-	CDS	overlapping	0	14.346	18.4211	14.6739	14.1414	19.4444	31.5789	18.1818
7	141168311	141168951	Rnh1-202	Rnh1	ENSMUSP00000133061	ribonuclease/angiogenin inhibitor 1 [Source:MGI Symbol;Acc:MGI:1195456]	-	CDS	downstream	1543	4.58716	7.48299	5.06912	1.37615	5.9322	11.1842	3.8961
2	180482369	180482735	Slco4a1-001	Slco4a1	ENSMUSP00000046502	solute carrier organic anion transporter family, member 4a1 [Source:MGI Symbol;Acc:MGI:1351866]	+	CDS	upstream	8125	31.3253	35.1351	26.1364	30.303	49.505	36.7647	26.0274
13	51846357	51848546	Gadd45g-001	Gadd45g	ENSMUSP00000021903	growth arrest and DNA-damage-inducible 45 gamma [Source:MGI Symbol;Acc:MGI:1346325]	+	CDS	overlapping	0	7.31707	8.91266	9.14097	3.08442	10.0209	7.25806	5.96546
1	64078651	64079162	Klf7-201	Klf7	ENSMUSP00000054674	Kruppel-like factor 7 (ubiquitous) [Source:MGI Symbol;Acc:MGI:1935151]	-	CDS	overlapping	0	84.058	88.3721	92.1875	83.3333	89.0244	90.1961	91.3793
5	140944301	140944658	null						Not found	0	97.1429	89.7436	100	88	89.5833	90.5882	84.9057
11	69096862	69097372	Per1-003	Per1	ENSMUSP00000098566	period homolog 1 (Drosophila) [Source:MGI Symbol;Acc:MGI:1098283]	+	CDS	downstream	3270	4.13223	17.3077	6.15385	2.5	3.44828	8.47458	6.25
12	100519802	100521453	Ttc7b-201	Ttc7b	ENSMUSP00000052107	tetratricopeptide repeat domain 7B [Source:MGI Symbol;Acc:MGI:2144724]	-	CDS	overlapping	0	7.61421	11.1888	11.4286	5.40541	17.6471	6.12245	3.8674
6	97523030	97523522	null						Not found	0	4.54545	0	8.51064	0	3.22581	10.6061	0
7	30422994	30423632	Nfkbid-001	Nfkbid	ENSMUSP00000103811	nuclear factor of kappa light polypeptide gene enhancer in B cells inhibitor, delta [Source:MGI Symbol;Acc:MGI:3041243]	+	CDS	downstream	814	28.6274	37.5	36.1111	28.6667	37.6238	30.2128	27.8912
9	103180988	103181416	Rab6b-201	Rab6b	ENSMUSP00000035155	RAB6B, member RAS oncogene family [Source:MGI Symbol;Acc:MGI:107283]	+	CDS	overlapping	0	10.0917	5.33333	18.3333	10	32.0755	10.8696	4.7619
8	84798625	84801111	Nfix-003	Nfix	ENSMUSP00000076005	nuclear factor I/X [Source:MGI Symbol;Acc:MGI:97311]	-	CDS	overlapping	0	9.09091	8.38323	9.41177	6.06061	18.8679	11.2319	10.9244
4	139827813	139828831	Pax7-001	Pax7	ENSMUSP00000030508	paired box gene 7 [Source:MGI Symbol;Acc:MGI:97491]	-	CDS	overlapping	0	7.06638	5.16432	17.0732	3.6	6.63265	8.7156	4.23729
1	188077684	188078095	Esrrg-001	Esrrg	ENSMUSP00000027906	estrogen-related receptor gamma [Source:MGI Symbol;Acc:MGI:1347056]	+	CDS	overlapping	0	95	80.9524	98.2456	87.8788	91.6667	100	94.6429
16	96673485	96673887	Dscam-001	Dscam	ENSMUSP00000056040	Down syndrome cell adhesion molecule [Source:MGI Symbol;Acc:MGI:1196281]	-	CDS	overlapping	0	8.26446	13.1148	15.9574	9.83606	23.3766	14.9254	22.2222
17	83846516	83846916	Haao-201	Haao	ENSMUSP00000000687	3-hydroxyanthranilate 3,4-dioxygenase [Source:MGI Symbol;Acc:MGI:1349444]	-	CDS	overlapping	0	69.8795	88.8889	73.2143	73.3333	76.1194	84.8485	66.6667
8	120572492	120573000	Gm20388-001	Gm20388	ENSMUSP00000118564	predicted gene 20388 [Source:MGI Symbol;Acc:MGI:5141853]	+	CDS	overlapping	0	91.5033	94.3662	90.5882	88	95.4545	94.3662	91.5888
19	42268165	42268754	Golga7b-001	Golga7b	ENSMUSP00000112575	golgi autoantigen, golgin subfamily a, 7B [Source:MGI Symbol;Acc:MGI:1918396]	+	CDS	overlapping	0	8.84354	11.3636	18.75	6.0241	10	7.36842	3.57143
2	31459619	31460920	Hmcn2-001	Hmcn2	ENSMUSP00000109160	hemicentin 2 [Source:MGI Symbol;Acc:MGI:2677838]	+	CDS	overlapping	0	5.54455	6.54206	4.21053	2.62009	14.7059	8.29694	6.96721
9	57501780	57502299	Rpp25-201	Rpp25	ENSMUSP00000079358	ribonuclease P 25 subunit (human) [Source:MGI Symbol;Acc:MGI:2143151]	+	CDS	downstream	1938	5.84416	9.67742	3.74332	1.69492	10.0671	5.22388	8.73786
15	59315791	59316159	Sqle-001	Sqle	ENSMUSP00000022977	squalene epoxidase [Source:MGI Symbol;Acc:MGI:109296]	+	CDS	overlapping	0	12.2642	24.0741	11.1111	6.38298	10.5263	0	7.24638
7	29396966	29397383	Sipa1l3-201	Sipa1l3	ENSMUSP00000082965	signal-induced proliferation-associated 1 like 3 [Source:MGI Symbol;Acc:MGI:1921456]	-	CDS	overlapping	0	97.0588	92.5532	91.8367	90	94.5652	100	92
14	63164417	63165114	Fdft1-201	Fdft1	ENSMUSP00000055313	farnesyl diphosphate farnesyl transferase 1 [Source:MGI Symbol;Acc:MGI:102706]	-	CDS	overlapping	0	5.36913	6.66667	3.90244	1.75439	7.5188	11.2782	14.7929
1	172490413	172490805	Igsf9-006	Igsf9	ENSMUSP00000116948	immunoglobulin superfamily, member 9 [Source:MGI Symbol;Acc:MGI:2135283]	+	CDS	overlapping	0	12.1622	8.51064	22.6415	6.84931	9.80392	7.04225	16.4384
2	32750929	32751783	Sh2d3c-001	Sh2d3c	ENSMUSP00000073866	SH2 domain containing 3C [Source:MGI Symbol;Acc:MGI:1351631]	+	CDS	overlapping	0	14.5062	6.73575	10.101	5.08475	6.40394	13.5802	6.2201
11	69833524	69834598	Nlgn2-002	Nlgn2	ENSMUSP00000053097	neuroligin 2 [Source:MGI Symbol;Acc:MGI:2681835]	-	CDS	overlapping	0	20.2864	36.036	29.3388	21.2644	24.3056	21.9178	21.7195
11	68988177	68988747	Pfas-001	Pfas	ENSMUSP00000021282	phosphoribosylformylglycinamidine synthase (FGAR amidotransferase) [Source:MGI Symbol;Acc:MGI:2684864]	-	CDS	overlapping	0	94.964	91.8367	88.8889	88.2353	95.5882	95.4545	79.7101
19	10040811	10042659	Fads3-201	Fads3	ENSMUSP00000111659	fatty acid desaturase 3 [Source:MGI Symbol;Acc:MGI:1928740]	+	CDS	overlapping	0	12.5641	14.8472	10	9.375	17.7665	17.2285	18.7755
16	93652925	93653469	null						Not found	0	95.4545	83.1461	90.4	86.5169	94.1748	94.8718	89.6552
11	3520929	3521326	Smtn-003	Smtn	ENSMUSP00000074621	smoothelin [Source:MGI Symbol;Acc:MGI:1354727]	-	CDS	overlapping	0	20	5.26316	12.9032	10	20	17.2414	35.2941
5	28462771	28463514	Shh-001	Shh	ENSMUSP00000002708	sonic hedgehog [Source:MGI Symbol;Acc:MGI:98297]	-	CDS	overlapping	0	6.66667	15.873	6.57895	3.31492	8.27068	4.3956	3.18471
11	5063844	5065772	Gas2l1-003	Gas2l1	ENSMUSP00000043709	growth arrest-specific 2 like 1 [Source:MGI Symbol;Acc:MGI:1926176]	-	CDS	overlapping	0	18.1572	17.6322	17	12.0393	17.0149	15.5738	21.8894
X	140598171	140600753	Tsc22d3-006	Tsc22d3	ENSMUSP00000108620	TSC22 domain family, member 3 [Source:MGI Symbol;Acc:MGI:1196284]	-	CDS	overlapping	0	2.7668	5.76923	13.924	1.67598	2.43902	8.58896	8.33333
8	83698126	83699603	Pkn1-001	Pkn1	ENSMUSP00000005616	protein kinase N1 [Source:MGI Symbol;Acc:MGI:108022]	-	CDS	overlapping	0	7.47126	11.8812	9.67742	5.42169	9.24855	13.9344	9.13706
4	86930663	86931270	Acer2-201	Acer2	ENSMUSP00000128371	alkaline ceramidase 2 [Source:MGI Symbol;Acc:MGI:1920932]	+	CDS	downstream	847	1.91083	9.7561	0.847458	0	0.990099	11.5385	3.7037
5	111431980	111432505	Mn1-001	Mn1	ENSMUSP00000092034	meningioma 1 [Source:MGI Symbol;Acc:MGI:1261813]	+	CDS	overlapping	0	90.8772	97.351	93.0556	89.0805	93.2886	95.8333	94.9275
7	19003701	19005720	Irf2bp1-201	Irf2bp1	ENSMUSP00000061234	interferon regulatory factor 2 binding protein 1 [Source:MGI Symbol;Acc:MGI:2442159]	+	CDS	overlapping	0	7.53599	12.3377	6.76259	6.2167	18.2561	11.1524	19.0141
1	154034005	154034357	null						Not found	0	83.3333	85.1064	85.1852	83.3333	97.2973	90.625	80
5	143526625	143527197	Rac1-001	Rac1	ENSMUSP00000079380	RAS-related C3 botulinum substrate 1 [Source:MGI Symbol;Acc:MGI:97845]	-	CDS	overlapping	0	8.73362	10.9091	7.63636	3.30033	6.60377	7.46269	7.06522
15	36555219	36555720	Snx31-001	Snx31	ENSMUSP00000013755	sorting nexin 31 [Source:MGI Symbol;Acc:MGI:1913946]	-	CDS	overlapping	0	0.740741	2.67857	11.8644	0	3.84615	5.6338	6.94444
11	63952241	63952604	null						Not found	0	9.57447	5.55556	7.01754	4.54545	4.54545	20.7792	0
2	127540961	127541720	Prom2-001	Prom2	ENSMUSP00000028855	prominin 2 [Source:MGI Symbol;Acc:MGI:2138997]	-	CDS	overlapping	0	4.58015	1.17647	5.60748	0	9.43396	3.8961	2.06186
11	120185244	120186243	null						Not found	0	5.77617	9.27835	7.64463	7.46269	20.3488	18.932	18.9349
17	46073693	46074301	null						Not found	0	14.486	14.6789	23.6364	12.2449	7.76699	25.2632	1.53846
10	81230275	81230832	Zfr2-001	Zfr2	ENSMUSP00000113913	zinc finger RNA binding protein 2 [Source:MGI Symbol;Acc:MGI:2143792]	+	CDS	downstream	2358	4.79452	15.126	11.0497	4.6729	10.0775	6.79612	14.5299
8	108738201	108738593	null						Not found	0	91.5254	97.0588	84.3374	88.1188	95.7143	96.4286	91.3043
19	46367771	46368354	Tmem180-003	Tmem180	ENSMUSP00000119072	transmembrane protein 180 [Source:MGI Symbol;Acc:MGI:1922396]	+	CDS	overlapping	0	6.43275	1.73913	7.23684	3.125	6.30631	18.2927	40.9449
3	86141734	86143191	Rps3a-001	Rps3a	ENSMUSP00000029722	ribosomal protein S3A [Source:MGI Symbol;Acc:MGI:1202063]	-	CDS	overlapping	0	4.80962	5.74324	6.50888	0.508906	4.36137	5.4902	2.25564
11	54007682	54008054	Slc22a4-001	Slc22a4	ENSMUSP00000020586	solute carrier family 22 (organic cation transporter), member 4 [Source:MGI Symbol;Acc:MGI:1353479]	-	CDS	overlapping	0	96.4286	91.6667	97.6191	90.9091	95.4545	97.7273	73.1707
2	26315028	26316524	Gpsm1-001	Gpsm1	ENSMUSP00000065000	G-protein signalling modulator 1 (AGS3-like, C. elegans) [Source:MGI Symbol;Acc:MGI:1915089]	+	CDS	overlapping	0	4.16667	14.0845	10	5.95745	16.0714	9.72222	11.2994
10	95398392	95398973	Socs2-002	Socs2	ENSMUSP00000121305	suppressor of cytokine signaling 2 [Source:MGI Symbol;Acc:MGI:1201787]	-	CDS	overlapping	0	2.20588	3.50877	6.12245	0	4.25532	8.04598	11.9048
8	10249209	10249619	null						Not found	0	12.9252	9.25926	10.2273	7.95455	26	5.47945	13.8889
17	56613135	56614460	Rpl36-201	Rpl36	ENSMUSP00000079340	ribosomal protein L36 [Source:MGI Symbol;Acc:MGI:1860603]	+	CDS	overlapping	0	12.9187	11.6279	11.7647	9.14397	14.1732	19.3452	6.74157
5	134951698	134952061	Cldn4-201	Cldn4	ENSMUSP00000053420	claudin 4 [Source:MGI Symbol;Acc:MGI:1313314]	-	CDS	downstream	4953	9.67742	8.33333	16.4179	7.69231	17.0732	11	8.10811
5	119797612	119798081	null						Not found	0	4.16667	3.33333	5.78512	0	7.35294	3.37079	1.96078
2	181659005	181659855	Prpf6-001	Prpf6	ENSMUSP00000121340	PRP6 pre-mRNA splicing factor 6 homolog (yeast) [Source:MGI Symbol;Acc:MGI:1922946]	+	CDS	upstream	3431	17.5355	10.1266	12.0253	11.5702	22.3077	19.8529	15.4639
7	16212749	16213136	Dhx34-001	Dhx34	ENSMUSP00000113673	DEAH (Asp-Glu-Ala-His) box polypeptide 34 [Source:MGI Symbol;Acc:MGI:1918973]	-	CDS	overlapping	0	89.726	97.7528	98.7654	89.899	94.4444	92.7273	92.6316
15	76307038	76307637	Oplah-001	Oplah	ENSMUSP00000129100	5-oxoprolinase (ATP-hydrolysing) [Source:MGI Symbol;Acc:MGI:1922725]	-	CDS	downstream	393	3.61991	6.50406	5.64972	1.94805	7.18563	10.5882	5.10949
15	100923447	100923940	null						Not found	0	39.3805	34.5455	33.9506	34.466	38.5246	49.6815	47.5904
5	124349137	124349581	Cdk2ap1-001	Cdk2ap1	ENSMUSP00000031341	CDK2 (cyclin-dependent kinase 2)-associated protein 1 [Source:MGI Symbol;Acc:MGI:1202069]	-	CDS	overlapping	0	92.3077	100	90.2439	89.1304	94.1176	92.6829	95.8333
17	34030879	34033146	Slc39a7-001	Slc39a7	ENSMUSP00000025186	solute carrier family 39 (zinc transporter), member 7 [Source:MGI Symbol;Acc:MGI:95909]	-	CDS	overlapping	0	3.13901	9.77918	3.49288	1.68776	10.1852	5.45455	1.25
5	35056161	35057855	Dok7-002	Dok7	ENSMUSP00000098856	docking protein 7 [Source:MGI Symbol;Acc:MGI:3584043]	+	CDS	overlapping	0	8.59951	23.5294	11.2426	9.58084	11.6667	16.3793	10.0457
4	110152419	110152885	null						Not found	0	2.08333	2.43902	0	0	17.2414	1.72414	5.55556
3	116465674	116466026	null						Not found	0	95.8763	91.1392	87.5	86.6667	87.931	94.3089	68.3333
17	8592833	8593251	null						Not found	0	14	0	7.27273	4.21053	0	23.1405	13.6986
14	55885569	55886170	Khnyn-201	Khnyn	ENSMUSP00000022831	KH and NYN domain containing [Source:MGI Symbol;Acc:MGI:2451333]	+	CDS	overlapping	0	2.33918	2.5974	15.625	0.900901	3.77358	3.50877	2.06186
18	75279212	75279623	Dym-201	Dym	ENSMUSP00000047054	dymeclin [Source:MGI Symbol;Acc:MGI:1918480]	+	CDS	overlapping	0	92.7536	91.3043	88.6792	86.8852	93.0233	92	92.5
15	76068837	76070460	Scrib-001	Scrib	ENSMUSP00000002603	scribbled homolog (Drosophila) [Source:MGI Symbol;Acc:MGI:2145950]	-	CDS	overlapping	0	11.5846	20.5	10.0806	9.21305	15.3355	11.7825	8.96226
10	80186543	80187142	Efna2-001	Efna2	ENSMUSP00000003154	ephrin A2 [Source:MGI Symbol;Acc:MGI:102707]	+	CDS	overlapping	0	45.3237	48.6111	49.495	47.5728	62.9032	54.7297	39.1892
9	119052762	119053353	Vill-001	Vill	ENSMUSP00000061731	villin-like [Source:MGI Symbol;Acc:MGI:1201781]	+	CDS	downstream	4436	1.41844	6.94444	5.43478	0	5.17241	4.22535	12.5
6	87913566	87914990	8430410A17Rik-001	8430410A17Rik	ENSMUSP00000032141	RIKEN cDNA 8430410A17 gene [Source:MGI Symbol;Acc:MGI:1914053]	+	CDS	overlapping	0	3.77834	5.85106	4.27046	0.613497	5.2381	7.11111	4.30622
8	119941455	119942030	Usp10-002	Usp10	ENSMUSP00000123590	ubiquitin specific peptidase 10 [Source:MGI Symbol;Acc:MGI:894652]	+	CDS	overlapping	0	95.7265	93.985	94.2197	90.2778	93.0769	97.561	91.3333
17	71674894	71675473	Fam179a-002	Fam179a	ENSMUSP00000122691	family with sequence similarity 179, member A [Source:MGI Symbol;Acc:MGI:2443498]	+	CDS	downstream	9692	10.687	0	12.9252	5.55556	13.3333	13.9785	44.2105
6	119448769	119449377	Wnt5b-001	Wnt5b	ENSMUSP00000112448	wingless-related MMTV integration site 5B [Source:MGI Symbol;Acc:MGI:98959]	-	CDS	downstream	515	7.54717	8.13008	0	0	7.43802	0	5.10949
4	128766847	128767729	A3galt2-001	A3galt2	ENSMUSP00000101687	alpha 1,3-galactosyltransferase 2 (isoglobotriaosylceramide synthase) [Source:MGI Symbol;Acc:MGI:2685279]	+	CDS	overlapping	0	6.61157	9.18367	12.2195	7.14286	15.1943	15.5709	23.1061
5	115516078	115516600	Pxn-001	Pxn	ENSMUSP00000069624	paxillin [Source:MGI Symbol;Acc:MGI:108295]	+	CDS	overlapping	0	89.0909	88.8889	88.8889	87.5	100	93.617	85
5	111894075	111894485	null						Not found	0	5.92593	4.70588	0	0	6.84931	5.45455	1.78571
6	112946710	112947444	Srgap3-001	Srgap3	ENSMUSP00000085712	SLIT-ROBO Rho GTPase activating protein 3 [Source:MGI Symbol;Acc:MGI:2152938]	-	CDS	downstream	214	6.71642	9.18367	10	4.7619	17.0213	3.78788	15.7895
16	31943991	31944406	Pigz-001	Pigz	ENSMUSP00000057509	phosphatidylinositol glycan anchor biosynthesis, class Z [Source:MGI Symbol;Acc:MGI:2443822]	+	CDS	overlapping	0	9.32203	9.30232	4.7619	4.87805	10.9091	12.9032	5.26316
19	5817832	5818305	null						Not found	0	16.5877	3.7037	11.2	7.24638	5.08475	22.449	21.9178
2	38354385	38355462	Lhx2-001	Lhx2	ENSMUSP00000000253	LIM homeobox protein 2 [Source:MGI Symbol;Acc:MGI:96785]	+	CDS	overlapping	0	6.88406	10.929	12.9032	5.33808	6.25	12.4113	9.34844
4	129247641	129249011	C77080-005	C77080	ENSMUSP00000062395	expressed sequence C77080 [Source:MGI Symbol;Acc:MGI:2140651]	-	CDS	overlapping	0	4.74138	2.38095	5	0.900901	7.20721	7.63889	3.31126
4	156233576	156235343	Klhl17-201	Klhl17	ENSMUSP00000101194	kelch-like 17 (Drosophila) [Source:MGI Symbol;Acc:MGI:2678948]	-	CDS	overlapping	0	25.5556	28.6667	23.5294	22.1557	24.6269	30.7692	24.1135
19	45017380	45018726	Lzts2-201	Lzts2	ENSMUSP00000045478	leucine zipper, putative tumor suppressor 2 [Source:MGI Symbol;Acc:MGI:2385095]	+	CDS	downstream	2703	2.15517	7.93651	6.34921	2.0202	13.2075	2.67857	6.14035
15	102918370	102918721	Hoxc13-001	Hoxc13	ENSMUSP00000001700	homeobox C13 [Source:MGI Symbol;Acc:MGI:99560]	+	CDS	downstream	2467	7.08661	27.3973	14.6341	8.86076	5.82524	11.5789	12.7907
3	53450578	53451132	Nhlrc3-001	Nhlrc3	ENSMUSP00000055295	NHL repeat containing 3 [Source:MGI Symbol;Acc:MGI:2444520]	-	CDS	upstream	1265	94.9367	98.2143	94.9367	91.0448	96.6102	92.6829	91.5663
X	161162654	161163123	Scml2-005	Scml2	ENSMUSP00000098672	sex comb on midleg-like 2 (Drosophila) [Source:MGI Symbol;Acc:MGI:1340042]	+	CDS	overlapping	0	19.2308	2.38095	1.63934	1.92308	0	8.47458	5.12821
4	154081157	154081719	Trp73-002	Trp73	ENSMUSP00000114418	transformation related protein 73 [Source:MGI Symbol;Acc:MGI:1336991]	-	CDS	overlapping	0	1.02041	2.17391	1.72414	0	9.18367	8	4.2735
8	121073380	121074134	Gm20388-001	Gm20388	ENSMUSP00000118564	predicted gene 20388 [Source:MGI Symbol;Acc:MGI:5141853]	+	CDS	overlapping	0	19.7802	9.70464	10.7246	8.86699	7.18232	19.0083	8.83534
4	137553521	137553926	Hspg2-001	Hspg2	ENSMUSP00000030547	perlecan (heparan sulfate proteoglycan 2) [Source:MGI Symbol;Acc:MGI:96257]	+	CDS	overlapping	0	96.1905	97.2973	95.8763	91.1392	92.1053	96.1539	88.8889
4	140910810	140911258	Padi2-001	Padi2	ENSMUSP00000030765	peptidyl arginine deiminase, type II [Source:MGI Symbol;Acc:MGI:1338892]	+	CDS	overlapping	0	1.63934	6.84931	4.90196	3.1746	19.403	5	2.22222
8	11912856	11913259	null						Not found	0	93.75	94.5652	84.9315	87.5	93.913	92.2078	90.411
9	44107713	44108670	C1qtnf5-001	C1qtnf5	ENSMUSP00000110464	C1q and tumor necrosis factor related protein 5 [Source:MGI Symbol;Acc:MGI:2385958]	+	CDS	overlapping	0	6.79887	6.94444	7.109	5.06329	8.94309	17.3333	31.3433
18	80689926	80690361	Nfatc1-204	Nfatc1	ENSMUSP00000129001	nuclear factor of activated T cells, cytoplasmic, calcineurin dependent 1 [Source:MGI Symbol;Acc:MGI:102469]	-	CDS	overlapping	0	93.722	93.7008	86.3248	87.7358	96.0784	90.625	86.6667
5	36909573	36910040	Ppp2r2c-001	Ppp2r2c	ENSMUSP00000031003	protein phosphatase 2 (formerly 2A), regulatory subunit B (PR 52), gamma isoform [Source:MGI Symbol;Acc:MGI:2442660]	+	CDS	overlapping	0	87.5	98.2143	96.8085	89.1304	88.8889	96	85.9813
11	96823640	96824464	Nfe2l1-008	Nfe2l1	ENSMUSP00000103286	nuclear factor, erythroid derived 2,-like 1 [Source:MGI Symbol;Acc:MGI:99421]	-	CDS	overlapping	0	5.94059	0	6.66667	0	0	9.09091	3.77358
11	24049186	24049716	A830031A19Rik-001	A830031A19Rik	ENSMUSP00000063283	RIKEN cDNA A830031A19 gene [Source:MGI Symbol;Acc:MGI:2685508]	-	CDS	overlapping	0	5.74163	8.73016	10.8434	3.5461	7.61905	6.48649	4.58015
3	53477368	53478043	2810046L04Rik-001	2810046L04Rik	ENSMUSP00000055253	RIKEN cDNA 2810046L04 gene [Source:MGI Symbol;Acc:MGI:1919933]	+	CDS	overlapping	0	12.3077	9.90991	18.5185	10	14.2857	16.6667	38.1944
14	32388134	32388583	1700024G13Rik-201	1700024G13Rik	ENSMUSP00000098289	RIKEN cDNA 1700024G13 gene [Source:MGI Symbol;Acc:MGI:1914335]	-	CDS	overlapping	0	5.67376	3.44828	2	0	5.12821	5.31915	4
4	46304097	46304477	null						Not found	0	3.0303	6.81818	5.26316	0	0	6.38298	2.5
2	179974632	179977617	Taf4a-001	Taf4a	ENSMUSP00000118917	TAF4A RNA polymerase II, TATA box binding protein (TBP)-associated factor [Source:MGI Symbol;Acc:MGI:2152346]	-	CDS	overlapping	0	5.96206	10.8434	8.11456	4.94297	5.83942	15.3846	9.6
5	24604118	24605366	Smarcd3-001	Smarcd3	ENSMUSP00000030791	SWI/SNF related, matrix associated, actin dependent regulator of chromatin, subfamily d, member 3 [Source:MGI Symbol;Acc:MGI:1914243]	-	CDS	downstream	2260	5.90278	22.5225	10.4972	12.5	7.27273	37.6623	26
10	81400060	81400802	Nfic-001	Nfic	ENSMUSP00000100958	nuclear factor I/C [Source:MGI Symbol;Acc:MGI:109591]	-	CDS	upstream	252	94.9438	91.9355	83.3333	86.9159	96.4286	89.2857	88.2353
8	70700528	70701041	Jund-201	Jund	ENSMUSP00000092901	Jun proto-oncogene related gene d [Source:MGI Symbol;Acc:MGI:96648]	+	CDS	upstream	445	10.0917	11.1111	7.86517	5.06329	7.22892	10.3448	4.83871
5	112369955	112370327	Hps4-003	Hps4	ENSMUSP00000107978	Hermansky-Pudlak syndrome 4 homolog (human) [Source:MGI Symbol;Acc:MGI:2177742]	+	CDS	overlapping	0	96.2025	95.2381	95.8904	90.7692	91.8367	96	93.5484
9	78480628	78482382	Eef1a1-001	Eef1a1	ENSMUSP00000042457	eukaryotic translation elongation factor 1 alpha 1 [Source:MGI Symbol;Acc:MGI:1096881]	-	CDS	overlapping	0	6.04982	5.24017	9.28962	2.06718	2.53521	8.48485	3.75723
4	139192245	139194102	Capzb-001	Capzb	ENSMUSP00000099566	capping protein (actin filament) muscle Z-line, beta [Source:MGI Symbol;Acc:MGI:104652]	+	CDS	overlapping	0	5.76369	6.875	1.76678	1.13636	4.67836	7.86026	6.19469
7	44360871	44361370	1700008O03Rik-001	1700008O03Rik	ENSMUSP00000103566	RIKEN cDNA 1700008O03 gene [Source:MGI Symbol;Acc:MGI:1916599]	-	CDS	overlapping	0	4.08922	1.5748	6.45161	2.66667	13.9785	8.46154	5.20833
7	73399626	73400204	Rgma-001	Rgma	ENSMUSP00000091870	RGM domain family, member A [Source:MGI Symbol;Acc:MGI:2679262]	+	CDS	overlapping	0	9.61538	3.36134	4.65116	0	0.729927	2.82486	8.39695
8	84969020	84970712	Prdx2-003	Prdx2	ENSMUSP00000105356	peroxiredoxin 2 [Source:MGI Symbol;Acc:MGI:109486]	+	CDS	overlapping	0	5.7598	6.15385	6.58579	2.5	5.58376	9.5122	4.56731
16	91129342	91129936	null						Not found	0	77.7778	82.1429	92.3077	79.1667	81.8182	82.8571	72.7273
11	84798008	84798408	null						Not found	0	8.06452	3.57143	6.14035	5.55556	15.625	15.2778	14.7541
7	79505807	79506335	null						Not found	0	5.26316	8.53659	3.57143	2.38095	8.77193	6.54206	5.10204
11	96320576	96321075	Hoxb4-001	Hoxb4	ENSMUSP00000048002	homeobox B4 [Source:MGI Symbol;Acc:MGI:96185]	+	CDS	upstream	248	11.2903	13.8614	18.1287	9.09091	8.14815	14.7059	16.6667
15	78801827	78803934	Card10-001	Card10	ENSMUSP00000129513	caspase recruitment domain family, member 10 [Source:MGI Symbol;Acc:MGI:2146012]	-	CDS	overlapping	0	8.35412	6.26632	8.34813	3.28639	6.75381	7.31225	5.36082
5	31251216	31252470	Krtcap3-001	Krtcap3	ENSMUSP00000060414	keratinocyte associated protein 3 [Source:MGI Symbol;Acc:MGI:1917065]	+	CDS	overlapping	0	13.4021	19.4245	11.2903	12.3762	20.5674	17.7914	34.965
5	33534867	33535382	null						Not found	0	42.2043	28.4672	36.8421	34.1772	33.0097	50.8876	36.7347
7	45897490	45897841	Tmem143-001	Tmem143	ENSMUSP00000070405	transmembrane protein 143 [Source:MGI Symbol;Acc:MGI:1917459]	+	CDS	overlapping	0	4.73684	5.43478	1.9802	0	4	4.34783	3.22581
17	36869942	36870389	Trim10-001	Trim10	ENSMUSP00000057928	tripartite motif-containing 10 [Source:MGI Symbol;Acc:MGI:1338757]	+	CDS	overlapping	0	1.29032	0	2.45902	0	7.52688	9.09091	19.0909
8	70695322	70695780	Jund-201	Jund	ENSMUSP00000092901	Jun proto-oncogene related gene d [Source:MGI Symbol;Acc:MGI:96648]	+	CDS	downstream	3278	8.1448	4.90196	4	5.40541	9.70874	20.5479	13.5593
17	25836435	25837480	Rhbdl1-201	Rhbdl1	ENSMUSP00000026831	rhomboid, veinlet-like 1 (Drosophila) [Source:MGI Symbol;Acc:MGI:2384891]	-	CDS	overlapping	0	10	15.5844	13.8889	8.27586	6.34921	15.8163	4.16667
7	141464388	141465461	Efcab4a-001	Efcab4a	ENSMUSP00000055899	EF-hand calcium binding domain 4A [Source:MGI Symbol;Acc:MGI:2446129]	+	CDS	overlapping	0	13.8158	16.7832	20.9877	15.2466	23.7288	21.1538	22.2222
7	45174748	45175230	Slc17a7-201	Slc17a7	ENSMUSP00000082489	solute carrier family 17 (sodium-dependent inorganic phosphate cotransporter), member 7 [Source:MGI Symbol;Acc:MGI:1920211]	+	CDS	overlapping	0	5.10638	6.84931	1.84049	2.24719	17.5824	0	3.22581
17	35836450	35837389	Tubb5-001	Tubb5	ENSMUSP00000001566	tubulin, beta 5 class I [Source:MGI Symbol;Acc:MGI:107812]	-	CDS	overlapping	0	6.52174	3.27869	3.52113	1.41844	4.79452	9.03955	2.90698
7	79508030	79509561	null						Not found	0	9.14454	12.2642	6.94789	5.33708	7.29927	10.8844	9.28571
2	27499679	27500326	null						Not found	0	92.2156	90.9091	84.2105	86.2745	87.8378	95.9596	94.8052
6	39556851	39558617	null						Not found	0	3.59281	8.86076	2.95203	2.83401	4.97238	13.5135	9.2827
11	3127039	3127699	Sfi1-020	Sfi1	ENSMUSP00000099178	Sfi1 homolog, spindle assembly associated (yeast) [Source:MGI Symbol;Acc:MGI:1926137]	-	CDS	upstream	4328	78.7741	78.5095	78.515	75.4339	81.882	79.198	79.4872
7	141079854	141080224	Pkp3-002	Pkp3	ENSMUSP00000101654	plakophilin 3 [Source:MGI Symbol;Acc:MGI:1891830]	+	CDS	overlapping	0	7.53425	18	9.43396	8.69565	13.0435	15.1515	18.9189
12	24593054	24593508	Grhl1-202	Grhl1	ENSMUSP00000082689	grainyhead-like 1 (Drosophila) [Source:MGI Symbol;Acc:MGI:2182540]	+	CDS	overlapping	0	34.2593	23.4375	27.4725	29.0323	26.1905	53.4483	11.9048
11	116237761	116238473	Evpl-001	Evpl	ENSMUSP00000037850	envoplakin [Source:MGI Symbol;Acc:MGI:107507]	-	CDS	overlapping	0	3.44828	1.51515	8.77193	2.53165	9.21053	9.30232	1.75439
6	31284907	31285542	null						Not found	0	4.31655	7.56302	5.03597	3.31492	7.56757	11.6592	6.66667
1	176993652	176994060	Sdccag8-001	Sdccag8	ENSMUSP00000027785	serologically defined colon cancer antigen 8 [Source:MGI Symbol;Acc:MGI:1924066]	+	CDS	overlapping	0	91.4286	98.1818	87.5	86.2745	85.3658	88.4615	94.8276
7	140676146	140676523	Olfr539-201	Olfr539	ENSMUSP00000077990	olfactory receptor 539 [Source:MGI Symbol;Acc:MGI:3030373]	+	CDS	upstream	7898	8.18182	6.15385	12.8713	4.44444	7.14286	7.40741	11.1111
4	154877698	154878200	Mmel1-001	Mmel1	ENSMUSP00000078252	membrane metallo-endopeptidase-like 1 [Source:MGI Symbol;Acc:MGI:1351603]	+	CDS	overlapping	0	8.69565	0	0	0	6.66667	4.16667	0
11	120347471	120350716	Actg1-001	Actg1	ENSMUSP00000071486	actin, gamma, cytoplasmic 1 [Source:MGI Symbol;Acc:MGI:87906]	-	CDS	overlapping	0	3.94127	7.7686	4.86322	1.89504	7.63116	4.79452	7.01987
5	137339656	137340129	Slc12a9-001	Slc12a9	ENSMUSP00000038106	solute carrier family 12 (potassium/chloride transporters), member 9 [Source:MGI Symbol;Acc:MGI:1933532]	-	CDS	downstream	7020	33.8346	25.5814	32.8767	33.3333	55	38.8889	31.3433
2	181313312	181314460	Stmn3-001	Stmn3	ENSMUSP00000099334	stathmin-like 3 [Source:MGI Symbol;Acc:MGI:1277137]	-	CDS	overlapping	0	6.62252	4.9505	2.94118	0.675676	5.17241	3.07692	4.10959
7	127929360	127929915	Prss8-201	Prss8	ENSMUSP00000032988	protease, serine, 8 (prostasin) [Source:MGI Symbol;Acc:MGI:1923810]	-	CDS	overlapping	0	2.07254	4.54545	2.0979	0	4.10959	6.52174	4.34783
13	38527583	38529181	Txndc5-001	Txndc5	ENSMUSP00000041839	thioredoxin domain containing 5 [Source:MGI Symbol;Acc:MGI:2145316]	-	CDS	overlapping	0	1.64384	3.9604	6.51341	2.38095	7.32984	11.6667	6.06061
4	152096590	152097050	Plekhg5-003	Plekhg5	ENSMUSP00000112707	pleckstrin homology domain containing, family G (with RhoGef domain) member 5 [Source:MGI Symbol;Acc:MGI:2652860]	+	CDS	overlapping	0	94.2029	91.6667	91.8367	82.6087	87.8788	66.6667	77.2727
1	135259004	135259377	Elf3-201	Elf3	ENSMUSP00000003135	E74-like factor 3 [Source:MGI Symbol;Acc:MGI:1101781]	-	CDS	downstream	1230	3.26531	3.92157	3.84615	1	11.1111	2.06186	0
4	117882597	117883944	Atp6v0b-001	Atp6v0b	ENSMUSP00000047682	ATPase, H+ transporting, lysosomal V0 subunit B [Source:MGI Symbol;Acc:MGI:1890510]	-	CDS	upstream	671	7.94224	18.4211	13.6646	9.33333	12.6984	13.1034	18.5567
17	26067368	26069991	Rab11fip3-004	Rab11fip3	ENSMUSP00000113521	RAB11 family interacting protein 3 (class II) [Source:MGI Symbol;Acc:MGI:2444431]	-	CDS	overlapping	0	9.33713	12.7168	7.60534	5.8651	8.29421	10.3851	6.46688
11	116446334	116446849	Qrich2-001	Qrich2	ENSMUSP00000115947	glutamine rich 2 [Source:MGI Symbol;Acc:MGI:2684912]	-	CDS	overlapping	0	16.3399	21.3333	8.94309	9.27835	6.45161	12.3288	7.79221
7	132596793	132598066	Nkx1-2-001	Nkx1	ENSMUSP00000052778	NK1 transcription factor related, locus 2 (Drosophila) [Source:MGI Symbol;Acc:MGI:104806]	-	CDS	overlapping	0	3.0303	3.81166	3.86598	2.51799	8.42491	12.4579	5.98958
7	6409937	6410506	null						Not found	0	5.3719	7.19424	10.1695	3.44828	6.80272	6.66667	4.44444
17	49900797	49901168	Kif6-001	Kif6	ENSMUSP00000124674	kinesin family member 6 [Source:MGI Symbol;Acc:MGI:1098238]	+	CDS	overlapping	0	14.3836	5.12821	11.1111	6.95652	17.6471	5.42636	7.47664
11	78397294	78397815	Slc13a2-001	Slc13a2	ENSMUSP00000001122	solute carrier family 13 (sodium-dependent dicarboxylate transporter), member 2 [Source:MGI Symbol;Acc:MGI:1276558]	-	CDS	overlapping	0	7.78689	13.7931	7.86517	3.38983	1.63934	4.71698	11.2903
5	137306705	137308000	Srrt-201	Srrt	ENSMUSP00000043123	serrate RNA effector molecule homolog (Arabidopsis) [Source:MGI Symbol;Acc:MGI:1933527]	-	CDS	overlapping	0	6.03448	5.53279	5.6926	2.32975	4.53333	8.69565	4.98812
17	32165489	32166360	Notch3-001	Notch3	ENSMUSP00000085016	Notch gene homolog 3 (Drosophila) [Source:MGI Symbol;Acc:MGI:99460]	-	CDS	overlapping	0	3.37079	3.84615	0	0	2.89855	8.69565	0.990099
17	25518104	25518662	null						Not found	0	93.1034	97.6191	95.3488	90.9091	94.2308	92.9825	93.4426
17	34630322	34631465	Prrt1-001	Prrt1	ENSMUSP00000015620	proline-rich transmembrane protein 1 [Source:MGI Symbol;Acc:MGI:1932118]	+	CDS	overlapping	0	9.52381	10	8.27586	6.47482	9.70874	13.6	25.2033
8	127295932	127296391	Pard3-008	Pard3	ENSMUSP00000124718	par-3 (partitioning defective 3) homolog (C. elegans) [Source:MGI Symbol;Acc:MGI:2135608]	+	CDS	overlapping	0	90.2985	96.7742	90.1786	89.3617	98.9011	89.3333	94.8052
17	27119122	27119514	Itpr3-001	Itpr3	ENSMUSP00000038150	inositol 1,4,5-triphosphate receptor 3 [Source:MGI Symbol;Acc:MGI:96624]	+	CDS	overlapping	0	93.913	96.6102	93.421	89.3617	87.1795	94.2623	93.2432
17	85683593	85683970	Six2-001	Six2	ENSMUSP00000125871	sine oculis-related homeobox 2 homolog (Drosophila) [Source:MGI Symbol;Acc:MGI:102778]	-	CDS	upstream	1213	3.40909	6.12245	0	0	6.66667	2.32558	2.08333
18	81210909	81211281	null						Not found	0	88.4615	97.4359	76.9231	78.9474	64.7059	85.7143	75
14	62759435	62761984	Ints6-201	Ints6	ENSMUSP00000086788	integrator complex subunit 6 [Source:MGI Symbol;Acc:MGI:1202397]	-	CDS	overlapping	0	9.15033	15.0376	2.97872	4.83871	7.53425	7.8853	6.64557
1	136225159	136225622	5730559C18Rik-001	5730559C18Rik	ENSMUSP00000113785	RIKEN cDNA 5730559C18 gene [Source:MGI Symbol;Acc:MGI:1921579]	-	CDS	overlapping	0	80.916	84.5361	78.5714	80	94.1176	80.2469	81.9048
19	53184285	53184659	null						Not found	0	93.2432	92.7711	86.2069	87.8788	91.7808	93.75	90.1639
10	128231958	128232931	Mip-001	Mip	ENSMUSP00000026455	major intrinsic protein of eye lens fiber [Source:MGI Symbol;Acc:MGI:96990]	+	CDS	upstream	1454	2.26131	7.07965	4.06504	0	0.571429	4.31655	2.09205
11	6474529	6476557	Purb-001	Purb	ENSMUSP00000136957	purine rich element binding protein B [Source:MGI Symbol;Acc:MGI:1338779]	-	CDS	overlapping	0	6.20609	8.11594	5.94855	3.13076	4.52261	9.14894	6.19946
19	5636762	5638636	Rela-001	Rela	ENSMUSP00000025867	v-rel reticuloendotheliosis viral oncogene homolog A (avian) [Source:MGI Symbol;Acc:MGI:103290]	+	CDS	overlapping	0	10.7463	18.1529	10.1449	8.16993	6.45161	13.615	10.299
2	154702897	154703360	Chmp4b-001	Chmp4b	ENSMUSP00000036206	charged multivesicular body protein 4B [Source:MGI Symbol;Acc:MGI:1922858]	+	CDS	upstream	8889	0.952381	6.25	5.06329	1.17647	7.40741	4.3956	11.5385
7	126759116	126760438	Mapk3-003	Mapk3	ENSMUSP00000101969	mitogen-activated protein kinase 3 [Source:MGI Symbol;Acc:MGI:1346859]	+	CDS	overlapping	0	8.66667	6.77966	7	4.65116	7.40741	11.5789	10.8696
6	86524825	86527527	Pcbp1-001	Pcbp1	ENSMUSP00000054863	poly(rC) binding protein 1 [Source:MGI Symbol;Acc:MGI:1345635]	-	CDS	overlapping	0	4.4358	4.47531	4.73373	1.66667	5.26316	7.54414	3.27869
2	22744312	22745227	null						Not found	0	8.08511	3.47826	6	4.4586	11.1111	11.7241	9.90566
7	37775450	37775876	null						Not found	0	2.85714	12.1951	4.87805	4.10959	6.12245	12.5	7.5
5	124835195	124835893	Ccdc92-001	Ccdc92	ENSMUSP00000038075	coiled-coil domain containing 92 [Source:MGI Symbol;Acc:MGI:106485]	-	CDS	overlapping	0	95.4751	94.0594	89.8438	89.7196	90.7563	96.3964	87.6543
5	144548009	144548396	Nptx2-201	Nptx2	ENSMUSP00000071687	neuronal pentraxin 2 [Source:MGI Symbol;Acc:MGI:1858209]	+	CDS	overlapping	0	19.6078	29.4118	17.3333	16.129	16.6667	15.5556	8.75
4	124710148	124710506	Fhl3-002	Fhl3	ENSMUSP00000101805	four and a half LIM domains 3 [Source:MGI Symbol;Acc:MGI:1341092]	+	CDS	upstream	2178	0.50505	9.09091	2.89855	0	5.35714	0	1.96078
6	54485586	54486079	Wipf3-001	Wipf3	ENSMUSP00000120240	WAS/WASL interacting protein family, member 3 [Source:MGI Symbol;Acc:MGI:3044681]	+	CDS	overlapping	0	15.7895	20.5882	9.52381	11.3208	14	14.5455	16.6667
8	95330892	95332752	AA960436-001	AA960436	ENSMUSP00000034245	expressed sequence AA960436 [Source:MGI Symbol;Acc:MGI:2142454]	+	CDS	overlapping	0	2.57453	5.52147	4.24929	1.43266	4.0404	8.57143	0.322581
17	25013479	25014721	Cramp1l-201	Cramp1l	ENSMUSP00000073060	Crm, cramped-like (Drosophila) [Source:MGI Symbol;Acc:MGI:1930190]	-	CDS	overlapping	0	4.84429	5	2.52101	1.65563	6.77966	6.88073	0.896861
2	90917063	90918274	Ptpmt1-201	Ptpmt1	ENSMUSP00000077036	protein tyrosine phosphatase, mitochondrial 1 [Source:MGI Symbol;Acc:MGI:1913711]	-	CDS	overlapping	0	1.63934	5.32544	3.1746	1.67598	7.75862	8.20895	1.37615
7	144175348	144176193	Shank2-001	Shank2	ENSMUSP00000101522	SH3/ankyrin domain gene 2 [Source:MGI Symbol;Acc:MGI:2671987]	+	CDS	overlapping	0	6.30252	7.14286	4.44444	3.59477	6.78733	10.9948	4.2471
15	100108408	100108790	Dip2b-001	Dip2b	ENSMUSP00000097777	DIP2 disco-interacting protein 2 homolog B (Drosophila) [Source:MGI Symbol;Acc:MGI:2145977]	+	CDS	overlapping	0	86.9565	85.4167	96.0784	87.931	94.8718	93.9759	93.4426
19	43616945	43617297	Nkx2-3-001	Nkx2	ENSMUSP00000050933	NK2 transcription factor related, locus 3 (Drosophila) [Source:MGI Symbol;Acc:MGI:97348]	+	CDS	upstream	1900	5.08475	4.7619	4.7619	0	3.0303	0	0
12	112700537	112701140	null						Not found	0	15.8333	9.95475	10.1639	6.76328	9.47368	5.95238	13.3333
7	45742313	45742853	Sult2b1-001	Sult2b1	ENSMUSP00000075005	sulfotransferase family, cytosolic, 2B, member 1 [Source:MGI Symbol;Acc:MGI:1926342]	-	CDS	overlapping	0	15.0307	6.2069	18.3761	14.7651	36.7347	15.0376	12.6214
9	61372049	61374788	Tle3-008	Tle3	ENSMUSP00000125049	transducin-like enhancer of split 3, homolog of Drosophila E(spl) [Source:MGI Symbol;Acc:MGI:104634]	+	CDS	overlapping	0	4.64647	5.07726	4.14747	1.60514	7.22892	4.4586	1.9802
2	157058717	157059128	9830001H06Rik-001	9830001H06Rik	ENSMUSP00000066556	RIKEN cDNA 9830001H06 gene [Source:MGI Symbol;Acc:MGI:2444575]	-	CDS	overlapping	0	4.21053	2.5	1.5873	0	5.33333	3.84615	0
19	42380536	42381273	Crtac1-201	Crtac1	ENSMUSP00000044858	cartilage acidic protein 1 [Source:MGI Symbol;Acc:MGI:1920082]	-	CDS	overlapping	0	3.25203	1.19048	14.1304	1.06383	2	2.22222	0
14	54476089	54476584	Rem2-001	Rem2	ENSMUSP00000127199	rad and gem related GTP binding protein 2 [Source:MGI Symbol;Acc:MGI:2155260]	+	CDS	overlapping	0	4.93827	0	10.2041	0	2.32558	0	0
1	181272763	181273284	null						Not found	0	3.09278	9.18367	3.40136	3.06122	10.8434	6.25	13.8462
3	89269991	89271194	Slc50a1-006	Slc50a1	ENSMUSP00000103084	solute carrier family 50 (sugar transporter), member 1 [Source:MGI Symbol;Acc:MGI:107417]	-	CDS	overlapping	0	7.76515	5.1948	10.582	4.41176	6.56934	9.41177	5.49451
7	127614111	127615788	Zfp629-001	Zfp629	ENSMUSP00000081612	zinc finger protein 629 [Source:MGI Symbol;Acc:MGI:2444524]	-	CDS	downstream	1372	5.08475	4.4335	3.86905	2.21239	3.79147	11.3208	1.86916
4	125729413	125730065	null						Not found	0	11.9748	10.7759	15.8088	8.21256	10.8392	8.9701	10.8553
11	76493895	76495620	Abr-002	Abr	ENSMUSP00000091551	active BCR-related gene [Source:MGI Symbol;Acc:MGI:107771]	-	CDS	overlapping	0	4.45269	7.38916	5.81717	2.96296	9.09091	5.36585	5.2356
2	30692609	30693935	null						Not found	0	5.04587	12.2449	2.05128	3.33333	7.04225	7.57576	7.2
8	122594012	122594508	Gm20388-001	Gm20388	ENSMUSP00000118564	predicted gene 20388 [Source:MGI Symbol;Acc:MGI:5141853]	+	CDS	overlapping	0	94.4056	94.5055	94.6903	91.8033	96.3636	96.3303	89.4118
11	97574089	97576106	Srcin1-001	Srcin1	ENSMUSP00000103222	SRC kinase signaling inhibitor 1 [Source:MGI Symbol;Acc:MGI:1933179]	-	CDS	overlapping	0	7.53769	8.87574	3.73444	4.62428	7.5	12.7451	3.31126
9	57074354	57074707	null						Not found	0	5.9322	4.41176	2.85714	0	1.36986	2.63158	2.85714
11	88139179	88139566	null						Not found	0	27.6786	19.7802	22.449	16.2791	11.5385	17.094	10
10	94991524	94991961	null						Not found	0	0	9.375	0	0	7.75862	0	0
14	18269964	18271651	Rpl15-001	Rpl15	ENSMUSP00000079163	ribosomal protein L15 [Source:MGI Symbol;Acc:MGI:1913730]	-	CDS	overlapping	0	5.44465	9.44625	9.26829	3.57995	6.28415	4.53649	3.23326
6	48537340	48538075	Atp6v0e2-201	Atp6v0e2	ENSMUSP00000044110	ATPase, H+ transporting, lysosomal V0 subunit E2 [Source:MGI Symbol;Acc:MGI:1923502]	+	CDS	overlapping	0	1.64609	7.69231	2.14286	2.04082	8.69565	7.07071	1.7094
4	126296582	126297329	null						Not found	0	6.44068	2.89017	2.83688	0.925926	3.04878	6.38298	7.0922
6	124755670	124757607	Eno2-002	Eno2	ENSMUSP00000108095	enolase 2, gamma neuronal [Source:MGI Symbol;Acc:MGI:95394]	-	CDS	upstream	3686	5.36278	5.26316	4.4586	1.74419	2.77778	7.80142	3.87597
4	98102569	98103050	Nfia-001	Nfia	ENSMUSP00000074899	nuclear factor I/A [Source:MGI Symbol;Acc:MGI:108056]	+	CDS	overlapping	0	81.6326	87.6289	76.087	82.6531	96.9072	87.9032	90.8163
16	96126832	96128508	Hmgn1-001	Hmgn1	ENSMUSP00000061012	high mobility group nucleosomal binding domain 1 [Source:MGI Symbol;Acc:MGI:96120]	-	CDS	overlapping	0	5.78035	8.39161	2.92553	1.66667	4.06504	4.05405	1.87668
5	35525257	35526104	Cpz-001	Cpz	ENSMUSP00000039804	carboxypeptidase Z [Source:MGI Symbol;Acc:MGI:88487]	-	CDS	overlapping	0	10.5263	34.2105	13.6986	14.2857	6	23.8095	9
8	122751688	122752736	Gm20388-001	Gm20388	ENSMUSP00000118564	predicted gene 20388 [Source:MGI Symbol;Acc:MGI:5141853]	+	CDS	overlapping	0	82.1678	78.7879	85.1852	79.7386	85.2792	84.0764	86.0335
11	3288382	3291999	Patz1-003	Patz1	ENSMUSP00000092043	POZ (BTB) and AT hook containing zinc finger 1 [Source:MGI Symbol;Acc:MGI:1891832]	+	CDS	overlapping	0	6.70059	9.72603	4.74604	4.04858	7.15215	8.66426	7.37135
6	124930739	124932530	Mlf2-201	Mlf2	ENSMUSP00000032214	myeloid leukemia factor 2 [Source:MGI Symbol;Acc:MGI:1353554]	+	CDS	overlapping	0	9.0301	8.26667	8.82353	5.88235	9.5941	10.4348	7.28745
15	76008862	76010344	Fam83h-201	Fam83h	ENSMUSP00000059839	family with sequence similarity 83, member H [Source:MGI Symbol;Acc:MGI:2145900]	-	CDS	downstream	2315	3.08057	5.90717	5.81395	2.83019	3.57143	12.5	3.125
18	4634314	4635868	null						Not found	0	4.34783	4.5977	7.92079	6.28571	20	11.2583	11.1111
X	71492456	71492906	Cd99l2-001	Cd99l2	ENSMUSP00000042606	CD99 antigen-like 2 [Source:MGI Symbol;Acc:MGI:2177151]	-	CDS	overlapping	0	0	0	5.55556	0	11.1111	0	0
2	165055499	165055861	Cd40-001	Cd40	ENSMUSP00000017799	CD40 antigen [Source:MGI Symbol;Acc:MGI:88336]	+	CDS	overlapping	0	3.44828	0	0	1.78571	20	2.08333	3.22581
5	113014829	113016191	Adrbk2-201	Adrbk2	ENSMUSP00000070445	adrenergic receptor kinase, beta 2 [Source:MGI Symbol;Acc:MGI:87941]	-	CDS	overlapping	0	2.26244	2.55102	5.10949	1.2987	8.25688	4.90798	4.44444
7	19363777	19364327	Ppp1r13l-003	Ppp1r13l	ENSMUSP00000114443	protein phosphatase 1, regulatory (inhibitor) subunit 13 like [Source:MGI Symbol;Acc:MGI:3525053]	+	CDS	downstream	4241	3.66667	4.11765	4.89796	2.15054	6.46766	8.19672	8.60927
5	115186796	115187167	Cabp1-004	Cabp1	ENSMUSP00000107741	calcium binding protein 1 [Source:MGI Symbol;Acc:MGI:1352750]	-	CDS	overlapping	0	3.82166	3.09278	3.53982	0	2.04082	4.08163	0
8	85083031	85083687	Man2b1-201	Man2b1	ENSMUSP00000034121	mannosidase 2, alpha B1 [Source:MGI Symbol;Acc:MGI:107286]	+	CDS	overlapping	0	2.5641	2.46914	1.37931	0	4.44444	5.68182	1.94175
14	24778909	24779791	null						Not found	0	4.5045	5.76923	6.06061	2.10526	6.0241	4.6875	4
3	108185890	108187401	Amigo1-002	Amigo1	ENSMUSP00000102272	adhesion molecule with Ig like domain 1 [Source:MGI Symbol;Acc:MGI:2653612]	+	CDS	overlapping	0	10.8168	16.2651	14.8276	9.57854	7.87402	14.6119	10.8844
9	56223468	56224116	C230081A13Rik-201	C230081A13Rik	ENSMUSP00000109901	RIKEN cDNA C230081A13 gene [Source:MGI Symbol;Acc:MGI:2442366]	-	CDS	overlapping	0	23.1027	39.3401	22.1538	27.1565	31.7778	35.9109	38.3513
6	125071285	125071739	Acrbp-001	Acrbp	ENSMUSP00000085632	proacrosin binding protein [Source:MGI Symbol;Acc:MGI:1859515]	+	CDS	upstream	8227	94.5455	98.5294	92.1429	89.313	81.8182	96	87.5
5	144556072	144556547	Nptx2-201	Nptx2	ENSMUSP00000071687	neuronal pentraxin 2 [Source:MGI Symbol;Acc:MGI:1858209]	+	CDS	overlapping	0	94.0741	95.2381	92.9825	90.9091	95	93.7008	93.8053
15	84662901	84664068	null						Not found	0	12.5301	20.6061	16.5049	17.033	28.4404	23.5294	15.1685
12	79028594	79030064	null						Not found	0	2.62009	12.5	1.9305	2.09424	4.16667	5.69948	2.5
18	35858957	35859561	Cxxc5-201	Cxxc5	ENSMUSP00000054307	CXXC finger 5 [Source:MGI Symbol;Acc:MGI:1914643]	+	CDS	overlapping	0	92.2764	94.2308	95.2381	89.8089	90.2299	93.4673	91.4634
16	96081194	96083603	Brwd1-002	Brwd1	ENSMUSP00000023631	bromodomain and WD repeat domain containing 1 [Source:MGI Symbol;Acc:MGI:1890651]	-	CDS	overlapping	0	4.54545	5.34759	4.20354	2.22841	7.96178	5.43933	3.27869
6	86156984	86157555	null						Not found	0	7.59494	3.16456	2.64901	1.5748	2.80374	7.9646	14.5161
19	5529316	5529765	null						Not found	0	1.99203	2.5974	4.14201	0	5	2.54237	0.694444
4	135151729	135154113	Runx3-001	Runx3	ENSMUSP00000050353	runt related transcription factor 3 [Source:MGI Symbol;Acc:MGI:102672]	+	CDS	overlapping	0	7.43494	10.2871	7.94979	6.17284	8.61619	12.7932	8.01782
7	143329472	143329887	Kcnq1-201	Kcnq1	ENSMUSP00000009689	potassium voltage-gated channel, subfamily Q, member 1 [Source:MGI Symbol;Acc:MGI:108083]	+	CDS	overlapping	0	94.2857	91.6667	91.4286	91.6667	97.0588	100	95.7447
19	5770402	5771672	Scyl1-201	Scyl1	ENSMUSP00000025890	SCY1-like 1 (S. cerevisiae) [Source:MGI Symbol;Acc:MGI:1931787]	-	CDS	overlapping	0	7.9096	9.55056	7.55814	4.86891	7.14286	8.27068	11.1111
10	79728796	79729159	Hcn2-001	Hcn2	ENSMUSP00000097113	hyperpolarization-activated, cyclic nucleotide-gated K+ 2 [Source:MGI Symbol;Acc:MGI:1298210]	+	CDS	overlapping	0	96.9697	96.2963	88.6364	86.6142	71.6418	95.5882	71.028
3	9629857	9630208	null						Not found	0	5.17241	6.25	1.47059	2.43902	3.7037	11.6279	1.92308
6	125313549	125314288	Ltbr-001	Ltbr	ENSMUSP00000032489	lymphotoxin B receptor [Source:MGI Symbol;Acc:MGI:104875]	-	CDS	overlapping	0	2.64901	9.52381	1.6129	0	2.23881	0	4.65116
4	141425736	141426266	Hspb7-001	Hspb7	ENSMUSP00000099544	heat shock protein family, member 7 (cardiovascular) [Source:MGI Symbol;Acc:MGI:1352494]	+	CDS	upstream	1678	0	16	0	0	0	0	6.66667
7	16129414	16129810	Kptn-001	Kptn	ENSMUSP00000006178	kaptin [Source:MGI Symbol;Acc:MGI:1890380]	+	CDS	upstream	2171	3.94737	6.57895	7.69231	1.66667	1.28205	4.81928	6.66667
11	120597192	120599275	Alyref-001	Alyref	ENSMUSP00000026125	Aly/REF export factor [Source:MGI Symbol;Acc:MGI:1341044]	-	CDS	overlapping	0	5.2127	9.85401	4.00844	3.46821	6.82927	7.41797	4.41595
4	148165551	148167088	Fbxo2-001	Fbxo2	ENSMUSP00000037377	F-box protein 2 [Source:MGI Symbol;Acc:MGI:2446216]	+	CDS	overlapping	0	22.1219	10.8696	22.3587	13.9942	15.2416	15.3465	23.3974
11	72570476	72570950	null						Not found	0	2.7027	11.0294	4.72973	2.85714	1.0101	10.7784	1.86916
16	30008203	30009465	null						Not found	0	3.91304	3.36134	1.51515	0	2.5641	4.60526	6.45161
18	60747447	60749254	null						Not found	0	5.91837	10.6195	6.27178	4.25532	10.4712	3.93258	12.5604
9	21639147	21639498	Smarca4-001	Smarca4	ENSMUSP00000034707	SWI/SNF related, matrix associated, actin dependent regulator of chromatin, subfamily a, member 4 [Source:MGI Symbol;Acc:MGI:88192]	+	CDS	overlapping	0	94.2529	100	94.1176	91.1765	90.6977	92.7083	97.8261
5	33539915	33540529	null						Not found	0	13.8528	17.0968	13.5647	12.1813	18.5629	13.7056	17.8988
17	45736238	45737591	1600014C23Rik-201	1600014C23Rik	ENSMUSP00000136788	RIKEN cDNA 1600014C23 gene [Source:MGI Symbol;Acc:MGI:1919490]	-	CDS	downstream	2445	6	7.2	7.14286	2.94118	4.93827	5.28455	4.86111
10	75950481	75951429	Vpreb3-002	Vpreb3	ENSMUSP00000113205	pre-B lymphocyte gene 3 [Source:MGI Symbol;Acc:MGI:98938]	+	CDS	upstream	1019	6.6474	6.11111	9.45274	5.12821	11.413	7.84314	7.23684
5	124352546	124352921	Cdk2ap1-001	Cdk2ap1	ENSMUSP00000031341	CDK2 (cyclin-dependent kinase 2)-associated protein 1 [Source:MGI Symbol;Acc:MGI:1202069]	-	CDS	overlapping	0	2.12766	3.84615	2.85714	0	5.40541	1.5625	1.88679
X	56731005	56732303	null						Not found	0	1.16279	3.94737	5.88235	0	0	4.7619	0
2	119897984	119898628	Mga-001	Mga	ENSMUSP00000043795	MAX gene associated [Source:MGI Symbol;Acc:MGI:1352483]	+	CDS	downstream	4045	2.5	13.0435	9.70149	3.31754	3.31126	3.76569	4.97238
11	5869322	5869739	Aebp1-001	Aebp1	ENSMUSP00000099987	AE binding protein 1 [Source:MGI Symbol;Acc:MGI:1197012]	+	CDS	overlapping	0	90.7976	87.3239	95.0617	89.2857	94.4444	94.5205	94.8718
2	33886479	33888347	Fam125b-001	Fam125b	ENSMUSP00000048901	family with sequence similarity 125, member B [Source:MGI Symbol;Acc:MGI:1919793]	-	CDS	overlapping	0	7.73067	12.6126	7.42574	8	15.5039	12.4402	14.2857
11	104636975	104637439	Itgb3-001	Itgb3	ENSMUSP00000021028	integrin beta 3 [Source:MGI Symbol;Acc:MGI:96612]	+	CDS	overlapping	0	99.1936	100	94.1176	94.0299	98.3607	94.186	88
5	135965361	135966028	Srcrb4d-002	Srcrb4d	ENSMUSP00000106783	scavenger receptor cysteine rich domain containing, group B (4 domains) [Source:MGI Symbol;Acc:MGI:1924709]	-	CDS	overlapping	0	5.85774	8.65385	8.96226	3.09278	3.38983	4.25532	4.08163
9	123478001	123479591	Limd1-201	Limd1	ENSMUSP00000026269	LIM domains containing 1 [Source:MGI Symbol;Acc:MGI:1352502]	+	CDS	overlapping	0	6.12745	2.25989	5.47445	0.930233	2.85714	3.58423	1.48148
19	8770749	8771549	Tmem223-201	Tmem223	ENSMUSP00000010248	transmembrane protein 223 [Source:MGI Symbol;Acc:MGI:1914086]	+	CDS	overlapping	0	30.9406	27.2277	28.3582	28.5714	38.9189	33.0544	30.4527
11	98773616	98774432	Nr1d1-001	Nr1d1	ENSMUSP00000069505	nuclear receptor subfamily 1, group D, member 1 [Source:MGI Symbol;Acc:MGI:2444210]	-	CDS	overlapping	0	2.64026	2.48756	4.4586	0	3.57143	2.46914	3.78788
6	114874983	114875408	Vgll4-001	Vgll4	ENSMUSP00000032459	vestigial like 4 (Drosophila) [Source:MGI Symbol;Acc:MGI:2652840]	-	CDS	overlapping	0	6.48649	4.54545	1.85185	1.5873	6.59341	4.08163	0
13	74166716	74167288	Slc9a3-201	Slc9a3	ENSMUSP00000038142	solute carrier family 9 (sodium/hydrogen exchanger), member 3 [Source:MGI Symbol;Acc:MGI:105064]	+	CDS	upstream	652	0	1.47059	0	0	1.26582	12.8713	3.0303
4	130791753	130793543	Sdc3-001	Sdc3	ENSMUSP00000065877	syndecan 3 [Source:MGI Symbol;Acc:MGI:1349163]	+	CDS	overlapping	0	2.01149	7.5	3.90071	3.15315	9.25926	8.69565	7.14286
19	6340624	6342098	Map4k2-007	Map4k2	ENSMUSP00000115741	mitogen-activated protein kinase kinase kinase kinase 2 [Source:MGI Symbol;Acc:MGI:1346883]	+	CDS	overlapping	0	8.52273	7.05128	6.95971	4.69314	8.125	8.33333	9.69697
14	52023111	52023563	G630016D24Rik-201	G630016D24Rik	ENSMUSP00000098203	RIKEN cDNA G630016D24 gene [Source:MGI Symbol;Acc:MGI:3588246]	+	CDS	upstream	3825	6.71141	5.88235	6.36364	3.33333	7.93651	5.26316	4.7619
1	187348313	187348760	Gpatch2-001	Gpatch2	ENSMUSP00000106568	G patch domain containing 2 [Source:MGI Symbol;Acc:MGI:1915019]	+	CDS	overlapping	0	93.5185	90	98.5294	91.453	96.6292	94.0678	94.1176
10	77864569	77865015	C330046G03Rik-001	C330046G03Rik	ENSMUSP00000090022	RIKEN cDNA C330046G03 gene [Source:MGI Symbol;Acc:MGI:2671932]	+	CDS	overlapping	0	0.729927	0	8.82353	0	4.34783	1.5625	4.44444
11	120823146	120825166	Fasn-001	Fasn	ENSMUSP00000052872	fatty acid synthase [Source:MGI Symbol;Acc:MGI:95485]	-	CDS	downstream	303	5.53672	4.04412	3.125	0.729927	3.5443	2.85132	3.92562
2	31061188	31061783	Fnbp1-001	Fnbp1	ENSMUSP00000109190	formin binding protein 1 [Source:MGI Symbol;Acc:MGI:109606]	-	CDS	overlapping	0	95.4248	96.5812	88.8889	90.1409	94.1176	91.0448	81.5385
2	30604878	30605235	Cstad-001	Cstad	ENSMUSP00000099917	CSA-conditional, T cell activation-dependent protein [Source:MGI Symbol;Acc:MGI:1925867]	+	CDS	overlapping	0	10.1449	12.5	7.92079	3.63636	0	2.94118	3.50877
6	34995228	34995584	null						Not found	0	1.43885	0	7.69231	1.72414	12.6761	2.12766	5.55556
15	99583538	99584590	Aqp2-201	Aqp2	ENSMUSP00000023752	aquaporin 2 [Source:MGI Symbol;Acc:MGI:1096865]	+	CDS	overlapping	0	1.26904	5.40541	1.36519	0	3.20856	4.04624	5.40541
6	83114975	83116442	Mogs-001	Mogs	ENSMUSP00000032114	mannosyl-oligosaccharide glucosidase [Source:MGI Symbol;Acc:MGI:1929872]	+	CDS	overlapping	0	9.74441	7.93651	7.21868	5.61798	9.60452	8.87574	6.71463
5	74943883	74944421	null						Not found	0	0.662252	1.21951	0	0	8.69565	4.69799	2.80374
14	18330713	18332207	Ube2e1-001	Ube2e1	ENSMUSP00000022296	ubiquitin-conjugating enzyme E2E 1, UBC4/5 homolog (yeast) [Source:MGI Symbol;Acc:MGI:107411]	-	CDS	overlapping	0	6.09137	10.7143	5.22388	4.38596	4.56853	10.582	2.7972
1	133660377	133660826	Zbed6-201	Zbed6	ENSMUSP00000136026	zinc finger, BED domain containing 6 [Source:MGI Symbol;Acc:MGI:3828086]	-	CDS	downstream	780	6.87023	5.81395	7.79221	3.94737	6.92308	7.58621	6.0241
3	89316332	89316934	Efna3-001	Efna3	ENSMUSP00000029673	ephrin A3 [Source:MGI Symbol;Acc:MGI:106644]	-	CDS	overlapping	0	7.72627	9.00901	13.5531	6.06061	5.66038	9.59596	11.5385
7	81344309	81345583	Rps17-001	Rps17	ENSMUSP00000079628	ribosomal protein S17 [Source:MGI Symbol;Acc:MGI:1309526]	-	CDS	overlapping	0	3.82263	3.91061	7.06522	1.5873	3.77358	4.56274	1.67064
11	119928232	119928730	Chmp6-001	Chmp6	ENSMUSP00000026434	charged multivesicular body protein 6 [Source:MGI Symbol;Acc:MGI:3583942]	+	CDS	upstream	9573	34.1346	50.4504	29.0323	36.1905	47.4359	35.0877	48.6957
5	138275380	138276165	Gpc2-001	Gpc2	ENSMUSP00000124459	glypican 2 (cerebroglycan) [Source:MGI Symbol;Acc:MGI:1919201]	-	CDS	overlapping	0	45.0413	55.8824	44.2424	41.7323	38.1215	40.5622	34.2541
14	54911859	54913406	Slc22a17-201	Slc22a17	ENSMUSP00000049676	solute carrier family 22 (organic cation transporter), member 17 [Source:MGI Symbol;Acc:MGI:1926225]	-	CDS	overlapping	0	16.2047	8.86076	11.9122	12.6761	21.3992	20.1183	19.6078
11	101869922	101870534	Meox1-001	Meox1	ENSMUSP00000051158	mesenchyme homeobox 1 [Source:MGI Symbol;Acc:MGI:103220]	-	CDS	upstream	8073	12.4402	3.30579	17.7632	7.14286	12.3077	4.93827	17.2414
9	115151392	115151757	Osbpl10-201	Osbpl10	ENSMUSP00000038013	oxysterol binding protein-like 10 [Source:MGI Symbol;Acc:MGI:1921736]	+	CDS	overlapping	0	78.5714	82.3529	73.4694	80	90.9091	89.7059	77.2727
18	75370096	75370991	Smad7-001	Smad7	ENSMUSP00000026999	MAD homolog 7 (Drosophila) [Source:MGI Symbol;Acc:MGI:1100518]	+	CDS	overlapping	0	4.77941	1.45985	1.97368	0	4.82759	1.95122	4.8913
7	16308650	16311095	Bbc3-001	Bbc3	ENSMUSP00000002152	BCL2 binding component 3 [Source:MGI Symbol;Acc:MGI:2181667]	+	CDS	downstream	1046	8.8	8.4058	9.84456	7.97546	14.2857	13.5246	7.03364
7	45176964	45177408	AC149868.1-201	AC149868.1	ENSMUSP00000135927	uncharacterized protein LOC210541 precursor [Source:RefSeq peptide;Acc:NP_001182184]	-	CDS	overlapping	0	3.8961	5.97015	6.66667	0.990099	0	3.38983	8.82353
4	148591029	148592546	Srm-001	Srm	ENSMUSP00000006611	spermidine synthase [Source:MGI Symbol;Acc:MGI:102690]	+	CDS	overlapping	0	1.90337	4.42804	3.51288	0.334448	1.26183	5.5	0.847458
5	119682482	119683166	Tbx3-002	Tbx3	ENSMUSP00000112519	T-box 3 [Source:MGI Symbol;Acc:MGI:98495]	+	CDS	overlapping	0	5.73248	6.18557	5.29101	2.5641	3.125	7.37705	15.3061
10	67547688	67549804	Ado-201	Ado	ENSMUSP00000075107	2-aminoethanethiol (cysteamine) dioxygenase [Source:MGI Symbol;Acc:MGI:2685083]	-	CDS	overlapping	0	2.18447	5.14019	2.79441	1.52207	6.47482	5.90219	1.8315
17	28327840	28329482	Rpl10a-001	Rpl10a	ENSMUSP00000048469	ribosomal protein L10A [Source:MGI Symbol;Acc:MGI:1343877]	+	CDS	overlapping	0	7.80347	7.75401	6.81159	4.29448	6.14657	7.83784	8.38852
11	115223398	115223769	Tmem104-001	Tmem104	ENSMUSP00000097807	transmembrane protein 104 [Source:MGI Symbol;Acc:MGI:2444222]	+	CDS	overlapping	0	95.2756	100	95.4023	92.4528	98.2143	88.2353	90.411
2	32961259	32962614	Rpl12-001	Rpl12	ENSMUSP00000117461	ribosomal protein L12 [Source:MGI Symbol;Acc:MGI:98002]	+	CDS	overlapping	0	8.61865	6.43564	10	5.75397	9.27536	9.23913	5.85106
5	110106753	110108534	Gtpbp6-001	Gtpbp6	ENSMUSP00000076458	GTP binding protein 6 (putative) [Source:MGI Symbol;Acc:MGI:1306825]	-	CDS	overlapping	0	8.94632	10.8597	7.08215	5.64972	11.6379	4.51807	16.2437
1	79450305	79450665	null						Not found	0	0	0.757576	1.6129	0	11.4754	0.943396	4.34783
7	41452000	41452377	Vmn2r57-001	Vmn2r57	ENSMUSP00000125817	vomeronasal 2, receptor 57 [Source:MGI Symbol;Acc:MGI:3703084]	-	CDS	downstream	3359	1.8018	0	4.61538	0	8.33333	0	0
12	24707737	24709126	Rrm2-001	Rrm2	ENSMUSP00000020980	ribonucleotide reductase M2 [Source:MGI Symbol;Acc:MGI:98181]	+	CDS	overlapping	0	6.20805	6.93333	2.82486	1.97802	6.19469	2.47191	4.94382
11	69408419	69412003	Kdm6b-001	Kdm6b	ENSMUSP00000091620	KDM1 lysine (K)-specific demethylase 6B [Source:MGI Symbol;Acc:MGI:2448492]	-	CDS	downstream	257	5.49898	4.51977	7.69896	3.21839	5.49598	7.56757	7.38636
9	99368919	99369316	null						Not found	0	17.2932	37.7049	34.4262	34.375	45.7143	51.4019	55.1724
14	51985853	51986206	Arhgef40-201	Arhgef40	ENSMUSP00000091331	Rho guanine nucleotide exchange factor (GEF) 40 [Source:MGI Symbol;Acc:MGI:2685515]	+	CDS	overlapping	0	3.9604	2.5	5.26316	2.63158	6.25	9.80392	19.4444
16	55838512	55839083	Fam55c-201	Fam55c	ENSMUSP00000097296	family with sequence similarity 55, member C [Source:MGI Symbol;Acc:MGI:2686598]	-	CDS	upstream	5093	2.52101	2.4	4.87805	0.469484	5.43478	1.72414	1.75439
5	115652582	115653462	Ccdc64-001	Ccdc64	ENSMUSP00000053547	coiled-coil domain containing 64 [Source:MGI Symbol;Acc:MGI:1922915]	-	CDS	overlapping	0	3.89908	5.88235	5.58824	2.7668	8.08823	4.98084	2.43902
7	4684238	4684653	Hspbp1-201	Hspbp1	ENSMUSP00000078886	HSPA (heat shock 70kDa) binding protein, cytoplasmic cochaperone 1 [Source:MGI Symbol;Acc:MGI:1913495]	-	CDS	overlapping	0	2.63158	3.27869	4.16667	0	1.81818	2.7027	4.54545
2	26121704	26123538	null						Not found	0	5.01166	8.67052	7.72727	4.53333	6.84039	9.01288	8.84956
11	30197587	30198723	Spnb2-001	Spnb2	ENSMUSP00000006629	spectrin beta 2 [Source:MGI Symbol;Acc:MGI:98388]	-	CDS	overlapping	0	3.79147	2.19436	2.43902	0.507614	5.30303	3.39806	0.925926
4	134869544	134869923	Rhd-001	Rhd	ENSMUSP00000030627	Rh blood group, D antigen [Source:MGI Symbol;Acc:MGI:1202882]	+	CDS	overlapping	0	13.5135	8.69565	4	6.55738	11.4286	9.72222	4.25532
7	141949115	141951242	Brsk2-001	Brsk2	ENSMUSP00000018971	BR serine/threonine kinase 2 [Source:MGI Symbol;Acc:MGI:1923020]	+	CDS	overlapping	0	6.26866	9.52381	5.86956	4.55927	5.8309	9.87261	7.29927
7	27673259	27675213	Map3k10-001	Map3k10	ENSMUSP00000037725	mitogen-activated protein kinase kinase kinase 10 [Source:MGI Symbol;Acc:MGI:1346879]	-	CDS	overlapping	0	4.81928	4.34783	5.42005	1.85185	2.73973	6.49819	3.77358
12	54191901	54192253	Egln3-001	Egln3	ENSMUSP00000041874	EGL nine homolog 3 (C. elegans) [Source:MGI Symbol;Acc:MGI:1932288]	-	CDS	overlapping	0	6.25	22.2222	36.5854	17.7419	4.87805	33.3333	0
8	70593955	70595644	Isyna1-201	Isyna1	ENSMUSP00000019283	myo-inositol 1-phosphate synthase A1 [Source:MGI Symbol;Acc:MGI:1919030]	+	CDS	overlapping	0	4.05117	4.71976	3.29489	2.2293	6.81818	6.78466	9.69529
15	97825160	97825541	Hdac7-006	Hdac7	ENSMUSP00000078766	histone deacetylase 7 [Source:MGI Symbol;Acc:MGI:1891835]	-	CDS	overlapping	0	2.17391	1.35135	2.47934	0	8.51064	0	0
4	46600986	46602457	Tbc1d2-001	Tbc1d2	ENSMUSP00000081670	TBC1 domain family, member 2 [Source:MGI Symbol;Acc:MGI:2652885]	-	CDS	upstream	3304	1.58983	4.36508	3.61174	0.319489	2.53165	4	2.11864
1	180289433	180289854	null						Not found	0	5.04202	2.58621	9.1954	5.05051	13.3333	9.52381	15.8537
8	120887322	120887785	Gm20388-001	Gm20388	ENSMUSP00000118564	predicted gene 20388 [Source:MGI Symbol;Acc:MGI:5141853]	+	CDS	overlapping	0	6.62651	7.31707	7.9646	5.46875	13.4615	6.38298	1.63934
4	141663084	141664680	Plekhm2-001	Plekhm2	ENSMUSP00000030751	pleckstrin homology domain containing, family M (with RUN domain) member 2 [Source:MGI Symbol;Acc:MGI:1916832]	-	CDS	overlapping	0	4.13943	4.83271	4.23529	2.25989	2.29358	10.1911	4.47761
17	25831987	25833926	Stub1-201	Stub1	ENSMUSP00000040431	STIP1 homology and U-Box containing protein 1 [Source:MGI Symbol;Acc:MGI:1891731]	-	CDS	overlapping	0	4.34298	4.5677	4.81928	1.9802	5.9322	4.59184	2.71493
4	124849597	124851921	1110065P20Rik-001	1110065P20Rik	ENSMUSP00000101796	RIKEN cDNA 1110065P20 gene [Source:MGI Symbol;Acc:MGI:1916170]	-	CDS	overlapping	0	3.37662	10.2804	2.43531	1.81452	3.83275	3.4632	3.39426
11	120457416	120458648	1810049H13Rik-001	1810049H13Rik	ENSMUSP00000036860	RIKEN cDNA 1810049H13 gene [Source:MGI Symbol;Acc:MGI:1913681]	-	CDS	overlapping	0	7.30897	12.5	5	7.22892	11.7647	13.8587	9.23077
9	119156288	119157232	Acaa1b-001	Acaa1b	ENSMUSP00000010795	acetyl-Coenzyme A acyltransferase 1B [Source:MGI Symbol;Acc:MGI:3605455]	-	CDS	overlapping	0	1.01833	2.00669	1.20482	1.76211	0	18.8679	0.531915
3	57136720	57137162	null						Not found	0	0	0	100	57.1429	100	100	100
9	115150322	115150990	Osbpl10-201	Osbpl10	ENSMUSP00000038013	oxysterol binding protein-like 10 [Source:MGI Symbol;Acc:MGI:1921736]	+	CDS	overlapping	0	75	75.4717	66.2069	68.8889	70.6667	71.3542	65.1899
15	5115964	5117374	Rpl37-201	Rpl37	ENSMUSP00000046506	ribosomal protein L37 [Source:MGI Symbol;Acc:MGI:1914531]	+	CDS	overlapping	0	2.77372	3.75	5.20833	0.78534	2.7897	3.61702	2.40296
5	142692237	142692637	null						Not found	0	52.1505	65.0794	52.5424	51.6667	50	52.7273	49.3671
7	143783930	143784448	Mrgpre-201	Mrgpre	ENSMUSP00000058000	MAS-related GPR, member E [Source:MGI Symbol;Acc:MGI:2441884]	-	CDS	downstream	2166	0	1.88679	12.9412	1.88679	0	8.77193	3.0303
9	106448438	106449179	Abhd14b-201	Abhd14b	ENSMUSP00000038755	abhydrolase domain containing 14b [Source:MGI Symbol;Acc:MGI:1923741]	+	CDS	downstream	842	6.19835	6.56566	7.97872	4.16667	4.20168	10	5.14706
8	70502191	70502593	Crlf1-001	Crlf1	ENSMUSP00000008032	cytokine receptor-like factor 1 [Source:MGI Symbol;Acc:MGI:1340030]	+	CDS	overlapping	0	6	5.7971	4.9505	4	11.1111	6.25	7.84314
19	59344254	59346602	Pdzd8-201	Pdzd8	ENSMUSP00000096880	PDZ domain containing 8 [Source:MGI Symbol;Acc:MGI:2677270]	-	CDS	overlapping	0	3.3237	3.36391	2.3622	0.221729	2.94118	3.22581	1.11359
15	102938089	102938608	Hoxc12-001	Hoxc12	ENSMUSP00000051003	homeobox C12 [Source:MGI Symbol;Acc:MGI:96194]	+	CDS	overlapping	0	6.92641	7.51445	5.60748	4.69799	10.2941	7.24638	17.0306
5	28170231	28170596	En2-001	En2	ENSMUSP00000036761	engrailed 2 [Source:MGI Symbol;Acc:MGI:95390]	+	CDS	overlapping	0	12.0968	8.75	20.2381	15.847	18.2482	33.9869	13.2979
2	39004414	39005784	Rpl35-001	Rpl35	ENSMUSP00000079672	ribosomal protein L35 [Source:MGI Symbol;Acc:MGI:1913739]	-	CDS	overlapping	0	6.52174	6.57895	5.69395	3.07692	8.33333	2.29508	2.8754
4	142014651	142015479	Fhad1-004	Fhad1	ENSMUSP00000101406	forkhead-associated (FHA) phosphopeptide binding domain 1 [Source:MGI Symbol;Acc:MGI:1920323]	-	CDS	downstream	3014	4.39883	1.45985	5.45455	1.2987	1.03093	8.18182	3.0303
5	145190850	145191786	Atp5j2-001	Atp5j2	ENSMUSP00000125504	ATP synthase, H+ transporting, mitochondrial F0 complex, subunit F2 [Source:MGI Symbol;Acc:MGI:1927558]	-	CDS	overlapping	0	4.93274	3.10078	3.40633	0.934579	1.52672	5.73477	1.19048
2	25223668	25225374	Tubb4b-001	Tubb4b	ENSMUSP00000042342	tubulin, beta 4B class IVB [Source:MGI Symbol;Acc:MGI:1915472]	-	CDS	overlapping	0	1.85376	2.65306	5.04587	1.15607	6.59631	3.64583	4.19753
7	27490512	27490876	Sertad1-001	Sertad1	ENSMUSP00000008528	SERTA domain containing 1 [Source:MGI Symbol;Acc:MGI:1913438]	+	CDS	upstream	546	6.09756	12.9032	3.1746	2.17391	0	2.7027	0
15	88861236	88864483	Pim3-201	Pim3	ENSMUSP00000044603	proviral integration site 3 [Source:MGI Symbol;Acc:MGI:1355297]	+	CDS	overlapping	0	4.94845	6.15142	8.36777	4.63415	7.74908	9.96094	4.99343
11	119354795	119356076	Sgsh-001	Sgsh	ENSMUSP00000005173	N-sulfoglucosamine sulfohydrolase (sulfamidase) [Source:MGI Symbol;Acc:MGI:1350341]	-	CDS	overlapping	0	2.9703	5.12821	2.84091	1.79856	5.62771	6.40394	2.5641
9	43863960	43864442	null						Not found	0	0.8	3.2967	2.17391	0	2.12766	5.55556	1.2987
9	119087923	119088350	Plcd1-201	Plcd1	ENSMUSP00000010804	phospholipase C, delta 1 [Source:MGI Symbol;Acc:MGI:97614]	-	CDS	overlapping	0	0.869565	3.75	2.8169	1.04167	6.34921	5.37634	1.2987
9	40800333	40801991	Hspa8-001	Hspa8	ENSMUSP00000015800	heat shock protein 8 [Source:MGI Symbol;Acc:MGI:105384]	+	CDS	overlapping	0	1.18343	5.14706	7.08333	1.00503	2.92398	2.5974	0
11	84764484	84764955	null						Not found	0	2.75229	5.08475	5.47945	1.21951	3.27869	3.37079	3.44828
16	10783824	10786278	Socs1-201	Socs1	ENSMUSP00000038121	suppressor of cytokine signaling 1 [Source:MGI Symbol;Acc:MGI:1354910]	-	CDS	overlapping	0	4.04823	8.08383	3.20513	2.44275	5.8548	4.88798	4.05983
3	89730357	89731037	Adar-001	Adar	ENSMUSP00000103028	adenosine deaminase, RNA-specific [Source:MGI Symbol;Acc:MGI:1889575]	+	CDS	overlapping	0	2.4735	3.22581	3.53535	0.724638	5.12821	3.10559	0.819672
11	106158789	106161406	Limd2-001	Limd2	ENSMUSP00000045357	LIM domain containing 2 [Source:MGI Symbol;Acc:MGI:1915053]	-	CDS	overlapping	0	4.75248	3.6036	6.08899	3.78549	7.11111	11.1888	5.95745
19	3685666	3687401	Lrp5-001	Lrp5	ENSMUSP00000025856	low density lipoprotein receptor-related protein 5 [Source:MGI Symbol;Acc:MGI:1278315]	-	CDS	overlapping	0	4.55342	5	3.2345	3.50877	9.95671	8.59728	5.95238
13	23990814	23991453	Scgn-002	Scgn	ENSMUSP00000021770	secretagogin, EF-hand calcium binding protein [Source:MGI Symbol;Acc:MGI:2384873]	-	CDS	overlapping	0	4	6.66667	4.65116	2.18579	3.44828	5.96026	2.36967
1	59912377	59914306	Fam117b-001	Fam117b	ENSMUSP00000041671	family with sequence similarity 117, member B [Source:MGI Symbol;Acc:MGI:1920000]	+	CDS	overlapping	0	1.40056	3.20856	4.49438	0.458716	1.24481	5.72519	0.990099
4	115784644	115785752	Atpaf1-006	Atpaf1	ENSMUSP00000135214	ATP synthase mitochondrial F1 complex assembly factor 1 [Source:MGI Symbol;Acc:MGI:2180560]	+	CDS	overlapping	0	3.3195	3.1746	1.15607	0	0.54054	5.51181	2.18978
11	49088300	49088743	Ifi47-001	Ifi47	ENSMUSP00000104825	interferon gamma inducible protein 47 [Source:MGI Symbol;Acc:MGI:99448]	+	CDS	downstream	6665	1.35135	3.125	0	0	3.22581	6	18.6441
10	18430824	18431333	Nhsl1-001	Nhsl1	ENSMUSP00000040799	NHS-like 1 [Source:MGI Symbol;Acc:MGI:106390]	+	CDS	overlapping	0	10.2804	26.4706	10.2804	11.5942	16.3934	8.19672	7.14286
11	101186426	101186825	Cntnap1-001	Cntnap1	ENSMUSP00000099398	contactin associated protein-like 1 [Source:MGI Symbol;Acc:MGI:1858201]	+	CDS	overlapping	0	94.2105	93.9759	99.0991	91.7431	90.5797	94.4954	93.5185
7	24883791	24885372	Rps19-007	Rps19	ENSMUSP00000120774	ribosomal protein S19 [Source:MGI Symbol;Acc:MGI:1333780]	+	CDS	overlapping	0	1.92077	2.29008	3.0837	0	2.33236	4.0107	0.980392
4	133886940	133888552	Rps6ka1-001	Rps6ka1	ENSMUSP00000101514	ribosomal protein S6 kinase polypeptide 1 [Source:MGI Symbol;Acc:MGI:104558]	-	CDS	overlapping	0	2.6253	5.05618	2.59259	1.08108	4.90798	3.82514	2.19298
17	45661251	45661743	Tmem63b-001	Tmem63b	ENSMUSP00000109151	transmembrane protein 63b [Source:MGI Symbol;Acc:MGI:2387609]	-	CDS	overlapping	0	59.542	40.2439	44.8276	48	68.6567	40.2597	69.4915
6	30921229	30921744	Tsga13-201	Tsga13	ENSMUSP00000040894	testis specific gene A13 [Source:MGI Symbol;Acc:MGI:1891413]	-	CDS	downstream	7642	9.31372	1.21951	0.869565	0	0.952381	1.16959	2.38095
11	120235470	120238268	Bahcc1-001	Bahcc1	ENSMUSP00000112827	BAH domain and coiled-coil containing 1 [Source:MGI Symbol;Acc:MGI:2679272]	+	CDS	overlapping	0	5.28224	5.54804	5.40098	2.87081	4.89511	6.74789	5.80046
2	119617872	119619029	Oip5-001	Oip5	ENSMUSP00000115219	Opa interacting protein 5 [Source:MGI Symbol;Acc:MGI:1917895]	-	CDS	overlapping	0	1.77165	0.849858	0.554017	0	4.88998	5.39326	4.29185
2	32150289	32152262	null						Not found	0	5.9375	4.87805	4.72441	2.92683	5.5336	6.99708	3.77358
12	80945186	80946648	Srsf5-009	Srsf5	ENSMUSP00000105983	serine/arginine-rich splicing factor 5 [Source:MGI Symbol;Acc:MGI:98287]	+	CDS	overlapping	0	3.06306	1.72911	4.51128	1.06383	2.76243	6.65083	2.07101
11	121434707	121435340	Fn3k-001	Fn3k	ENSMUSP00000026175	fructosamine 3 kinase [Source:MGI Symbol;Acc:MGI:1926834]	+	CDS	overlapping	0	2.20994	0	2.5641	0	5.40541	3.1746	4.3956
4	152279004	152279494	Gpr153-002	Gpr153	ENSMUSP00000101275	G protein-coupled receptor 153 [Source:MGI Symbol;Acc:MGI:1916157]	+	CDS	overlapping	0	94.7368	97.9592	91.9355	90.7285	90.9091	91.453	95.0413
15	97766651	97767435	Rapgef3-005	Rapgef3	ENSMUSP00000116426	Rap guanine nucleotide exchange factor (GEF) 3 [Source:MGI Symbol;Acc:MGI:2441741]	-	CDS	overlapping	0	6.46388	3.42466	3.48259	1.82927	5.30303	3.82166	9.52381
17	17345724	17346341	null						Not found	0	100	87.5	100	87.5	80	83.3333	100
11	119208726	119209383	Tbc1d16-001	Tbc1d16	ENSMUSP00000048516	TBC1 domain family, member 16 [Source:MGI Symbol;Acc:MGI:2652878]	-	CDS	overlapping	0	94.2149	91.8367	95.5414	91	93.4783	93.2584	93.4783
6	146452414	146452889	Itpr2-002	Itpr2	ENSMUSP00000049584	inositol 1,4,5-triphosphate receptor 2 [Source:MGI Symbol;Acc:MGI:99418]	-	CDS	overlapping	0	93.75	91.8367	89.2308	90	96.9697	91.4634	86.9565
9	40963592	40964673	4931429I11Rik-001	4931429I11Rik	ENSMUSP00000034521	RIKEN cDNA 4931429I11 gene [Source:MGI Symbol;Acc:MGI:1918239]	-	CDS	downstream	2381	5	12.5	9.67742	8	13.5593	12.5	14.9254
7	44383732	44385077	Syt3-002	Syt3	ENSMUSP00000114070	synaptotagmin III [Source:MGI Symbol;Acc:MGI:99665]	+	CDS	downstream	894	1.5444	2.06186	0	0	3.92157	5.69106	3.80952
7	19319422	19320453	Fosb-201	Fosb	ENSMUSP00000003640	FBJ osteosarcoma oncogene B [Source:MGI Symbol;Acc:MGI:95575]	-	CDS	downstream	9991	5.22876	5.24017	1.31148	1.75439	3.44828	6.73575	1.65289
18	74217012	74217405	Cxxc1-201	Cxxc1	ENSMUSP00000025444	CXXC finger 1 (PHD domain) [Source:MGI Symbol;Acc:MGI:1921572]	+	CDS	overlapping	0	55.5556	77.5	64.7059	58.3333	43.75	63.3333	79.4872
2	172731310	172731711	null						Not found	0	9.58904	0.8	0	4.44444	17.2414	7.76699	2.38095
11	84724022	84724530	null						Not found	0	1.9802	6.60377	4.89796	2.73973	5.55556	7.8125	7.95455
7	4899164	4899518	Isoc2a-201	Isoc2a	ENSMUSP00000131514	isochorismatase domain containing 2a [Source:MGI Symbol;Acc:MGI:3609243]	+	CDS	upstream	3764	10.5263	9.52381	3.7037	8.47458	22.2222	9.52381	9.09091
X	12151713	12152114	null						Not found	0	0	0	0	0	13.0435	0	0
1	36541698	36542232	Ankrd39-201	Ankrd39	ENSMUSP00000001172	ankyrin repeat domain 39 [Source:MGI Symbol;Acc:MGI:1914816]	-	CDS	overlapping	0	94.6602	98.7654	95.1049	92.4051	93.0233	93.4959	94.5205
4	42933524	42934137	N28178-002	N28178	ENSMUSP00000103609	expressed sequence N28178 [Source:MGI Symbol;Acc:MGI:2140712]	+	CDS	overlapping	0	20.132	15.5963	20.3488	16.3158	19.3798	19.1388	12.1849
11	75171233	75171602	Hic1-001	Hic1	ENSMUSP00000053483	hypermethylated in cancer 1 [Source:MGI Symbol;Acc:MGI:1338010]	-	CDS	downstream	1714	0	0	8.33333	0	2.63158	2.04082	17.9104
1	161034131	161035762	Zbtb37-002	Zbtb37	ENSMUSP00000134753	zinc finger and BTB domain containing 37 [Source:MGI Symbol;Acc:MGI:2444467]	-	CDS	downstream	1398	4.27184	2.40385	2.43056	0.428266	2.00501	4.02685	1.28617
11	69995369	69997785	Phf23-001	Phf23	ENSMUSP00000018716	PHD finger protein 23 [Source:MGI Symbol;Acc:MGI:1925496]	+	CDS	overlapping	0	4.18535	6.73077	5.28967	3.3033	6.64062	6.66667	5.52632
6	135011349	135012028	Ddx47-001	Ddx47	ENSMUSP00000032326	DEAD (Asp-Glu-Ala-Asp) box polypeptide 47 [Source:MGI Symbol;Acc:MGI:1915005]	+	CDS	overlapping	0	1.43369	2.63158	1.76211	0.724638	3.63636	7.14286	0.671141
2	180582359	180583615	1600027N09Rik-001	1600027N09Rik	ENSMUSP00000029085	RIKEN cDNA 1600027N09 gene [Source:MGI Symbol;Acc:MGI:1920497]	+	CDS	overlapping	0	6.42202	11.3636	4.64548	3.30189	4.45545	2.589	3.64583
8	122567133	122568586	Gm20388-001	Gm20388	ENSMUSP00000118564	predicted gene 20388 [Source:MGI Symbol;Acc:MGI:5141853]	+	CDS	overlapping	0	3.56164	4.47284	2.08605	1.48515	5.80205	4.44444	1.89573
2	170319050	170319596	null						Not found	0	2.5641	0	4.6875	0	0	5.66038	2.17391
X	168122925	168123647	Frmpd4-001	Frmpd4	ENSMUSP00000107777	FERM and PDZ domain containing 4 [Source:MGI Symbol;Acc:MGI:3042378]	-	CDS	downstream	99	0	0	0	0	12.9032	0	0
2	152942545	152943922	Dusp15-001	Dusp15	ENSMUSP00000123090	dual specificity phosphatase-like 15 [Source:MGI Symbol;Acc:MGI:1934928]	-	CDS	overlapping	0	5.01253	8.65801	5.19031	4.16667	6.80628	8.06452	4.71014
10	31608200	31610137	Rnf217-001	Rnf217	ENSMUSP00000080650	ring finger protein 217 [Source:MGI Symbol;Acc:MGI:3610311]	-	CDS	overlapping	0	2.7027	2.28311	2.29885	0.347222	4.62963	2.71739	1.30719
2	25054094	25055123	Nelf-001	Nelf	ENSMUSP00000097908	nasal embryonic LHRH factor [Source:MGI Symbol;Acc:MGI:1861755]	+	CDS	overlapping	0	3.125	3	8.3871	3.57143	6.66667	9.56522	1.79372
6	148046971	148047729	null						Not found	0	0	0	3.33333	0	2.94118	6.61157	6.55738
18	50031088	50031521	Tnfaip8-012	Tnfaip8	ENSMUSP00000120712	tumor necrosis factor, alpha-induced protein 8 [Source:MGI Symbol;Acc:MGI:2147191]	+	CDS	overlapping	0	92.2414	93.617	96.0526	89.1304	90.1639	86.4407	91.6667
8	45021841	45022306	Fat1-201	Fat1	ENSMUSP00000096394	FAT tumor suppressor homolog 1 (Drosophila) [Source:MGI Symbol;Acc:MGI:109168]	+	CDS	overlapping	0	94.5946	95.6522	91.9355	92.1053	95	96.1832	81.0811
10	80899889	80901270	Timm13-201	Timm13	ENSMUSP00000020440	translocase of inner mitochondrial membrane 13 homolog (yeast) [Source:MGI Symbol;Acc:MGI:1353432]	-	CDS	overlapping	0	5.81818	5.6266	4.09731	2.70833	3.17003	7.65661	2.63158
10	127524741	127525280	Nxph4-001	Nxph4	ENSMUSP00000092900	neurexophilin 4 [Source:MGI Symbol;Acc:MGI:1336197]	-	CDS	upstream	826	4.21053	22.5806	4	4.54545	0	4.7619	16.6667
11	67920994	67922759	Usp43-001	Usp43	ENSMUSP00000021288	ubiquitin specific peptidase 43 [Source:MGI Symbol;Acc:MGI:2444541]	-	CDS	overlapping	0	1.68856	6.10933	1.79104	0.914634	4.72441	3.06122	4.08805
10	34281794	34283027	Tspyl1-001	Tspyl1	ENSMUSP00000063051	testis-specific protein, Y-encoded-like 1 [Source:MGI Symbol;Acc:MGI:1298395]	+	CDS	overlapping	0	1.07335	2.64151	1.46199	0.321543	4.7619	4.40252	1.11111
11	87448004	87448387	Tex14-002	Tex14	ENSMUSP00000118114	testis expressed gene 14 [Source:MGI Symbol;Acc:MGI:1933227]	+	CDS	overlapping	0	2.86885	0.561798	1.1236	0	1.2987	6.84931	0.900901
9	96436928	96437326	BC043934-201	BC043934	ENSMUSP00000063898	cDNA sequence BC043934 [Source:MGI Symbol;Acc:MGI:2679715]	-	CDS	overlapping	0	1.75439	2.35294	5.68182	3.52941	13.4021	7.14286	36.9231
9	44582429	44582851	null						Not found	0	93.7063	93.6364	86.1539	89.4737	90	96.5517	94.7368
14	48235070	48235455	Peli2-201	Peli2	ENSMUSP00000072894	pellino 2 [Source:MGI Symbol;Acc:MGI:1891445]	+	CDS	overlapping	0	94.4828	93.9024	93.9024	90.9836	93.2584	92	91.2621
9	44510019	44510470	Bcl9l-201	Bcl9l	ENSMUSP00000074516	B cell CLL/lymphoma 9-like [Source:MGI Symbol;Acc:MGI:1933114]	+	CDS	upstream	236	5	9.09091	9.61538	4.65116	0	12.1622	0
10	43580698	43581130	Cd24a-201	Cd24a	ENSMUSP00000057983	CD24a antigen [Source:MGI Symbol;Acc:MGI:88323]	+	CDS	overlapping	0	4.21687	1.51515	1.6129	0	2.29885	2.96296	0
19	45748557	45749832	Npm3-001	Npm3	ENSMUSP00000069578	nucleoplasmin 3 [Source:MGI Symbol;Acc:MGI:894653]	-	CDS	overlapping	0	5.03145	7.78689	4.7619	2.80374	5.74713	3.28358	2.98913
5	28123030	28123443	null						Not found	0	3.88889	1.80723	1.53846	0	2.3622	2.98507	0
11	3131847	3138015	Sfi1-020	Sfi1	ENSMUSP00000099178	Sfi1 homolog, spindle assembly associated (yeast) [Source:MGI Symbol;Acc:MGI:1926137]	-	CDS	overlapping	0	73.3576	72.4444	73.1351	70.7684	73.6144	73.8255	72.0234
10	122800291	122800684	Ppm1h-002	Ppm1h	ENSMUSP00000124982	protein phosphatase 1H (PP2C domain containing) [Source:MGI Symbol;Acc:MGI:2442087]	+	CDS	overlapping	0	90.7216	90.7692	86.2069	85.8974	84.4156	89.899	89.2857
1	179591649	179592024	Cnst-001	Cnst	ENSMUSP00000048205	consortin, connexin sorting protein [Source:MGI Symbol;Acc:MGI:2445141]	+	CDS	overlapping	0	95.3488	92.8571	93.8272	90.1961	85.4167	96.0526	93.2584
10	85624690	85625257	Btbd11-001	Btbd11	ENSMUSP00000100944	BTB (POZ) domain containing 11 [Source:MGI Symbol;Acc:MGI:1921257]	+	CDS	overlapping	0	0	0	9.52381	0	0	2.9703	5.21739
13	97246269	97246772	Enc1-201	Enc1	ENSMUSP00000038783	ectodermal-neural cortex 1 [Source:MGI Symbol;Acc:MGI:109610]	+	CDS	overlapping	0	87.931	98.0392	95.283	91.9355	95.1923	95.7219	95.5056
10	60346418	60347383	Cdh23-001	Cdh23	ENSMUSP00000072973	cadherin 23 (otocadherin) [Source:MGI Symbol;Acc:MGI:1890219]	-	CDS	overlapping	0	8.33333	6.63265	5.26316	3.78378	5.7554	5.40541	7.8534
8	71610783	71612183	Glt25d1-201	Glt25d1	ENSMUSP00000047923	glycosyltransferase 25 domain containing 1 [Source:MGI Symbol;Acc:MGI:1924348]	+	CDS	overlapping	0	3.55913	4.17582	3.28515	1.30506	2.24719	5.72597	4.57831
7	109518596	109520011	Rpl27a-001	Rpl27a	ENSMUSP00000123410	ribosomal protein L27A [Source:MGI Symbol;Acc:MGI:1347076]	+	CDS	overlapping	0	0.925926	3.50195	2.20588	0	3.44828	2.3622	1.47493
2	152413477	152415276	Zcchc3-001	Zcchc3	ENSMUSP00000096813	zinc finger, CCHC domain containing 3 [Source:MGI Symbol;Acc:MGI:1915167]	-	CDS	overlapping	0	3.42466	6.29371	3.28571	1.48515	3.45572	3.40681	4.6875
19	4614179	4616170	Pcx-201	Pcx	ENSMUSP00000063825	pyruvate carboxylase [Source:MGI Symbol;Acc:MGI:97520]	+	CDS	overlapping	0	21.9123	21.1382	13.1148	15.6134	12.9944	21.3115	20.4444
3	37605740	37606175	null						Not found	0	92.8994	91.6667	89.5522	89.6552	95.935	90.625	85.7143
4	57320605	57321230	null						Not found	0	4.74138	2.38095	2.32558	1.30719	5.51181	3.97727	7.33945
2	26132988	26133482	null						Not found	0	0.884956	1.28205	5.49451	0	2.5641	2.12766	0
10	79554173	79555836	Mier2-002	Mier2	ENSMUSP00000059864	mesoderm induction early response 1, family member 2 [Source:MGI Symbol;Acc:MGI:1917677]	-	CDS	overlapping	0	2.5641	4.7619	3.79747	2.14592	9.47368	2.47525	5.26316
2	91194827	91195298	Nr1h3-007	Nr1h3	ENSMUSP00000106988	nuclear receptor subfamily 1, group H, member 3 [Source:MGI Symbol;Acc:MGI:1352462]	-	CDS	downstream	1168	0	0	3.0303	0	0	9.30232	0
1	166138280	166138696	Gpa33-001	Gpa33	ENSMUSP00000060147	glycoprotein A33 (transmembrane) [Source:MGI Symbol;Acc:MGI:1891703]	+	CDS	overlapping	0	8.0292	10.3448	5.17241	6.89655	11.8182	11.4286	38.3838
11	69855329	69855849	Tnk1-001	Tnk1	ENSMUSP00000001626	tyrosine kinase, non-receptor, 1 [Source:MGI Symbol;Acc:MGI:1930958]	-	CDS	overlapping	0	10	7.8125	14.8515	9.25926	12.0482	13.8889	11.4286
7	141326526	141328826	Deaf1-201	Deaf1	ENSMUSP00000079395	deformed epidermal autoregulatory factor 1 (Drosophila) [Source:MGI Symbol;Acc:MGI:1858496]	-	CDS	overlapping	0	8.02651	6.84211	6.99677	4.91329	6.00375	9.00196	7.62852
7	3703699	3704929	Rps9-001	Rps9	ENSMUSP00000006496	ribosomal protein S9 [Source:MGI Symbol;Acc:MGI:1924096]	+	CDS	overlapping	0	2.51889	2.58449	3.85396	0.925926	4.23529	3.72671	2.54545
11	77492584	77494502	Git1-001	Git1	ENSMUSP00000037210	G protein-coupled receptor kinase-interactor 1 [Source:MGI Symbol;Acc:MGI:1927140]	+	CDS	overlapping	0	0.977995	2.21239	2.54545	0.342466	2.99625	5.24345	3.27869
4	148114737	148115704	2610109H07Rik-001	2610109H07Rik	ENSMUSP00000030862	RIKEN cDNA 2610109H07 gene [Source:MGI Symbol;Acc:MGI:1917683]	-	CDS	overlapping	0	9.18367	10.3261	10.3448	9.35252	8.27068	20.8955	11.5108
11	113828252	113828650	Sdk2-001	Sdk2	ENSMUSP00000038972	sidekick homolog 2 (chicken) [Source:MGI Symbol;Acc:MGI:2443847]	-	CDS	overlapping	0	91.5663	89.0909	85.1562	89.2857	96.4286	96.4286	91.5493
11	88187570	88188252	Cuedc1-001	Cuedc1	ENSMUSP00000018522	CUE domain containing 1 [Source:MGI Symbol;Acc:MGI:2144281]	+	CDS	overlapping	0	9.18919	5.71429	2.94118	3.7037	6.77966	6.13497	4.31655
2	6321838	6323673	null						Not found	0	3.67965	5.24017	3.58974	1.89394	5.03876	4.15225	1.36519
8	110919280	110921003	null						Not found	0	8.86076	11.7241	8.16327	8.62069	14.741	11.828	12
11	94499656	94500213	Mycbpap-001	Mycbpap	ENSMUSP00000091477	MYCBP associated protein [Source:MGI Symbol;Acc:MGI:2388726]	-	CDS	upstream	1206	3.7594	1.78571	0	0	0	6.66667	3.75
1	74393721	74394158	Ctdsp1-001	Ctdsp1	ENSMUSP00000027367	CTD (carboxy-terminal domain, RNA polymerase II, polypeptide A) small phosphatase 1 [Source:MGI Symbol;Acc:MGI:2654470]	+	CDS	overlapping	0	97.7778	88.4615	81.0811	88.0952	94.4444	90.9091	91.3793
7	25376597	25376963	Lipe-002	Lipe	ENSMUSP00000003207	lipase, hormone sensitive [Source:MGI Symbol;Acc:MGI:96790]	-	CDS	upstream	2998	0.395257	2.01342	2.75862	4.0404	14.2857	12.9412	7.07965
11	51649950	51651398	D930048N14Rik-002	D930048N14Rik	ENSMUSP00000113687	RIKEN cDNA D930048N14 gene [Source:MGI Symbol;Acc:MGI:2144709]	+	CDS	overlapping	0	1.11111	3.7037	2.88462	0	2.20994	2.24719	1.55642
X	7374852	7376449	Usp27x-001	Usp27x	ENSMUSP00000111409	ubiquitin specific peptidase 27, X chromosome [Source:MGI Symbol;Acc:MGI:1859645]	-	CDS	overlapping	0	3.91061	2.94118	5.88235	1.85185	1.33333	7.31707	2.54237
7	126701111	126701887	Coro1a-002	Coro1a	ENSMUSP00000101972	coronin, actin binding protein 1A [Source:MGI Symbol;Acc:MGI:1345961]	-	CDS	overlapping	0	33.9623	28.7356	32.2581	34.2857	44.6808	43.9153	37.1728
9	111438688	111439705	Dclk3-001	Dclk3	ENSMUSP00000107510	doublecortin-like kinase 3 [Source:MGI Symbol;Acc:MGI:3039580]	+	CDS	overlapping	0	1.20968	1.69492	1.25	0	5.55556	2.32558	0
2	25371796	25373486	2010317E24Rik-001	2010317E24Rik	ENSMUSP00000109932	RIKEN cDNA 2010317E24 gene [Source:MGI Symbol;Acc:MGI:1919330]	+	CDS	overlapping	0	4.51977	9.39759	6.1008	4.47761	4.80549	9.59596	3.2882
19	5559555	5561659	Ovol1-201	Ovol1	ENSMUSP00000025861	OVO homolog-like 1 (Drosophila) [Source:MGI Symbol;Acc:MGI:1330290]	-	CDS	overlapping	0	2.92318	5.54054	2.65152	1.58371	3.04878	5.77617	2.08333
9	120127322	120128467	Rpsa-201	Rpsa	ENSMUSP00000035105	ribosomal protein SA [Source:MGI Symbol;Acc:MGI:105381]	+	CDS	downstream	23	3.50263	3.63036	3.50877	1.59236	4.45205	4.88506	1.71821
8	84183275	84184526	Nanos3-201	Nanos3	ENSMUSP00000067385	nanos homolog 3 (Drosophila) [Source:MGI Symbol;Acc:MGI:2675387]	-	CDS	downstream	6744	6.4433	7.62332	6.97674	5.62249	6.91244	12.1693	10.2273
5	119563781	119564409	null						Not found	0	3.36538	1.02041	0.581395	0	1.72414	5.31915	3.65854
6	83455412	83457532	null						Not found	0	1.04987	2.91262	1.58228	0.502513	3.5	5.46448	5.42636
8	83899285	83901871	null						Not found	0	3.27103	6	1.89873	1.62866	4.73684	4.2328	4.66102
18	42385960	42386543	Pou4f3-001	Pou4f3	ENSMUSP00000025374	POU domain, class 4, transcription factor 3 [Source:MGI Symbol;Acc:MGI:102523]	+	CDS	downstream	8100	3.47826	1.96078	3.0303	0	0	3.50877	7.14286
5	136986562	136988270	Znhit1-001	Znhit1	ENSMUSP00000115929	zinc finger, HIT domain containing 1 [Source:MGI Symbol;Acc:MGI:1917353]	-	CDS	overlapping	0	3.5014	1.49813	1.21951	0	3.23383	2.49584	0.625
6	145933932	145934541	Sspn-001	Sspn	ENSMUSP00000032383	sarcospan [Source:MGI Symbol;Acc:MGI:1353511]	+	CDS	overlapping	0	4.7619	2.15054	1.08696	0	1.21951	2.7027	7.92079
8	84787643	84787998	Nfix-003	Nfix	ENSMUSP00000076005	nuclear factor I/X [Source:MGI Symbol;Acc:MGI:97311]	-	CDS	overlapping	0	93.0556	97.561	90.9091	92.1053	90.9091	100	90.9091
2	31655178	31655647	Prdm12-001	Prdm12	ENSMUSP00000109098	PR domain containing 12 [Source:MGI Symbol;Acc:MGI:2685844]	+	CDS	upstream	694	1.90476	3.63636	11.1111	3.84615	8.82353	5.66038	9.83606
7	44356709	44357336	Shank1-001	Shank1	ENSMUSP00000103571	SH3/ankyrin domain gene 1 [Source:MGI Symbol;Acc:MGI:3613677]	+	CDS	overlapping	0	4.44444	4.2735	2.66667	1.76991	5.45455	3.88349	3.05343
11	6273839	6275268	Tmed4-001	Tmed4	ENSMUSP00000004508	transmembrane emp24 protein transport domain containing 4 [Source:MGI Symbol;Acc:MGI:1915070]	-	CDS	overlapping	0	5.30035	4.24837	4.40882	2.41935	6.0423	3.96825	2.45536
2	93014174	93015889	Prdm11-001	Prdm11	ENSMUSP00000106905	PR domain containing 11 [Source:MGI Symbol;Acc:MGI:2685553]	-	CDS	downstream	291	18.1507	34.5794	18.2796	21.9388	26.5306	24.0223	17.6
9	21225167	21225570	Keap1-202	Keap1	ENSMUSP00000131029	kelch-like ECH-associated protein 1 [Source:MGI Symbol;Acc:MGI:1858732]	-	CDS	upstream	5132	0.60241	1.51515	3.93701	0	2.53165	3.26087	0
7	126780545	126780987	Ypel3-001	Ypel3	ENSMUSP00000037332	yippee-like 3 (Drosophila) [Source:MGI Symbol;Acc:MGI:1913340]	+	CDS	upstream	429	6.03448	5.69106	3.91061	2.51572	2.43902	6.28931	7.07071
10	87860073	87860457	Igf1-005	Igf1	ENSMUSP00000113905	insulin-like growth factor 1 [Source:MGI Symbol;Acc:MGI:96432]	+	CDS	overlapping	0	2.47934	1.96078	3.27869	1.53846	1.75439	10	3.2967
5	137530589	137531336	Gnb2-001	Gnb2	ENSMUSP00000031726	guanine nucleotide binding protein (G protein), beta 2 [Source:MGI Symbol;Acc:MGI:95784]	-	CDS	overlapping	0	2.52101	2.5	0.970874	0	5.76923	0	0.961538
17	47436094	47437492	1700001C19Rik-001	1700001C19Rik	ENSMUSP00000050873	RIKEN cDNA 1700001C19 gene [Source:MGI Symbol;Acc:MGI:1922712]	-	CDS	overlapping	0	5.02183	4.30108	5.78512	2.8777	4.03587	7	3.07692
15	64311679	64313351	Asap1-004	Asap1	ENSMUSP00000135643	ArfGAP with SH3 domain, ankyrin repeat and PH domain1 [Source:MGI Symbol;Acc:MGI:1342335]	-	CDS	overlapping	0	2.5788	5.09554	3.7037	2.04082	5.6962	4.85437	4.20561
9	59691597	59692153	Gramd2-004	Gramd2	ENSMUSP00000114530	GRAM domain containing 2 [Source:MGI Symbol;Acc:MGI:3528937]	+	CDS	overlapping	0	1.53846	6.66667	1.14943	1.1236	4.7619	3.22581	6.97674
9	57644605	57646202	null						Not found	0	1.10803	2.32558	0.546448	0	4.90196	2.83688	4
11	98313816	98314232	null						Not found	0	1.35135	3.7037	1.83486	0	1.88679	2.94118	0
10	61753008	61753629	H2afy2-001	H2afy2	ENSMUSP00000020283	H2A histone family, member Y2 [Source:MGI Symbol;Acc:MGI:3037658]	-	CDS	overlapping	0	0.406504	1.5625	0.900901	0	3	5.83942	20.7792
17	27121190	27121601	Itpr3-001	Itpr3	ENSMUSP00000038150	inositol 1,4,5-triphosphate receptor 3 [Source:MGI Symbol;Acc:MGI:96624]	+	CDS	overlapping	0	91.8367	92.7273	94.8276	89.899	85.3658	96.4286	96.8254
7	25281471	25283508	Cic-001	Cic	ENSMUSP00000132351	capicua homolog (Drosophila) [Source:MGI Symbol;Acc:MGI:1918972]	+	CDS	overlapping	0	1.71625	4.08654	3.97456	1.52838	3.46535	6.07735	4.74934
9	108078664	108079822	Mst1-001	Mst1	ENSMUSP00000035211	macrophage stimulating 1 (hepatocyte growth factor-like) [Source:MGI Symbol;Acc:MGI:96080]	+	CDS	downstream	657	3.9783	6.75106	5.3125	1.9802	2.51256	3	5.01792
4	43030694	43031770	Stoml2-001	Stoml2	ENSMUSP00000030169	stomatin (Epb7.2)-like 2 [Source:MGI Symbol;Acc:MGI:1913842]	-	CDS	overlapping	0	3.03738	3.81356	2.63158	0.320513	2.39044	1.32979	1.27119
2	118900646	118903243	null						Not found	0	4.78589	4.21053	4.56026	1.63934	1.36986	4.86486	2.90456
19	25409989	25410375	Kank1-001	Kank1	ENSMUSP00000042177	KN motif and ankyrin repeat domains 1 [Source:MGI Symbol;Acc:MGI:2147707]	+	CDS	overlapping	0	97.7273	97.6744	93.5897	93.5897	95.6522	94.898	93.6508
19	7266961	7269485	Rcor2-002	Rcor2	ENSMUSP00000114858	REST corepressor 2 [Source:MGI Symbol;Acc:MGI:1859854]	+	CDS	overlapping	0	4.09357	5.52486	0.280899	0.831025	1.43885	4.38872	5.14019
3	9832698	9834342	null						Not found	0	1.6129	4.6729	2.05479	1.18577	4.05405	5.07812	1.14504
4	106827483	106828558	null						Not found	0	4.0724	3.63636	3.29218	1.0929	1.53846	4.4586	7.57576
4	133518667	133519895	Gm17688-201	Gm17688	ENSMUSP00000128184	predicted gene, 17688 [Source:MGI Symbol;Acc:MGI:4937322]	-	CDS	upstream	8000	3.57782	5.52995	6.57143	4	7.44681	8.39161	12.1429
2	77170134	77170684	Ccdc141-008	Ccdc141	ENSMUSP00000128736	coiled-coil domain containing 141 [Source:MGI Symbol;Acc:MGI:1919735]	-	CDS	overlapping	0	2.5	0	2.04082	0	6.97674	0	0
17	46247417	46249032	Polr1c-001	Polr1c	ENSMUSP00000084252	polymerase (RNA) I polypeptide C [Source:MGI Symbol;Acc:MGI:103288]	-	CDS	overlapping	0	3.68609	4.44015	2.05392	1.98413	7.14286	4.06504	4.6683
4	138554677	138555142	null						Not found	0	8.08081	4.49438	11.2903	5.68182	6	10	6.25
5	114970493	114971064	Hnf1a-001	Hnf1a	ENSMUSP00000031535	HNF1 homeobox A [Source:MGI Symbol;Acc:MGI:98504]	-	CDS	overlapping	0	1.1976	3.44828	8.24742	6.45161	24.0741	6.74157	35.1852
11	119058010	119059115	null						Not found	0	2.44821	0.369004	2.37467	0.395257	6.29921	1.93237	1.14943
6	89643627	89644840	Txnrd3-001	Txnrd3	ENSMUSP00000000828	thioredoxin reductase 3 [Source:MGI Symbol;Acc:MGI:2386711]	+	CDS	overlapping	0	3.77358	3.92157	2.88462	0.746269	0.625	3.96825	3.5461
4	129541834	129542217	Hdac1-001	Hdac1	ENSMUSP00000099657	histone deacetylase 1 [Source:MGI Symbol;Acc:MGI:108086]	-	CDS	overlapping	0	1.17647	3.22581	1.85185	0	2.5641	2.5974	0
17	88596894	88597483	Klraq1-201	Klraq1	ENSMUSP00000048443	KLRAQ motif containing 1 [Source:MGI Symbol;Acc:MGI:1921075]	+	CDS	upstream	9181	6.84931	12.5	5.67376	6.73077	14.5631	5.46875	9.73451
15	79027488	79029201	H1f0-201	H1f0	ENSMUSP00000137309	H1 histone family, member 0 [Source:MGI Symbol;Acc:MGI:95893]	+	CDS	overlapping	0	3.03605	2.90323	3.42857	1.38408	4.77941	4.15512	2.26244
7	127016402	127017620	Gm20418-001	Gm20418	ENSMUSP00000134420	predicted gene 20418 [Source:MGI Symbol;Acc:MGI:5141883]	-	CDS	overlapping	0	3.48624	2.6699	3.03867	0.35461	2.74725	1.16959	1.07143
8	71684293	71684683	Jak3-004	Jak3	ENSMUSP00000105640	Janus kinase 3 [Source:MGI Symbol;Acc:MGI:99928]	+	CDS	overlapping	0	30.6306	46.3918	29.2683	32.6733	29.4737	38.9381	38.5965
15	76368429	76369917	Fam203a-201	Fam203a	ENSMUSP00000023213	family with sequence similarity 203, member A [Source:MGI Symbol;Acc:MGI:1930628]	+	CDS	overlapping	0	3.94737	4.83384	3.52941	1.34529	1.17647	4.56989	1.85615
X	8145138	8145954	Rbm3-005	Rbm3	ENSMUSP00000038964	RNA binding motif protein 3 [Source:MGI Symbol;Acc:MGI:1099460]	-	CDS	downstream	81	0.947867	1.27389	1.44928	0	6.09756	1.5544	1.48148
15	76456981	76458506	Bop1-201	Bop1	ENSMUSP00000023217	block of proliferation 1 [Source:MGI Symbol;Acc:MGI:1334460]	-	CDS	overlapping	0	2.09581	4.83092	3.77907	1.50754	3.82775	4.29448	4.31655
9	106418189	106418715	null						Not found	0	2.80899	3.44828	3.27869	1.08696	2.40964	4.7619	1.0101
15	89547306	89548997	Shank3-001	Shank3	ENSMUSP00000104932	SH3/ankyrin domain gene 3 [Source:MGI Symbol;Acc:MGI:1930016]	+	CDS	overlapping	0	9.10853	13.5889	9.72222	8.36237	6.61479	14.0351	15.1625
10	59503678	59504115	Ccdc109a-001	Ccdc109a	ENSMUSP00000020312	coiled-coil domain containing 109A [Source:MGI Symbol;Acc:MGI:3026965]	-	CDS	overlapping	0	3.47826	0	10.9756	1.51515	0	4.34783	8.43374
16	32430321	32431749	Tctex1d2-001	Tctex1d2	ENSMUSP00000014220	Tctex1 domain containing 2 [Source:MGI Symbol;Acc:MGI:1913311]	+	CDS	upstream	1518	1.82648	2.5641	2.71493	0.304878	2.10526	3.53698	2.27273
11	69394678	69395207	Cyb5d1-001	Cyb5d1	ENSMUSP00000059709	cytochrome b5 domain containing 1 [Source:MGI Symbol;Acc:MGI:2685586]	-	CDS	overlapping	0	3.35196	4.86111	2.89855	0.806452	2.57732	1.5625	1.875
8	47847250	47847685	Wwc2-201	Wwc2	ENSMUSP00000056121	WW, C2 and coiled-coil domain containing 2 [Source:MGI Symbol;Acc:MGI:1261872]	-	CDS	overlapping	0	92.0732	85.7143	89.3805	89.2308	91.0448	99.0654	95.9016
X	38252306	38252664	Fam70a-004	Fam70a	ENSMUSP00000086457	family with sequence similarity 70, member A [Source:MGI Symbol;Acc:MGI:3045722]	-	CDS	downstream	5	0	0	0	0	11.1111	0	0
7	4751903	4752266	Cox6b2-201	Cox6b2	ENSMUSP00000064988	cytochrome c oxidase subunit VIb polypeptide 2 [Source:MGI Symbol;Acc:MGI:3044182]	-	CDS	overlapping	0	6.59898	2.94118	4.29448	0.970874	2.12766	0	6.49351
19	25622192	25623267	Dmrt3-201	Dmrt3	ENSMUSP00000046812	doublesex and mab-3 related transcription factor 3 [Source:MGI Symbol;Acc:MGI:2449470]	+	CDS	overlapping	0	19.2405	27.7108	14.3345	18.8679	16.4179	27.7372	11.4833
6	134565948	134567564	Lrp6-001	Lrp6	ENSMUSP00000032322	low density lipoprotein receptor-related protein 6 [Source:MGI Symbol;Acc:MGI:1298218]	-	CDS	overlapping	0	1.33929	2.51572	1.45631	0	3.77358	2.01342	0.621118
6	140490992	140491349	Plekha5-201	Plekha5	ENSMUSP00000084904	pleckstrin homology domain containing, family A member 5 [Source:MGI Symbol;Acc:MGI:1923802]	+	CDS	overlapping	0	98.1818	97.7273	86.6667	90	85.4167	93.1034	96.5517
5	139585211	139585932	null						Not found	0	3.40909	2.08333	1.66113	2.89256	5.69948	12.6984	0.512821
8	71380181	71382989	Nr2f6-001	Nr2f6	ENSMUSP00000002466	nuclear receptor subfamily 2, group F, member 6 [Source:MGI Symbol;Acc:MGI:1352453]	-	CDS	overlapping	0	3.2032	6.14525	4.2654	2.73349	4.26065	6.875	2.64386
3	107759691	107760718	Csf1-004	Csf1	ENSMUSP00000113136	colony stimulating factor 1 (macrophage) [Source:MGI Symbol;Acc:MGI:1339753]	-	CDS	overlapping	0	1.78571	2.7027	2.8777	0	1.16279	2.51572	1.38889
X	49470400	49471004	Arhgap36-003	Arhgap36	ENSMUSP00000119757	Rho GTPase activating protein 36 [Source:MGI Symbol;Acc:MGI:1922654]	+	CDS	overlapping	0	0	0	0	0	8.33333	2.7027	3.57143
9	106684867	106686375	Tex264-201	Tex264	ENSMUSP00000044654	testis expressed gene 264 [Source:MGI Symbol;Acc:MGI:1096570]	-	CDS	downstream	2742	5.74713	6.52174	2.78884	3.04348	3.82979	7.33333	5.68182
17	26946259	26947275	Syngap1-201	Syngap1	ENSMUSP00000080038	synaptic Ras GTPase activating protein 1 homolog (rat) [Source:MGI Symbol;Acc:MGI:3039785]	+	CDS	overlapping	0	4.91803	7.14286	3.64583	5.88235	7.24638	17.4312	1.5748
1	39367211	39368894	Rpl31-203	Rpl31	ENSMUSP00000137631	ribosomal protein L31 [Source:MGI Symbol;Acc:MGI:2149632]	+	CDS	overlapping	0	3.5809	3.83275	2.40296	0.727273	2.06022	2.71669	1.56794
11	69088018	69089751	Vamp2-001	Vamp2	ENSMUSP00000021273	vesicle-associated membrane protein 2 [Source:MGI Symbol;Acc:MGI:1313277]	+	CDS	overlapping	0	12.6706	15.4506	11.4286	12.0773	12.2807	19.5122	13.7615
12	112177773	112178156	Kif26a-001	Kif26a	ENSMUSP00000119482	kinesin family member 26A [Source:MGI Symbol;Acc:MGI:2447072]	+	CDS	overlapping	0	95.6522	97.2973	91.4286	94.2029	97.561	100	90.3846
7	36679895	36680266	null						Not found	0	0	2.63158	3.44828	0	0	4.83871	1.44928
7	24207473	24207864	Zfp111-001	Zfp111	ENSMUSP00000083169	zinc finger protein 111 [Source:MGI Symbol;Acc:MGI:1929114]	-	CDS	downstream	401	5.67376	2.94118	1.66667	1.8018	7.31707	2.32558	6.18557
5	137501634	137503264	Pop7-002	Pop7	ENSMUSP00000106664	processing of precursor 7, ribonuclease P family, (S. cerevisiae) [Source:MGI Symbol;Acc:MGI:1921347]	-	CDS	overlapping	0	2.78926	2.72374	3.72168	0.865801	2.87611	3.10078	1.43198
11	3152002	3153970	Sfi1-020	Sfi1	ENSMUSP00000099178	Sfi1 homolog, spindle assembly associated (yeast) [Source:MGI Symbol;Acc:MGI:1926137]	-	CDS	overlapping	0	68.1145	68.1461	67.1274	64.7766	64.7837	66.585	65.1618
7	105810317	105811554	Mrpl17-001	Mrpl17	ENSMUSP00000117971	mitochondrial ribosomal protein L17 [Source:MGI Symbol;Acc:MGI:1351608]	-	CDS	overlapping	0	3.06604	2.83019	2.35602	0.293255	1.59744	2.47253	2.29008
8	46210168	46211598	Slc25a4-001	Slc25a4	ENSMUSP00000034049	solute carrier family 25 (mitochondrial carrier, adenine nucleotide translocator), member 4 [Source:MGI Symbol;Acc:MGI:1353495]	-	CDS	overlapping	0	3.0303	3.61446	2.7027	1.20846	2.90323	4.61538	3.18021
12	30002485	30002910	Pxdn-001	Pxdn	ENSMUSP00000113703	peroxidasin homolog (Drosophila) [Source:MGI Symbol;Acc:MGI:1916925]	+	CDS	overlapping	0	95.1219	98.4127	86.3636	92	97.4026	93.5185	92.1875
8	84845782	84847611	Calr-001	Calr	ENSMUSP00000003912	calreticulin [Source:MGI Symbol;Acc:MGI:88252]	-	CDS	overlapping	0	6.41509	7.54414	9.60307	7.02811	12.7358	9.63222	7.47664
9	90269967	90271078	Tbc1d2b-001	Tbc1d2b	ENSMUSP00000045413	TBC1 domain family, member 2B [Source:MGI Symbol;Acc:MGI:1914266]	-	CDS	overlapping	0	1.67064	3.47826	2.04918	0	2.12766	1.44231	1.77778
12	86836754	86837137	null						Not found	0	10.101	17.4603	6.06061	10.1449	14.2857	13.5802	14.0625
11	3172206	3172681	Sfi1-020	Sfi1	ENSMUSP00000099178	Sfi1 homolog, spindle assembly associated (yeast) [Source:MGI Symbol;Acc:MGI:1926137]	-	CDS	overlapping	0	36.5942	38.3096	37.557	34.588	36.263	34.9766	35.1131
13	49186719	49188451	Ninj1-001	Ninj1	ENSMUSP00000036740	ninjurin 1 [Source:MGI Symbol;Acc:MGI:1196617]	+	CDS	overlapping	0	7.36377	10.2236	10.0418	8.4507	13.7037	11.6766	14.5522
2	131178593	131180453	Cenpb-001	Cenpb	ENSMUSP00000086938	centromere protein B [Source:MGI Symbol;Acc:MGI:88376]	-	CDS	overlapping	0	5.77367	4.07725	5.11945	2.24033	3.9039	3.06604	2.62626
8	105518239	105519427	Hsd11b2-201	Hsd11b2	ENSMUSP00000034363	hydroxysteroid 11-beta dehydrogenase 2 [Source:MGI Symbol;Acc:MGI:104720]	+	CDS	overlapping	0	2.04545	0.666667	1.0989	0.537634	6.77966	2.82486	2.01005
2	151493986	151494856	Nsfl1c-001	Nsfl1c	ENSMUSP00000086542	NSFL1 (p97) cofactor (p47) [Source:MGI Symbol;Acc:MGI:3042273]	+	CDS	overlapping	0	2.07852	0	0	0	8.64865	0	0
17	32392094	32392837	Rasal3-001	Rasal3	ENSMUSP00000064084	RAS protein activator like 3 [Source:MGI Symbol;Acc:MGI:2444128]	-	CDS	overlapping	0	11.0837	11.3122	17.3333	11.6883	13.2353	16.1972	28.8591
9	48896217	48896600	Htr3a-201	Htr3a	ENSMUSP00000003826	5-hydroxytryptamine (serotonin) receptor 3A [Source:MGI Symbol;Acc:MGI:96282]	-	CDS	upstream	3092	13.4146	5.49451	4.25532	10.6061	21.9512	18.6046	17.0732
11	95150367	95151214	Dlx4-001	Dlx4	ENSMUSP00000021241	distal-less homeobox 4 [Source:MGI Symbol;Acc:MGI:94904]	-	CDS	downstream	4886	14.375	17.4556	14.7959	12.9921	9.45946	19.5584	15.2027
19	59466980	59467748	Emx2-001	Emx2	ENSMUSP00000053361	empty spiracles homolog 2 (Drosophila) [Source:MGI Symbol;Acc:MGI:95388]	+	CDS	upstream	2933	1.3986	0	1.5544	0.30581	6.34921	2.90909	5.09091
8	70765729	70766535	Ifi30-201	Ifi30	ENSMUSP00000034299	interferon gamma inducible protein 30 [Source:MGI Symbol;Acc:MGI:2137648]	-	CDS	overlapping	0	1.46199	5.47264	4.31034	2.25989	5.11628	5.59441	1.72414
3	95904568	95904960	Car14-001	Car14	ENSMUSP00000036983	carbonic anhydrase 14 [Source:MGI Symbol;Acc:MGI:1344341]	-	CDS	downstream	194	4.08163	0	0	0	6.52174	0	0
10	81174605	81175225	Eef2-201	Eef2	ENSMUSP00000046101	eukaryotic translation elongation factor 2 [Source:MGI Symbol;Acc:MGI:95288]	+	CDS	downstream	1502	4.15648	6.18557	3.97554	2.06186	4.54545	2.04082	7.92079
12	110991411	110991905	null						Not found	0	2.38095	0	2.7027	0	4	1.49254	0
11	88348712	88349075	Msi2-001	Msi2	ENSMUSP00000103542	Musashi homolog 2 (Drosophila) [Source:MGI Symbol;Acc:MGI:1923876]	-	CDS	overlapping	0	98.9899	98.6301	94.3396	93.1818	92.8571	91.6667	97.0588
8	34455434	34455802	null						Not found	0	6.30631	15.2941	2.46914	8.4507	9.82143	18.9189	28.5714
13	35188933	35189461	null						Not found	0	14.5946	20.4545	12.0482	12.1495	8	16.1905	19.7674
8	126978973	126979546	Rbm34-201	Rbm34	ENSMUSP00000048450	RNA binding motif protein 34 [Source:MGI Symbol;Acc:MGI:1098653]	-	CDS	downstream	7934	1.09489	1.95122	0.70922	0	5.26316	1.51515	3.07692
14	60756285	60756663	Spata13-001	Spata13	ENSMUSP00000123928	spermatogenesis associated 13 [Source:MGI Symbol;Acc:MGI:104838]	+	CDS	overlapping	0	89.7059	92.5	90.9091	88.7097	93.2432	87.6923	88.8889
8	128654463	128654872	null						Not found	0	1.49254	0	3.57143	0	3.44828	1.92308	2
2	33430392	33431779	Zbtb34-001	Zbtb34	ENSMUSP00000108783	zinc finger and BTB domain containing 34 [Source:MGI Symbol;Acc:MGI:2685195]	-	CDS	downstream	2260	2.1164	1.80505	1.62866	0.34965	1.94553	4.68227	0
16	55966251	55967018	Rpl24-001	Rpl24	ENSMUSP00000023269	ribosomal protein L24 [Source:MGI Symbol;Acc:MGI:1915443]	+	CDS	overlapping	0	4.34783	1.96078	2.6616	0.537634	0.930233	3.2	1.94175
17	35051256	35051698	Clic1-001	Clic1	ENSMUSP00000007257	chloride intracellular channel 1 [Source:MGI Symbol;Acc:MGI:2148924]	+	CDS	overlapping	0	3.40909	3.15789	4.05405	1.96078	6.89655	2.66667	0
1	75458256	75458976	Accn4-002	Accn4	ENSMUSP00000109207	amiloride-sensitive cation channel 4, pituitary [Source:MGI Symbol;Acc:MGI:2652846]	+	CDS	overlapping	0	3.84615	1.06383	0.495049	0.549451	3.44828	4.2735	2.43902
17	28879798	28880525	Pnpla1-001	Pnpla1	ENSMUSP00000110385	patatin-like phospholipase domain containing 1 [Source:MGI Symbol;Acc:MGI:3617850]	+	CDS	overlapping	0	7.19424	9.62567	4.86486	6.04027	9	9.88372	7.14286
X	169993180	169993538	Mid1-010	Mid1	ENSMUSP00000107735	midline 1 [Source:MGI Symbol;Acc:MGI:1100537]	+	CDS	upstream	3969	91.6667	90.9091	77.7778	75	75	50	75
7	116236876	116238148	null						Not found	0	2.0202	5.57769	2.75229	0.909091	1.27389	3.26531	2.17391
8	123628758	123629549	Gm20388-001	Gm20388	ENSMUSP00000118564	predicted gene 20388 [Source:MGI Symbol;Acc:MGI:5141853]	+	CDS	overlapping	0	3.20856	4.70588	5.64516	2.32558	3.19149	5.20833	12.5
1	184734475	184734846	Hlx-002	Hlx	ENSMUSP00000134728	H2.0-like homeobox [Source:MGI Symbol;Acc:MGI:96109]	-	CDS	downstream	2334	1.31579	3.44828	0	0	3.84615	1.66667	9.7561
4	133200297	133200703	Wasf2-001	Wasf2	ENSMUSP00000081263	WAS protein family, member 2 [Source:MGI Symbol;Acc:MGI:1098641]	+	CDS	upstream	4423	3.2967	2.5641	4.28571	5.55556	27.907	0	24.3902
11	5706897	5707985	Mrps24-001	Mrps24	ENSMUSP00000119535	mitochondrial ribosomal protein S24 [Source:MGI Symbol;Acc:MGI:1928142]	-	CDS	overlapping	0	1.88679	0	2.73973	0	1.47783	4.16667	0
7	27155928	27156280	Cyp2t4-201	Cyp2t4	ENSMUSP00000126779	cytochrome P450, family 2, subfamily t, polypeptide 4 [Source:MGI Symbol;Acc:MGI:2686296]	+	CDS	overlapping	0	8.33333	13.6752	12.9032	14.876	20	29.7297	71.1111
9	111270916	111272843	Mlh1-001	Mlh1	ENSMUSP00000035079	mutL homolog 1 (E. coli) [Source:MGI Symbol;Acc:MGI:101938]	-	CDS	overlapping	0	3.0176	1.96464	2.54957	0.421348	1.6129	3.20427	2.30906
11	96277304	96277698	Hoxb9-001	Hoxb9	ENSMUSP00000000010	homeobox B9 [Source:MGI Symbol;Acc:MGI:96190]	+	CDS	upstream	2445	1.2987	2.53165	1.13636	0	2.53165	2.71739	0.735294
16	5473491	5473868	null						Not found	0	0.900901	4.7619	0	0	2.7027	1.81818	1.63934
11	88973646	88974771	Coil-003	Coil	ENSMUSP00000119450	coilin [Source:MGI Symbol;Acc:MGI:104842]	+	CDS	overlapping	0	1.85874	3.16901	2.26629	0.952381	3.10078	4.51128	2.2508
4	141419378	141419778	Hspb7-001	Hspb7	ENSMUSP00000099544	heat shock protein family, member 7 (cardiovascular) [Source:MGI Symbol;Acc:MGI:1352494]	+	CDS	downstream	2007	93.0556	93.1034	95.082	91.3793	94.4444	91.3043	94.1176
14	55853806	55854553	Nynrin-201	Nynrin	ENSMUSP00000098098	NYN domain and retroviral integrase containing [Source:MGI Symbol;Acc:MGI:2652872]	+	CDS	overlapping	0	0.581395	0	2.6087	0	4.28571	2.5641	5.04202
7	80024488	80025653	null						Not found	0	1.26984	3.2967	2.16216	0	1.0101	2.29885	0
4	151088559	151089079	Camta1-006	Camta1	ENSMUSP00000101295	calmodulin binding transcription activator 1 [Source:MGI Symbol;Acc:MGI:2140230]	-	CDS	overlapping	0	96.4912	95	87.9121	91.2088	90	96.6667	87.6543
6	47044610	47045170	Cntnap2-001	Cntnap2	ENSMUSP00000110288	contactin associated protein-like 2 [Source:MGI Symbol;Acc:MGI:1914047]	+	CDS	overlapping	0	0	0	0	0	10	0	0
9	96536781	96537328	Rasa2-001	Rasa2	ENSMUSP00000034984	RAS p21 protein activator 2 [Source:MGI Symbol;Acc:MGI:2149960]	-	CDS	upstream	5117	0	0	0	1.81818	17.6471	1.40845	25.4902
11	73047562	73048779	1200014J11Rik-001	1200014J11Rik	ENSMUSP00000021135	RIKEN cDNA 1200014J11 gene [Source:MGI Symbol;Acc:MGI:1914124]	+	CDS	overlapping	0	4.02844	5.05051	3.31492	1.52439	1.45985	3.7123	2.5
5	119841610	119842081	Tbx5-201	Tbx5	ENSMUSP00000018407	T-box 5 [Source:MGI Symbol;Acc:MGI:102541]	+	CDS	overlapping	0	4.78723	5.26316	5.55556	2.46914	6.66667	0	1.65289
5	118061134	118061732	Tesc-001	Tesc	ENSMUSP00000031304	tescalcin [Source:MGI Symbol;Acc:MGI:1930803]	+	CDS	overlapping	0	92.5134	96.3768	94.3548	93.4959	96.5278	97.6048	94.4785
7	141467045	141468021	Efcab4a-001	Efcab4a	ENSMUSP00000055899	EF-hand calcium binding domain 4A [Source:MGI Symbol;Acc:MGI:2446129]	+	CDS	upstream	822	1.51057	0.507614	2.71739	0	3.59712	1.5625	0
4	134496611	134497331	Paqr7-001	Paqr7	ENSMUSP00000080240	progestin and adipoQ receptor family member VII [Source:MGI Symbol;Acc:MGI:1919154]	+	CDS	downstream	9503	5.4902	12.3077	5.20833	5.55556	7.40741	7.25806	9.30232
4	133751949	133755124	Arid1a-001	Arid1a	ENSMUSP00000122354	AT rich interactive domain 1A (SWI-like) [Source:MGI Symbol;Acc:MGI:1935147]	-	CDS	overlapping	0	4.46602	4.6595	4.5977	3.36538	4.09836	8.88889	4.90798
X	74372969	74373389	Slc10a3-004	Slc10a3	ENSMUSP00000109784	solute carrier family 10 (sodium/bile acid cotransporter family), member 3 [Source:MGI Symbol;Acc:MGI:95048]	-	CDS	downstream	2097	0	0	0	0	8.33333	1.53846	0
2	120153670	120155085	Ehd4-001	Ehd4	ENSMUSP00000028755	EH-domain containing 4 [Source:MGI Symbol;Acc:MGI:1919619]	-	CDS	overlapping	0	3.05603	2.43902	3.36391	0.552486	1.28755	2.47253	3.39943
4	117911929	117912432	Ipo13-001	Ipo13	ENSMUSP00000035989	importin 13 [Source:MGI Symbol;Acc:MGI:2385205]	-	CDS	overlapping	0	94.6602	97.7011	93.6508	92.3077	91.5254	93.8461	93.038
17	26507470	26509123	Dusp1-001	Dusp1	ENSMUSP00000025025	dual specificity phosphatase 1 [Source:MGI Symbol;Acc:MGI:105120]	-	CDS	overlapping	0	2.35294	1.45396	2.58621	0.488998	3.02115	2.87081	0.669643
2	158794293	158795509	Dhx35-003	Dhx35	ENSMUSP00000105104	DEAH (Asp-Glu-Ala-His) box polypeptide 35 [Source:MGI Symbol;Acc:MGI:1918965]	+	CDS	overlapping	0	3.85356	1.63399	3.96601	1.82648	6.55738	2.9316	3.04182
6	31398551	31399955	Mkln1-001	Mkln1	ENSMUSP00000026699	muskelin 1, intracellular mediator containing kelch motifs [Source:MGI Symbol;Acc:MGI:1351638]	+	CDS	overlapping	0	2.27273	2.02703	0.995025	0	2.45098	2.05128	0.409836
13	90922788	90923889	Rps23-201	Rps23	ENSMUSP00000054490	ribosomal protein S23 [Source:MGI Symbol;Acc:MGI:1913725]	+	CDS	overlapping	0	2.24719	1.6129	1.18577	0	1.53846	3.21101	1.6129
13	14062743	14065266	Arid4b-002	Arid4b	ENSMUSP00000118687	AT rich interactive domain 4B (RBP1-like) [Source:MGI Symbol;Acc:MGI:2137512]	+	CDS	overlapping	0	4.26439	2.08955	3.41615	1.56658	1.74927	6.10526	2.69461
7	4792578	4793790	Rpl28-001	Rpl28	ENSMUSP00000032597	ribosomal protein L28 [Source:MGI Symbol;Acc:MGI:101839]	+	CDS	overlapping	0	1.64093	1.44404	2.9703	0.238095	1.47059	3.44828	2.28833
10	80147838	80151590	Midn-002	Midn	ENSMUSP00000097091	midnolin [Source:MGI Symbol;Acc:MGI:1890222]	+	CDS	overlapping	0	2.42915	4.34084	2.13004	0.401606	1.52964	1.31579	1.67504
19	5116982	5118810	Klc2-001	Klc2	ENSMUSP00000025798	kinesin light chain 2 [Source:MGI Symbol;Acc:MGI:107953]	-	CDS	overlapping	0	7.34824	11.1486	9.21986	9.36556	13.3562	15.4822	10.6557
2	27009671	27010665	5930434B04Rik-002	5930434B04Rik	ENSMUSP00000109640	RIKEN cDNA 5930434B04 gene [Source:MGI Symbol;Acc:MGI:1924317]	+	CDS	overlapping	0	2.34192	5.07614	2.43902	1.02564	1.18343	3.81356	1.96078
5	115730624	115733150	Ccdc64-001	Ccdc64	ENSMUSP00000053547	coiled-coil domain containing 64 [Source:MGI Symbol;Acc:MGI:1922915]	-	CDS	overlapping	0	4.8052	6.27306	2.43363	3.22581	3.91566	8.42391	7.04698
12	112129850	112131486	Aspg-201	Aspg	ENSMUSP00000078369	asparaginase homolog (S. cerevisiae) [Source:MGI Symbol;Acc:MGI:2144822]	+	CDS	upstream	3105	1.10935	3.56083	1.875	0.403226	3.19149	1.99005	2.30548
3	8963894	8964352	Tpd52-001	Tpd52	ENSMUSP00000112830	tumor protein D52 [Source:MGI Symbol;Acc:MGI:107749]	-	CDS	overlapping	0	1.33333	0	1.69492	0	6.66667	0	18.1818
5	38560513	38562283	Wdr1-201	Wdr1	ENSMUSP00000005234	WD repeat domain 1 [Source:MGI Symbol;Acc:MGI:1337100]	-	CDS	overlapping	0	1.93705	0.675676	1.16732	0.529101	5.43478	3.11111	0.621118
11	116130159	116131325	Trim65-003	Trim65	ENSMUSP00000102048	tripartite motif-containing 65 [Source:MGI Symbol;Acc:MGI:2442815]	-	CDS	overlapping	0	1.15774	1.60256	2.38569	0.285714	4.11523	1.82927	0.307692
4	118172897	118173295	Kdm4a-001	Kdm4a	ENSMUSP00000102014	lysine (K)-specific demethylase 4A [Source:MGI Symbol;Acc:MGI:2446210]	-	CDS	overlapping	0	95	96.8421	97.4359	91.6667	87.7778	90.9091	86.4407
14	57910508	57910984	Efha1-201	Efha1	ENSMUSP00000022543	EF hand domain family A1 [Source:MGI Symbol;Acc:MGI:1915764]	-	CDS	upstream	6284	2.17391	1.37931	0.657895	0	2.29008	3.10559	2.17391
6	92705682	92706516	Prickle2-201	Prickle2	ENSMUSP00000032093	prickle homolog 2 (Drosophila) [Source:MGI Symbol;Acc:MGI:1925144]	-	CDS	overlapping	0	1.5544	2.5	3.92157	0	0	1.6129	0
7	44868320	44870381	Ptov1-001	Ptov1	ENSMUSP00000035281	prostate tumor over expressed gene 1 [Source:MGI Symbol;Acc:MGI:1933946]	-	CDS	overlapping	0	5.51948	4.31965	6.23441	2.86738	4.45545	3.38462	3.84615
10	77901817	77903523	Lrrc3-001	Lrrc3	ENSMUSP00000059570	leucine rich repeat containing 3 [Source:MGI Symbol;Acc:MGI:2447899]	-	CDS	downstream	217	2.07972	4.24242	2.88714	1.14943	2.83912	3.27103	4.34783
17	35909689	35910276	Atat1-001	Atat1	ENSMUSP00000056383	alpha tubulin acetyltransferase 1 [Source:MGI Symbol;Acc:MGI:1913869]	-	CDS	overlapping	0	4.12979	2.40964	2.05479	0	0.934579	0	1.05263
8	25440681	25441140	null						Not found	0	3.27869	6.25	0	0	0	0	0
11	69415752	69416106	Dnahc2-001	Dnahc2	ENSMUSP00000047329	dynein, axonemal, heavy chain 2 [Source:MGI Symbol;Acc:MGI:107731]	-	CDS	upstream	4887	0	9.52381	0	0	0	0	0
7	44427772	44428132	null						Not found	0	34.6939	28.5714	33.3333	30.303	37.5	26.9231	24.3243
7	141476232	141476828	Polr2l-001	Polr2l	ENSMUSP00000043204	polymerase (RNA) II (DNA directed) polypeptide L [Source:MGI Symbol;Acc:MGI:1913741]	-	CDS	downstream	1110	2.5641	0	4	0	0	2.94118	7.31707
11	5740498	5741622	Urgcp-003	Urgcp	ENSMUSP00000091053	upregulator of cell proliferation [Source:MGI Symbol;Acc:MGI:1919296]	-	CDS	overlapping	0	0.341297	2.05479	2.5641	0	1.75439	2.7907	1.19048
15	80254726	80256453	Atf4-201	Atf4	ENSMUSP00000105234	activating transcription factor 4 [Source:MGI Symbol;Acc:MGI:88096]	+	CDS	overlapping	0	3.03738	3.47705	4	2.72	7.63158	4.94881	2.39774
11	97338653	97339334	Gpr179-002	Gpr179	ENSMUSP00000091474	G protein-coupled receptor 179 [Source:MGI Symbol;Acc:MGI:2443409]	-	CDS	overlapping	0	0	3.47222	3.10881	2.22222	8.08823	5.92593	19.4915
15	88818764	88820625	Creld2-201	Creld2	ENSMUSP00000024042	cysteine-rich with EGF-like domains 2 [Source:MGI Symbol;Acc:MGI:1923987]	+	CDS	overlapping	0	2.56696	4.80769	1.1236	0.8	2.7027	2.27743	2.07101
3	107331864	107334529	Rbm15-201	Rbm15	ENSMUSP00000054424	RNA binding motif protein 15 [Source:MGI Symbol;Acc:MGI:2443205]	-	CDS	overlapping	0	3.37525	3.73945	3.07377	1.61871	4.75059	2.61959	2.91715
17	56183258	56184308	D17Wsu104e-001	D17Wsu104e	ENSMUSP00000019723	DNA segment, Chr 17, Wayne State University 104, expressed [Source:MGI Symbol;Acc:MGI:2156020]	-	CDS	overlapping	0	2.03804	3.05343	1.19658	0.492611	4.14201	1.48515	1.78571
12	117159405	117159939	Ptprn2-201	Ptprn2	ENSMUSP00000064046	protein tyrosine phosphatase, receptor type, N polypeptide 2 [Source:MGI Symbol;Acc:MGI:107418]	+	CDS	overlapping	0	3.14961	1.66667	0	0	0	4.63576	10.0917
19	6496995	6499040	Nrxn2-001	Nrxn2	ENSMUSP00000109089	neurexin II [Source:MGI Symbol;Acc:MGI:1096362]	+	CDS	overlapping	0	6.64062	8.54701	6.94444	6.54206	12.2699	7.75194	12.7273
2	93180042	93180888	null						Not found	0	6.96517	2.88462	5.96026	5.71429	11.2782	10.9244	2.63158
6	47877220	47878537	Zfp282-001	Zfp282	ENSMUSP00000053643	zinc finger protein 282 [Source:MGI Symbol;Acc:MGI:2141413]	+	CDS	overlapping	0	3.44828	4.2471	2.82353	0.97561	2.39234	1.39535	2.69058
17	28133240	28133629	Scube3-001	Scube3	ENSMUSP00000038366	signal peptide, CUB domain, EGF-like 3 [Source:MGI Symbol;Acc:MGI:3045253]	+	CDS	downstream	8897	8.82353	1.28205	1.21212	1.05263	0	3.37079	0
17	56472293	56473640	null						Not found	0	3.79213	4.82759	4.98866	3.74332	10.2167	4.30108	6.12245
15	81235403	81235985	Mchr1-201	Mchr1	ENSMUSP00000126191	melanin-concentrating hormone receptor 1 [Source:MGI Symbol;Acc:MGI:2180756]	+	CDS	overlapping	0	2.67857	0.990099	1.27389	0	3.52941	0.925926	0.763359
9	103007691	103009112	Slco2a1-201	Slco2a1	ENSMUSP00000035148	solute carrier organic anion transporter family, member 2a1 [Source:MGI Symbol;Acc:MGI:1346021]	+	CDS	overlapping	0	3.18841	0	2.27273	0.52356	3.6036	2.94118	1.5625
8	120488664	120490293	Gm20388-001	Gm20388	ENSMUSP00000118564	predicted gene 20388 [Source:MGI Symbol;Acc:MGI:5141853]	+	CDS	overlapping	0	2.68542	3.07692	4.3609	1.42566	2.39521	3.9916	1.85567
11	61578668	61580187	null						Not found	0	3.58974	5.22088	5.33333	6.31229	14.9533	11.8227	6
7	97453242	97453688	Kctd14-001	Kctd14	ENSMUSP00000060557	potassium channel tetramerisation domain containing 14 [Source:MGI Symbol;Acc:MGI:1289222]	+	CDS	downstream	1236	2.15827	1.31579	3.92157	0	1.96078	0	0
11	96261371	96262011	Gm53-001	Gm53	ENSMUSP00000119642	predicted gene 53 [Source:MGI Symbol;Acc:MGI:2684899]	+	CDS	overlapping	0	1.99336	4.92958	1.92308	1.0582	2.1164	3.65854	4.58015
5	139610809	139611253	null						Not found	0	88.8889	90.9091	91.0569	89.7436	92.5926	94.5946	89.6552
12	109399635	109400024	null						Not found	0	1.86916	1.40845	0	0	0	6.04027	4.45545
12	113097297	113099514	Mta1-001	Mta1	ENSMUSP00000009099	metastasis associated 1 [Source:MGI Symbol;Acc:MGI:2150037]	+	CDS	overlapping	0	14.6067	17.3913	15.7303	15.5556	12.6984	26.6667	12.8049
X	93296969	93297696	Arx-001	Arx	ENSMUSP00000049039	aristaless related homeobox [Source:MGI Symbol;Acc:MGI:1097716]	+	CDS	overlapping	0	0	0	0	0	9.30232	0	1.0989
14	61056395	61056865	null						Not found	0	3.19149	3.125	4.7619	1.88679	1.14943	6.49351	5.49451
7	80587264	80587768	Crtc3-001	Crtc3	ENSMUSP00000113540	CREB regulated transcription coactivator 3 [Source:MGI Symbol;Acc:MGI:1917711]	-	CDS	upstream	1975	69.5652	61.7647	78.4314	65.7143	45.0704	83.0189	66.6667
2	31082613	31083210	Fnbp1-001	Fnbp1	ENSMUSP00000109190	formin binding protein 1 [Source:MGI Symbol;Acc:MGI:109606]	-	CDS	overlapping	0	90.7104	96.0227	91.3907	91.7647	96.5909	93.3775	86.6667
11	69133897	69134761	Aloxe3-001	Aloxe3	ENSMUSP00000021268	arachidonate lipoxygenase 3 [Source:MGI Symbol;Acc:MGI:1345140]	+	CDS	overlapping	0	1.51515	3.46535	1.76678	0	1.41844	1.0929	0.497512
12	3805816	3808956	null						Not found	0	6.01336	4.08163	5.95238	3.48259	6.12245	4.47154	4.329
17	83812159	83812589	Mta3-001	Mta3	ENSMUSP00000068931	metastasis associated 3 [Source:MGI Symbol;Acc:MGI:2151172]	+	CDS	overlapping	0	90.1316	95.7265	92.7928	92	97.4359	93.1034	93.6842
17	46496483	46497364	BC048355-201	BC048355	ENSMUSP00000045283	cDNA sequence BC048355 [Source:MGI Symbol;Acc:MGI:3039376]	+	CDS	overlapping	0	1.56951	2.34899	3.1941	0.77821	2.24719	3.71901	0.823045
5	144845151	144845747	Trrap-001	Trrap	ENSMUSP00000098035	transformation/transcription domain-associated protein [Source:MGI Symbol;Acc:MGI:2153272]	+	CDS	overlapping	0	95.5556	92.9688	92.1053	91.1917	91.3043	93.2039	93.5897
15	102949625	102950151	Hoxc11-001	Hoxc11	ENSMUSP00000001701	homeobox C11 [Source:MGI Symbol;Acc:MGI:96193]	+	CDS	downstream	4375	2.89256	0.483092	3.28947	1.0582	2.51572	5.28846	2.34375
8	84686709	84688136	Trmt1-003	Trmt1	ENSMUSP00000105390	TRM1 tRNA methyltransferase 1 homolog (S. cerevisiae) [Source:MGI Symbol;Acc:MGI:1289155]	+	CDS	downstream	1179	1.5748	1.8018	2.94118	0	2.85714	0	3.16456
19	7182427	7182906	Macrod1-201	Macrod1	ENSMUSP00000039507	MACRO domain containing 1 [Source:MGI Symbol;Acc:MGI:2147583]	+	CDS	overlapping	0	1.63043	0	2.5	0	1.69492	3.33333	9.7561
17	25187763	25189767	Unkl-002	Unkl	ENSMUSP00000039670	unkempt-like (Drosophila) [Source:MGI Symbol;Acc:MGI:1921404]	+	CDS	overlapping	0	2.19207	2.30415	4.70588	1.53846	3.19149	4.41558	2.35849
8	111055991	111057504	Aars-001	Aars	ENSMUSP00000034441	alanyl-tRNA synthetase [Source:MGI Symbol;Acc:MGI:2384560]	+	CDS	upstream	787	2.33503	2.0649	3.47395	1.18203	2.7027	4.44444	2.95567
X	95166349	95166711	Arhgef9-007	Arhgef9	ENSMUSP00000109516	CDC42 guanine nucleotide exchange factor (GEF) 9 [Source:MGI Symbol;Acc:MGI:2442233]	-	CDS	overlapping	0	0	0	9.09091	0	0	0	0
4	124741600	124741956	Inpp5b-001	Inpp5b	ENSMUSP00000092375	inositol polyphosphate-5-phosphatase B [Source:MGI Symbol;Acc:MGI:103257]	+	CDS	downstream	578	1.2987	1.6	1.02041	0	0	5.15464	0
10	42274300	42278843	Foxo3-001	Foxo3	ENSMUSP00000101141	forkhead box O3 [Source:MGI Symbol;Acc:MGI:1890081]	-	CDS	overlapping	0	2.37849	2.37826	2.71186	0.79023	3.5533	2.00191	1.80361
15	76639310	76640186	Tonsl-001	Tonsl	ENSMUSP00000129597	tonsoku-like, DNA repair protein [Source:MGI Symbol;Acc:MGI:1919999]	-	CDS	overlapping	0	2.46914	4.10959	1.08303	0.389105	0.699301	2.6455	0.561798
4	155092900	155093311	Morn1-002	Morn1	ENSMUSP00000116794	MORN repeat containing 1 [Source:MGI Symbol;Acc:MGI:1924116]	+	CDS	overlapping	0	95.9596	97.1831	91.579	91.6667	95.4545	87.1795	92.6471
3	108017319	108018307	Gstm1-001	Gstm1	ENSMUSP00000004140	glutathione S-transferase, mu 1 [Source:MGI Symbol;Acc:MGI:95860]	-	CDS	overlapping	0	1.34409	2.87356	1.59574	0	2.36686	0.840336	0.591716
18	38239025	38240075	null						Not found	0	6.37255	1.97368	4.71698	2.7027	2.06897	7.38916	7.88177
12	109393729	109394181	null						Not found	0	10.6383	12.5	2.89855	7.95455	14.8936	7.84314	9.09091
19	6389491	6390235	Pygm-001	Pygm	ENSMUSP00000047564	muscle glycogen phosphorylase [Source:MGI Symbol;Acc:MGI:97830]	+	CDS	overlapping	0	15.3488	19.7183	12.5581	14.0244	11.9658	19.5266	18
15	77905207	77905722	Txn2-006	Txn2	ENSMUSP00000133548	thioredoxin 2 [Source:MGI Symbol;Acc:MGI:1929468]	-	CDS	upstream	9678	6.64062	1.42857	0	2.08333	9.09091	2.24719	8
5	28170852	28171421	En2-001	En2	ENSMUSP00000036761	engrailed 2 [Source:MGI Symbol;Acc:MGI:95390]	+	CDS	upstream	417	10.0629	4.05405	7.14286	5.20833	7.01754	6.73077	7.52688
11	32000217	32000682	Nsg2-001	Nsg2	ENSMUSP00000020537	neuron specific gene family member 2 [Source:MGI Symbol;Acc:MGI:1202070]	+	CDS	downstream	1070	1.06383	3.84615	1.26582	0	0	2.77778	0
16	22119393	22119929	Igf2bp2-001	Igf2bp2	ENSMUSP00000097629	insulin-like growth factor 2 mRNA binding protein 2 [Source:MGI Symbol;Acc:MGI:1890358]	-	CDS	overlapping	0	44.0945	63.2653	56.7568	59.375	67.2131	74.4898	68
4	129810675	129811192	null						Not found	0	0	0	0	0	5.43478	3.48837	4.47761
17	30901359	30902397	Glp1r-201	Glp1r	ENSMUSP00000110221	glucagon-like peptide 1 receptor [Source:MGI Symbol;Acc:MGI:99571]	+	CDS	overlapping	0	8.78661	5.09554	4.51977	5.14286	6.60377	9.61538	15.3846
5	30111096	30111580	Fam59b-001	Fam59b	ENSMUSP00000054208	family with sequence similarity 59, member B [Source:MGI Symbol;Acc:MGI:2685290]	+	CDS	overlapping	0	21.4286	21.1765	26.5823	21.3333	29.0698	17.3077	25.7576
13	86046162	86047044	Cox7c-001	Cox7c	ENSMUSP00000115419	cytochrome c oxidase, subunit VIIc [Source:MGI Symbol;Acc:MGI:103226]	-	CDS	overlapping	0	0	4.30622	1.44928	0.323625	0.930233	3.81356	0
3	144201711	144202761	Lmo4-001	Lmo4	ENSMUSP00000113840	LIM domain only 4 [Source:MGI Symbol;Acc:MGI:109360]	-	CDS	overlapping	0	1.45985	1.12994	3.36134	0	1.25	1.66667	0
11	50371359	50371832	Hnrnph1-005	Hnrnph1	ENSMUSP00000104770	heterogeneous nuclear ribonucleoprotein H1 [Source:MGI Symbol;Acc:MGI:1891925]	+	CDS	downstream	6499	1.17647	0	3.37079	0	2.08333	2.22222	3.65854
11	5061026	5062581	Gas2l1-003	Gas2l1	ENSMUSP00000043709	growth arrest-specific 2 like 1 [Source:MGI Symbol;Acc:MGI:1926176]	-	CDS	overlapping	0	6.48379	10.7143	6.86695	8.75	19.1919	9.3458	10
10	70096379	70098376	Ccdc6-001	Ccdc6	ENSMUSP00000123374	coiled-coil domain containing 6 [Source:MGI Symbol;Acc:MGI:1923801]	+	CDS	overlapping	0	1.07239	1.17647	2.12766	0	1.86047	2.5641	1.21951
8	72219458	72220273	Fam32a-201	Fam32a	ENSMUSP00000003123	family with sequence similarity 32, member A [Source:MGI Symbol;Acc:MGI:1915172]	+	CDS	overlapping	0	2.83401	1.99203	1.25392	0.966184	2.36967	5.17241	0.561798
11	4134587	4136083	Rnf215-001	Rnf215	ENSMUSP00000003677	ring finger protein 215 [Source:MGI Symbol;Acc:MGI:1918923]	+	CDS	overlapping	0	3.32594	3.33333	4.16667	3.27273	9.50226	4.82456	8.15451
2	169632608	169633216	Tshz2-001	Tshz2	ENSMUSP00000104787	teashirt zinc finger family member 2 [Source:MGI Symbol;Acc:MGI:2153084]	+	CDS	downstream	524	0	0	3.22581	0	5.55556	0	20
6	125690271	125690744	Ano2-001	Ano2	ENSMUSP00000125303	anoctamin 2 [Source:MGI Symbol;Acc:MGI:2387214]	+	CDS	overlapping	0	2.72727	1.53846	8.33333	5.6338	20	4.34783	1.40845
7	144581540	144582834	Fadd-001	Fadd	ENSMUSP00000033394	Fas (TNFRSF6)-associated via death domain [Source:MGI Symbol;Acc:MGI:109324]	-	CDS	overlapping	0	1.33843	1.51515	2.99252	0	1.81159	1.10803	1.82371
8	70896603	70897972	Rpl18a-201	Rpl18a	ENSMUSP00000058368	ribosomal protein L18A [Source:MGI Symbol;Acc:MGI:1924058]	-	CDS	overlapping	0	2.61337	3.42936	2.6971	0.881057	1.55172	2.86426	1.54905
12	24680409	24681442	Cys1-001	Cys1	ENSMUSP00000073796	cystin 1 [Source:MGI Symbol;Acc:MGI:2177632]	-	CDS	overlapping	0	0	3.44828	0	0	3.84615	1.44928	0
1	58652387	58653078	Gm10068-201	Gm10068	ENSMUSP00000080177	predicted gene 10068 [Source:MGI Symbol;Acc:MGI:3704187]	+	CDS	upstream	5148	0.636943	0	3.0303	0.729927	2.9703	5.74713	0.621118
4	48539738	48541248	null						Not found	0	0.884956	0.564972	2.09205	0.555556	4.14747	3.78549	2.6087
11	116078209	116078623	Unc13d-001	Unc13d	ENSMUSP00000102058	unc-13 homolog D (C. elegans) [Source:MGI Symbol;Acc:MGI:1917700]	-	CDS	downstream	648	15.625	9.67742	9.90099	6.09756	2	1.9802	15.3846
X	152781930	152782299	Gpr143-001	Gpr143	ENSMUSP00000026383	G protein-coupled receptor 143 [Source:MGI Symbol;Acc:MGI:107193]	+	CDS	overlapping	0	0	0	8.69565	0	0	0	0
19	5272147	5273685	Pacs1-201	Pacs1	ENSMUSP00000025786	phosphofurin acidic cluster sorting protein 1 [Source:MGI Symbol;Acc:MGI:1277113]	-	CDS	overlapping	0	2.62391	2.47934	2.46305	0.881057	3.57143	1.94805	0.854701
11	116433628	116435273	Fam100b-001	Fam100b	ENSMUSP00000058894	family with sequence similarity 100, member B [Source:MGI Symbol;Acc:MGI:1914635]	+	CDS	overlapping	0	2.28758	2.43902	1.32743	0.371747	2.53165	1.94553	0.213675
13	54574748	54575979	Arl10-001	Arl10	ENSMUSP00000026988	ADP-ribosylation factor-like 10 [Source:MGI Symbol;Acc:MGI:1930788]	+	CDS	overlapping	0	2.65487	2.25806	2.4911	0.898204	2.96053	2.78884	1.21951
13	115089284	115090821	Itga1-201	Itga1	ENSMUSP00000077132	integrin alpha 1 [Source:MGI Symbol;Acc:MGI:96599]	-	CDS	overlapping	0	3.18021	2.52525	1.78042	0.742574	2.48139	2.40385	2.34987
9	40757760	40758310	9030425E11Rik-001	9030425E11Rik	ENSMUSP00000034522	RIKEN cDNA 9030425E11 gene [Source:MGI Symbol;Acc:MGI:1918816]	+	CDS	overlapping	0	10.3448	4.22535	6.10687	4.54545	2.83019	7.86517	3.09278
6	29211450	29212778	Impdh1-004	Impdh1	ENSMUSP00000125077	inosine 5'-phosphate dehydrogenase 1 [Source:MGI Symbol;Acc:MGI:96567]	-	CDS	overlapping	0	0.854701	2.98507	4.51128	0.454545	2.17391	0.384615	0.671141
1	75179597	75180670	Abcb6-001	Abcb6	ENSMUSP00000027396	ATP-binding cassette, sub-family B (MDR/TAP), member 6 [Source:MGI Symbol;Acc:MGI:1921354]	-	CDS	overlapping	0	1.38408	0.423729	1.6129	0.286533	2.5	4.10256	1.01351
15	99669961	99671565	Accn2-201	Accn2	ENSMUSP00000023758	amiloride-sensitive cation channel 2, neuronal [Source:MGI Symbol;Acc:MGI:1194915]	+	CDS	downstream	235	1.42349	1.97368	2.91262	1.66667	6.84931	3.7594	5.08475
9	72766736	72767220	null						Not found	0	0.735294	4.47761	0	0	3.33333	0	2.41935
4	124708797	124709409	Fhl3-002	Fhl3	ENSMUSP00000101805	four and a half LIM domains 3 [Source:MGI Symbol;Acc:MGI:1341092]	+	CDS	upstream	827	2.34375	1.23457	3.22581	1.40845	0	8.77193	2.7027
17	27511425	27514276	Grm4-201	Grm4	ENSMUSP00000130092	glutamate receptor, metabotropic 4 [Source:MGI Symbol;Acc:MGI:1351341]	-	CDS	downstream	8260	4.97159	5.17928	4.74041	3.97554	6.34146	7.17703	6
17	25860644	25861993	Wdr90-001	Wdr90	ENSMUSP00000078426	WD repeat domain 90 [Source:MGI Symbol;Acc:MGI:1921267]	-	CDS	overlapping	0	6.84274	10.6888	7.04441	6.75106	5.95533	11.7479	9.43877
2	167280567	167281035	null						Not found	0	8.41122	0	6.80272	2.77778	4.91803	2.27273	4.0404
4	59625458	59627103	Hsdl2-001	Hsdl2	ENSMUSP00000030078	hydroxysteroid dehydrogenase like 2 [Source:MGI Symbol;Acc:MGI:1919729]	+	CDS	upstream	7711	2.63158	3.07692	1.54639	0.636943	2.46914	1.96629	2.85714
19	6986930	6988390	Vegfb-002	Vegfb	ENSMUSP00000120860	vascular endothelial growth factor B [Source:MGI Symbol;Acc:MGI:106199]	-	CDS	overlapping	0	3.72881	5.45455	5.75916	4.329	6.15385	9.04523	3.00752
7	16915822	16916438	Calm3-002	Calm3	ENSMUSP00000134395	calmodulin 3 [Source:MGI Symbol;Acc:MGI:103249]	-	CDS	overlapping	0	91	94.2857	92.6316	92.9578	98.6667	96.6942	92.8571
7	127746431	127747598	Fbxl19-201	Fbxl19	ENSMUSP00000033081	F-box and leucine-rich repeat protein 19 [Source:MGI Symbol;Acc:MGI:3039600]	+	CDS	downstream	676	0	22.2222	8	4.34783	0	0	0
16	13667601	13668406	Parn-201	Parn	ENSMUSP00000055969	poly(A)-specific ribonuclease (deadenylation nuclease) [Source:MGI Symbol;Acc:MGI:1921358]	-	CDS	overlapping	0	4.18605	1.07527	2.06186	0	0.515464	0.636943	0
4	138325410	138326834	Pink1-001	Pink1	ENSMUSP00000030536	PTEN induced putative kinase 1 [Source:MGI Symbol;Acc:MGI:1916193]	-	CDS	overlapping	0	1.55902	1.2987	3.82775	0.606061	2.5	2.3166	4.06504
14	76413733	76416941	Tsc22d1-006	Tsc22d1	ENSMUSP00000106513	TSC22 domain family, member 1 [Source:MGI Symbol;Acc:MGI:109127]	+	CDS	overlapping	0	15.5678	24.3119	15.7044	16.7006	16.7722	19.5531	12.933
1	86524652	86529046	Ptma-201	Ptma	ENSMUSP00000044188	prothymosin alpha [Source:MGI Symbol;Acc:MGI:97803]	+	CDS	overlapping	0	1.44928	1.81818	2.50202	0.621601	3.61809	2.12014	2.42678
2	152437301	152437965	6820408C15Rik-001	6820408C15Rik	ENSMUSP00000037024	RIKEN cDNA 6820408C15 gene [Source:MGI Symbol;Acc:MGI:3045333]	+	CDS	overlapping	0	9	7.93651	9.73451	6.89655	12.6126	3.59712	8.72483
4	148151282	148152466	Fbxo44-004	Fbxo44	ENSMUSP00000101330	F-box protein 44 [Source:MGI Symbol;Acc:MGI:1354744]	-	CDS	upstream	1003	2.29885	8.49057	3.5533	2.5641	4.16667	2.7027	4
7	44405495	44406170	Syt3-002	Syt3	ENSMUSP00000114070	synaptotagmin III [Source:MGI Symbol;Acc:MGI:99665]	+	CDS	upstream	6344	1.71756	1.96078	2.35294	0.480769	1.47783	3.27273	2.35294
17	23630252	23630626	Mmp25-201	Mmp25	ENSMUSP00000024696	matrix metallopeptidase 25 [Source:MGI Symbol;Acc:MGI:2443938]	-	CDS	overlapping	0	1.81818	0	2.98507	0	0	3.57143	7.54717
8	107824531	107824929	null						Not found	0	0	3.65854	0.917431	0.869565	3.50877	4.63576	2.89855
16	4725999	4727382	Nmral1-004	Nmral1	ENSMUSP00000112754	NmrA-like family domain containing 1 [Source:MGI Symbol;Acc:MGI:1915074]	-	CDS	downstream	7065	10.6538	11.7886	7.47922	8.55856	14.4105	6.81818	10.6599
10	84533006	84534775	Ckap4-201	Ckap4	ENSMUSP00000050336	cytoskeleton-associated protein 4 [Source:MGI Symbol;Acc:MGI:2444926]	-	CDS	overlapping	0	3.9604	10.3175	6.63717	4.83871	6.43564	5.1948	2.5
19	8871285	8872226	Ubxn1-202	Ubxn1	ENSMUSP00000133250	UBX domain protein 1 [Source:MGI Symbol;Acc:MGI:1289301]	+	CDS	overlapping	0	1.88235	0.854701	0.442478	0	3.125	2.04082	0.787402
2	121139300	121140875	Lcmt2-002	Lcmt2	ENSMUSP00000097085	leucine carboxyl methyltransferase 2 [Source:MGI Symbol;Acc:MGI:1353659]	-	CDS	overlapping	0	1.47059	2.31788	2.63789	0.911162	3.38462	3.08789	2.07792
17	80095989	80096488	null						Not found	0	0.819672	0	2.12766	0	3.33333	2.06186	7.14286
17	46628427	46630189	Ptk7-201	Ptk7	ENSMUSP00000043703	PTK7 protein tyrosine kinase 7 [Source:MGI Symbol;Acc:MGI:1918711]	-	CDS	overlapping	0	1.20069	4.67836	0.947867	0.657895	2.53165	2.27273	4.46097
2	26091172	26092323	Nacc2-001	Nacc2	ENSMUSP00000028300	nucleus accumbens associated 2, BEN and BTB (POZ) domain containing [Source:MGI Symbol;Acc:MGI:1915241]	-	CDS	downstream	750	2.31362	4.93827	2.67176	1.70455	2.51256	4.42478	4.22535
X	71962048	71963233	Prrg3-002	Prrg3	ENSMUSP00000118155	proline rich Gla (G-carboxyglutamic acid) 3 (transmembrane) [Source:MGI Symbol;Acc:MGI:2685214]	+	CDS	downstream	2613	3.125	2.43902	1.25	0	0	1.49254	15
15	78876816	78878515	Gga1-201	Gga1	ENSMUSP00000035992	golgi associated, gamma adaptin ear containing, ARF binding protein 1 [Source:MGI Symbol;Acc:MGI:2146207]	+	CDS	overlapping	0	1.77866	1.56863	1.42566	0	2.13675	1.39373	0.42735
10	80928510	80931344	Gadd45b-201	Gadd45b	ENSMUSP00000015456	growth arrest and DNA-damage-inducible 45 beta [Source:MGI Symbol;Acc:MGI:107776]	+	CDS	overlapping	0	3.18283	2.28833	3.07828	0.782123	2.1028	1.55689	1.54028
15	81836240	81836897	Gm8444-201	Gm8444	ENSMUSP00000089648	predicted gene 8444 [Source:MGI Symbol;Acc:MGI:3645809]	-	CDS	upstream	6446	0.952381	2.0979	1.14286	0	2.32558	1.75439	4.08163
3	154269682	154270057	Slc44a5-001	Slc44a5	ENSMUSP00000087394	solute carrier family 44, member 5 [Source:MGI Symbol;Acc:MGI:3035141]	+	CDS	overlapping	0	0	0	2.77778	0	2.47934	3.01205	2.7027
9	118924918	118927567	Ctdspl-001	Ctdspl	ENSMUSP00000072852	CTD (carboxy-terminal domain, RNA polymerase II, polypeptide A) small phosphatase-like [Source:MGI Symbol;Acc:MGI:1916524]	+	CDS	overlapping	0	3.32103	6.38298	4.27807	3.45821	5.88235	5.67901	4.33735
10	81166911	81168143	Pias4-001	Pias4	ENSMUSP00000005064	protein inhibitor of activated STAT 4 [Source:MGI Symbol;Acc:MGI:2136940]	-	CDS	overlapping	0	2.62009	4.12844	4.31655	2.25564	5.2356	3.22581	8.73016
11	116004602	116005807	Itgb4-001	Itgb4	ENSMUSP00000021107	integrin beta 4 [Source:MGI Symbol;Acc:MGI:96613]	+	CDS	overlapping	0	5.13514	6.41026	6.26506	3.36134	3.09734	4.14201	11.2613
10	79533017	79534131	Ppap2c-001	Ppap2c	ENSMUSP00000069670	phosphatidic acid phosphatase type 2C [Source:MGI Symbol;Acc:MGI:1354945]	-	CDS	overlapping	0	0.37037	2.73973	0	0	5.12821	0	1.25
4	133039918	133040270	null						Not found	0	0.70922	0.653595	1.97368	1.1236	6.54206	3.9604	19.1011
17	56997022	56998016	Alkbh7-002	Alkbh7	ENSMUSP00000073775	alkB, alkylation repair homolog 7 (E. coli) [Source:MGI Symbol;Acc:MGI:1913650]	+	CDS	overlapping	0	3.56083	2.60417	2.22222	1.16279	1.88679	3.75	2.27273
9	53301858	53302314	Exph5-001	Exph5	ENSMUSP00000062632	exophilin 5 [Source:MGI Symbol;Acc:MGI:2443248]	+	CDS	overlapping	0	0	0	8.19672	0	0	0	1.20482
11	120229963	120230614	Bahcc1-001	Bahcc1	ENSMUSP00000112827	BAH domain and coiled-coil containing 1 [Source:MGI Symbol;Acc:MGI:2679272]	+	CDS	downstream	6466	3	1.3245	2.05479	0.452489	1.57895	2.5	1.48699
15	102202903	102204635	Zfp740-005	Zfp740	ENSMUSP00000122698	zinc finger protein 740 [Source:MGI Symbol;Acc:MGI:1915994]	+	CDS	downstream	240	3.05677	5.60748	2.85714	2.16718	3.84615	3.66133	0.946372
17	25867932	25869043	Fam195a-201	Fam195a	ENSMUSP00000026828	family with sequence similarity 195, member A [Source:MGI Symbol;Acc:MGI:1915491]	-	CDS	overlapping	0	1.26984	3.74532	2.24719	1.25786	2.13904	5.04587	3.27869
9	110100615	110101367	Dhx30-001	Dhx30	ENSMUSP00000123122	DEAH (Asp-Glu-Ala-His) box polypeptide 30 [Source:MGI Symbol;Acc:MGI:1920081]	-	CDS	overlapping	0	3.18021	2.25564	1.89573	1.57895	5.76923	2.94118	1.70455
12	84175476	84176106	C130039O16Rik-001	C130039O16Rik	ENSMUSP00000105923	RIKEN cDNA C130039O16 gene [Source:MGI Symbol;Acc:MGI:2685106]	-	CDS	downstream	1298	2.25989	0.990099	0	0	4.16667	0.719425	0.900901
8	12915136	12916042	Mcf2l-009	Mcf2l	ENSMUSP00000093108	mcf.2 transforming sequence-like [Source:MGI Symbol;Acc:MGI:103263]	+	CDS	overlapping	0	11.2319	7.69231	5.22876	7.47664	8.0292	13.3333	11.3537
17	85616479	85616885	Six3-002	Six3	ENSMUSP00000135312	sine oculis-related homeobox 3 homolog (Drosophila) [Source:MGI Symbol;Acc:MGI:102764]	+	CDS	overlapping	0	2.7027	1.21951	1.02041	0	3.1746	0	0
4	109406435	109408002	Ttc39a-001	Ttc39a	ENSMUSP00000066334	tetratricopeptide repeat domain 39A [Source:MGI Symbol;Acc:MGI:2444350]	+	CDS	overlapping	0	4.09091	6.62252	1.30719	1.79641	3.33333	1.71429	1.74672
11	69670816	69672863	Eif4a1-001	Eif4a1	ENSMUSP00000127034	eukaryotic translation initiation factor 4A1 [Source:MGI Symbol;Acc:MGI:95303]	-	CDS	overlapping	0	6.08053	7.39437	3.87029	4.04463	4.14938	6.80412	3.11419
3	95227951	95229791	Cdc42se1-001	Cdc42se1	ENSMUSP00000052986	CDC42 small effector 1 [Source:MGI Symbol;Acc:MGI:1889510]	+	CDS	downstream	2248	1.39721	2.34114	2.63158	0.260417	0.597015	2.4055	0.931677
9	106447171	106447929	Abhd14b-201	Abhd14b	ENSMUSP00000038755	abhydrolase domain containing 14b [Source:MGI Symbol;Acc:MGI:1923741]	+	CDS	downstream	2092	2.63852	1.19048	0.746269	0.490196	3.20513	2.73973	0.60241
8	69973302	69974996	null						Not found	0	5.19802	5.20833	6.25	3.75	4.62428	5.52764	3.66972
11	116842364	116844200	Jmjd6-001	Jmjd6	ENSMUSP00000047570	jumonji domain containing 6 [Source:MGI Symbol;Acc:MGI:1858910]	-	CDS	overlapping	0	1.55642	3.78619	0.828402	0.33389	1.78971	1.7663	1.48305
4	40267875	40269124	Topors-001	Topors	ENSMUSP00000046843	topoisomerase I binding, arginine/serine-rich [Source:MGI Symbol;Acc:MGI:2146189]	-	CDS	overlapping	0	2.63158	2.89017	1.97628	0.8	2.92683	1.62162	0.854701
7	28381886	28382707	Zfp36-001	Zfp36	ENSMUSP00000057815	zinc finger protein 36 [Source:MGI Symbol;Acc:MGI:99180]	-	CDS	downstream	2689	0.833333	1.69492	3.61446	2.73973	1.75439	13.8462	2
8	70658994	70660467	Pgpep1-201	Pgpep1	ENSMUSP00000070778	pyroglutamyl-peptidase I [Source:MGI Symbol;Acc:MGI:1913772]	-	CDS	overlapping	0	3.34928	4.97238	2.34375	0.966184	1.23457	0.96463	1.14943
4	132344744	132345984	Rcc1-001	Rcc1	ENSMUSP00000081271	regulator of chromosome condensation 1 [Source:MGI Symbol;Acc:MGI:1913989]	-	CDS	downstream	4747	4.35685	2.0339	0.787402	0.760456	2.06186	2.589	0.813008
4	126300680	126302314	Col8a2-001	Col8a2	ENSMUSP00000070270	collagen, type VIII, alpha 2 [Source:MGI Symbol;Acc:MGI:88464]	+	CDS	downstream	7302	8.38926	8.75	11.244	8.77743	6.02837	17.4797	10.3746
10	13739898	13740273	Aig1-002	Aig1	ENSMUSP00000125366	androgen-induced 1 [Source:MGI Symbol;Acc:MGI:1913503]	-	CDS	overlapping	0	92.7083	100	87.0968	91.6667	91.5254	95	98.5915
2	109917368	109918961	Lgr4-001	Lgr4	ENSMUSP00000047325	leucine-rich repeat-containing G protein-coupled receptor 4 [Source:MGI Symbol;Acc:MGI:1891468]	+	CDS	overlapping	0	1.04895	2.88462	1.06952	0.625	5.60748	0.490196	1.63043
8	120532763	120533182	Gm20388-001	Gm20388	ENSMUSP00000118564	predicted gene 20388 [Source:MGI Symbol;Acc:MGI:5141853]	+	CDS	overlapping	0	8.57143	7.59494	3.80952	7.57576	16.0714	9.80392	29.7872
2	152669132	152670425	H13-001	H13	ENSMUSP00000120068	histocompatibility 13 [Source:MGI Symbol;Acc:MGI:95886]	+	CDS	overlapping	0	3.31492	4.47761	1.84332	1.51057	2.24215	3.63129	1.7341
2	165986867	165987351	null						Not found	0	7.75862	2.27273	3.07692	1.03093	0	0	0
13	23270226	23270874	null						Not found	0	1.44404	0.492611	0	1.21212	10.4265	1.64609	7.06522
X	20688087	20689301	Cdk16-001	Cdk16	ENSMUSP00000033380	cyclin-dependent kinase 16 [Source:MGI Symbol;Acc:MGI:97516]	+	CDS	downstream	4029	1.08696	2.04082	3.0303	0	0	1.78571	1.13636
17	33523867	33524614	Adamts10-002	Adamts10	ENSMUSP00000133434	a disintegrin-like and metallopeptidase (reprolysin type) with thrombospondin type 1 motif, 10 [Source:MGI Symbol;Acc:MGI:2449112]	+	CDS	downstream	3769	1.76991	2.94118	0.429185	0	1.2987	1.50376	0.54054
10	80575808	80578792	Klf16-001	Klf16	ENSMUSP00000048825	Kruppel-like factor 16 [Source:MGI Symbol;Acc:MGI:2153049]	-	CDS	overlapping	0	2.01613	3.61446	4.27807	2.17391	4.48833	4.414	2.62467
5	137338201	137338749	Slc12a9-001	Slc12a9	ENSMUSP00000038106	solute carrier family 12 (potassium/chloride transporters), member 9 [Source:MGI Symbol;Acc:MGI:1933532]	-	CDS	downstream	5565	0.790514	0	2.85714	0	0.833333	3.44828	0.775194
11	102276223	102277010	Asb16-001	Asb16	ENSMUSP00000038450	ankyrin repeat and SOCS box-containing 16 [Source:MGI Symbol;Acc:MGI:2654437]	+	CDS	overlapping	0	1.46699	3.10078	1.26984	0.769231	3.14465	2.77778	4.96454
1	93223834	93224423	E030010N08Rik-001	E030010N08Rik	ENSMUSP00000120588	RIKEN cDNA E030010N08 gene [Source:MGI Symbol;Acc:MGI:3045962]	+	CDS	overlapping	0	19.337	5.61798	19.6262	14.1732	15.0442	19.1489	12.8205
11	69099787	69100427	Per1-003	Per1	ENSMUSP00000098566	period homolog 1 (Drosophila) [Source:MGI Symbol;Acc:MGI:1098283]	+	CDS	downstream	215	4.97512	5.46875	4.87805	4.61538	9.21053	6.45161	4.7619
7	105639984	105641321	Fxc1-001	Fxc1	ENSMUSP00000102395	fractured callus expressed transcript 1 [Source:MGI Symbol;Acc:MGI:1315196]	+	CDS	overlapping	0	1.92926	2.43902	1.14504	0	1.91083	0.440529	0.996678
10	42031017	42031570	null						Not found	0	23.3831	19.1919	32.0513	18.75	9.21053	17.7778	18.6441
12	8410871	8411381	null						Not found	0	2.29008	3.94737	2.67857	2.35294	2.12766	8.57143	7.01754
X	74367980	74368915	Ubl4-001	Ubl4	ENSMUSP00000120461	ubiquitin-like 4 [Source:MGI Symbol;Acc:MGI:95049]	-	CDS	overlapping	0	2.0202	0	1.23457	0	2.7027	1.88679	0
8	85071411	85072589	Dhps-002	Dhps	ENSMUSP00000120308	deoxyhypusine synthase [Source:MGI Symbol;Acc:MGI:2683592]	+	CDS	overlapping	0	1.34454	2.4911	1.58228	0.746269	3.92157	2.21519	2.59067
10	80675346	80677248	Mknk2-201	Mknk2	ENSMUSP00000003433	MAP kinase-interacting serine/threonine kinase 2 [Source:MGI Symbol;Acc:MGI:894279]	-	CDS	downstream	3511	1.45379	2.22222	1.45191	0.287356	2.32558	1.79211	1.36986
1	88252794	88253701	Heatr7b1-001	Heatr7b1	ENSMUSP00000108755	HEAT repeat containing 7B1 [Source:MGI Symbol;Acc:MGI:3705228]	+	CDS	overlapping	0	62.6316	61.7284	64.9635	61.9835	69.1824	59.2179	67.6301
8	35707869	35708339	null						Not found	0	0.645161	1.33333	1.27389	0	4.54545	0	2.63158
18	82691493	82693469	Zfp236-201	Zfp236	ENSMUSP00000130004	zinc finger protein 236 [Source:MGI Symbol;Acc:MGI:1926950]	-	CDS	overlapping	0	0.704225	0.576369	0.753769	0	2.34375	3.41463	1.94553
9	15492960	15494546	null						Not found	0	1.67785	3.63636	2.29885	1.05263	2.5974	2.83401	4.36893
1	93444746	93446120	Hdlbp-202	Hdlbp	ENSMUSP00000127903	high density lipoprotein (HDL) binding protein [Source:MGI Symbol;Acc:MGI:99256]	-	CDS	downstream	3991	1.91257	4.72973	1.5	0.884956	2.04082	2.00803	1.6129
17	24487907	24489757	Caskin1-201	Caskin1	ENSMUSP00000024958	CASK interacting protein 1 [Source:MGI Symbol;Acc:MGI:2442952]	+	CDS	overlapping	0	5.31178	15.8192	10.5528	8.25243	6.45161	10.8911	8.30039
2	27027672	27028370	Slc2a6-001	Slc2a6	ENSMUSP00000049103	solute carrier family 2 (facilitated glucose transporter), member 6 [Source:MGI Symbol;Acc:MGI:2443286]	-	CDS	overlapping	0	1.48699	0	0.636943	0	1.21951	4.41989	1.75439
6	122819334	122820957	Foxj2-001	Foxj2	ENSMUSP00000003238	forkhead box J2 [Source:MGI Symbol;Acc:MGI:1926805]	+	CDS	downstream	7214	2.46154	3.0303	1.53061	1.19522	3.76344	2.95082	1.79372
11	115164634	115165234	Slc9a3r1-001	Slc9a3r1	ENSMUSP00000021077	solute carrier family 9 (sodium/hydrogen exchanger), member 3 regulator 1 [Source:MGI Symbol;Acc:MGI:1349482]	+	CDS	overlapping	0	2.1978	3.27869	0	0	2.27273	0	0
16	18247912	18250120	Ranbp1-001	Ranbp1	ENSMUSP00000111309	RAN binding protein 1 [Source:MGI Symbol;Acc:MGI:96269]	-	CDS	overlapping	0	4.32781	3.5514	3.52273	2.1978	2.78293	4.55259	4.26065
5	139668387	139669012	null						Not found	0	0.943396	1.2987	2.32558	0	1.81818	1.34228	3.77358
5	29434489	29435587	Nom1-001	Nom1	ENSMUSP00000001611	nucleolar protein with MIF4G domain 1 [Source:MGI Symbol;Acc:MGI:1861749]	+	CDS	overlapping	0	2.85714	2.95082	1.35135	1.01351	2.21239	3.42205	1.49254
9	107533688	107535480	Tmem115-201	Tmem115	ENSMUSP00000010189	transmembrane protein 115 [Source:MGI Symbol;Acc:MGI:1930765]	+	CDS	overlapping	0	2.46808	5.39629	2.86659	1.98556	1.98676	4.92611	4.74517
19	3912240	3913251	Ndufs8-201	Ndufs8	ENSMUSP00000074600	NADH dehydrogenase (ubiquinone) Fe-S protein 8 [Source:MGI Symbol;Acc:MGI:2385079]	-	CDS	downstream	494	0.561798	0.955414	1.875	0.578035	4.7619	2.44898	0
3	89299607	89300092	null						Not found	0	6	11.6183	5.55556	6.73575	7.10059	11.1111	4.16667
6	48016010	48016400	Zfp777-001	Zfp777	ENSMUSP00000093637	zinc finger protein 777 [Source:MGI Symbol;Acc:MGI:1919556]	-	CDS	upstream	8229	2.15054	0	0	0	5.55556	0	0
18	80992119	80992561	Sall3-201	Sall3	ENSMUSP00000056967	sal-like 3 (Drosophila) [Source:MGI Symbol;Acc:MGI:109295]	-	CDS	downstream	5583	2.15054	0	0	0	5.55556	0	2.08333
8	86903102	86903497	null						Not found	0	1.92308	0	1.42857	0	4.34783	0	2.12766
2	163471841	163472925	Fitm2-001	Fitm2	ENSMUSP00000105045	fat storage-inducing transmembrane protein 2 [Source:MGI Symbol;Acc:MGI:2444508]	-	CDS	overlapping	0	1.5544	1.17994	1.97531	0	0.913242	2.07469	2.14592
X	10650450	10650826	null						Not found	0	0	0	0	0	0	7.69231	50
X	153237744	153238201	null						Not found	0	0	0	0	0	7.69231	0	0
2	27498867	27499551	null						Not found	0	91.25	90.2778	89.8204	90.6542	95.7831	93.8272	92.3529
5	34549284	34550324	Sh3bp2-002	Sh3bp2	ENSMUSP00000098874	SH3-domain binding protein 2 [Source:MGI Symbol;Acc:MGI:1346349]	+	CDS	overlapping	0	2.73973	4.14201	2.9661	1.76991	3.125	3.5503	4.24528
8	122229537	122231530	Gm20388-001	Gm20388	ENSMUSP00000118564	predicted gene 20388 [Source:MGI Symbol;Acc:MGI:5141853]	+	CDS	overlapping	0	13.069	15.894	15.1316	14.9905	20.4334	18.0851	18.4953
5	135856774	135857612	Srrm3-003	Srrm3	ENSMUSP00000013615	serine/arginine repetitive matrix 3 [Source:MGI Symbol;Acc:MGI:1920309]	+	CDS	overlapping	0	3.9801	4.06091	3.75587	3.50877	3.2	10.2041	4.61538
9	60712572	60713929	Larp6-001	Larp6	ENSMUSP00000040309	La ribonucleoprotein domain family, member 6 [Source:MGI Symbol;Acc:MGI:1914807]	+	CDS	overlapping	0	6.45161	7.61905	4.31034	6.75106	12.5	10.5263	9.81308
7	12910050	12910724	Zscan22-001	Zscan22	ENSMUSP00000057651	zinc finger and SCAN domain containing 22 [Source:MGI Symbol;Acc:MGI:2443312]	+	CDS	upstream	2729	1.9685	0.561798	0.746269	0	1.04167	3.33333	7.31707
7	30587872	30590175	Wbp7-003	Wbp7	ENSMUSP00000006470	WW domain binding protein 7 [Source:MGI Symbol;Acc:MGI:109565]	-	CDS	overlapping	0	2.36014	3.63289	2.24852	0.902256	1.1194	2.8	1.9544
3	89772517	89774524	4632404H12Rik-201	4632404H12Rik	ENSMUSP00000042458	RIKEN cDNA 4632404H12 gene [Source:MGI Symbol;Acc:MGI:1921284]	-	CDS	overlapping	0	2.41255	3	1.72084	1.4742	2.93333	4.94186	0.58997
3	89429926	89431013	Pygo2-001	Pygo2	ENSMUSP00000053672	pygopus 2 [Source:MGI Symbol;Acc:MGI:1916161]	+	CDS	overlapping	0	1.74081	3.40136	1.14286	0.617284	2.30415	2.12766	2.12766
17	26884960	26885361	null						Not found	0	0.348432	0.925926	1.16279	0	4.38596	0.806452	0
6	4600351	4601882	Casd1-001	Casd1	ENSMUSP00000015333	CAS1 domain containing 1 [Source:MGI Symbol;Acc:MGI:2384865]	+	CDS	overlapping	0	1.69492	5.05051	0.952381	0.740741	1.72414	1.91083	2.52525
11	102316249	102320827	Ubtf-001	Ubtf	ENSMUSP00000006754	upstream binding transcription factor, RNA polymerase I [Source:MGI Symbol;Acc:MGI:98512]	-	CDS	overlapping	0	1.59292	2.79627	1.51757	1.03567	3.1614	3.72578	1.11663
2	136059154	136059781	6330527O06Rik-005	6330527O06Rik	ENSMUSP00000120703	RIKEN cDNA 6330527O06 gene [Source:MGI Symbol;Acc:MGI:1923411]	+	CDS	overlapping	0	0	0	4.61538	0	2.98507	0	14.6667
7	126472626	126472986	Sh2b1-201	Sh2b1	ENSMUSP00000032978	SH2B adaptor protein 1 [Source:MGI Symbol;Acc:MGI:1201407]	-	CDS	overlapping	0	92.1569	92.8571	96.6667	91.8919	93.9394	91.4286	82.6087
16	33400124	33400666	null						Not found	0	0	4	0.847458	0	2.73973	0	0
5	34186439	34188499	Mxd4-001	Mxd4	ENSMUSP00000039071	Max dimerization protein 4 [Source:MGI Symbol;Acc:MGI:104991]	-	CDS	overlapping	0	1.77936	3.52941	1.42045	1.31148	3.27869	4.12979	1.83727
11	52224035	52224596	null						Not found	0	0	1.94805	1.1976	0	2.63158	1.8018	3
17	49614793	49615791	Kif6-003	Kif6	ENSMUSP00000125227	kinesin family member 6 [Source:MGI Symbol;Acc:MGI:1098238]	+	CDS	overlapping	0	3.44828	4.83092	5.85774	2.71186	4.25532	2.7451	3.62903
7	84409225	84410655	Arnt2-201	Arnt2	ENSMUSP00000082154	aryl hydrocarbon receptor nuclear translocator 2 [Source:MGI Symbol;Acc:MGI:107188]	-	CDS	overlapping	0	0.389105	1.91083	1.49254	0	2.01342	1.76991	1.34228
1	182489718	182490172	Capn2-201	Capn2	ENSMUSP00000068895	calpain 2 [Source:MGI Symbol;Acc:MGI:88264]	-	CDS	overlapping	0	4.88889	4.08163	1.78571	1.9802	0	6.71642	2.22222
3	88141779	88143660	null						Not found	0	1.80288	0.719425	2.55403	0.318471	0.904977	3.1746	2.4024
7	99352651	99353252	Serpinh1-202	Serpinh1	ENSMUSP00000126390	serine (or cysteine) peptidase inhibitor, clade H, member 1 [Source:MGI Symbol;Acc:MGI:88283]	-	CDS	downstream	3230	0.588235	0	3.37079	0	0.847458	2.75229	0
3	107159944	107160351	null						Not found	0	0	0	2.63158	0	4.91803	0	2.5641
5	134175793	134177017	Wbscr16-001	Wbscr16	ENSMUSP00000075581	Williams-Beuren syndrome chromosome region 16 homolog (human) [Source:MGI Symbol;Acc:MGI:2137600]	-	CDS	overlapping	0	2.11566	1.53374	1.43443	0.42735	0	4.60251	4.52962
5	138754001	138756672	Fam20c-001	Fam20c	ENSMUSP00000026972	family with sequence similarity 20, member C [Source:MGI Symbol;Acc:MGI:2136853]	+	CDS	overlapping	0	2.59875	2.86533	2.39726	1.54185	3.89972	3.49345	2.6749
15	58133794	58135554	Atad2-201	Atad2	ENSMUSP00000043691	ATPase family, AAA domain containing 2 [Source:MGI Symbol;Acc:MGI:1917722]	-	CDS	overlapping	0	1.49051	1.74129	2.38663	0.604839	2.53165	2.41449	1.68421
2	168333633	168334063	null						Not found	0	2.42424	5.10204	10	7.01754	14.6667	10.4348	37.5
14	54449066	54449644	Mmp14-201	Mmp14	ENSMUSP00000087119	matrix metallopeptidase 14 (membrane-inserted) [Source:MGI Symbol;Acc:MGI:101900]	+	CDS	upstream	8394	0.617284	0	4	0	0	2.91971	0
1	134060818	134061539	null						Not found	0	1.2605	0	0.943396	0	2.43902	2.89017	1.43885
4	154299321	154300540	Arhgef16-001	Arhgef16	ENSMUSP00000030898	Rho guanine nucleotide exchange factor (GEF) 16 [Source:MGI Symbol;Acc:MGI:2446219]	-	CDS	downstream	7786	2.83843	3.94737	1.42857	1.53846	1.1976	5.7971	2.74725
2	91537540	91538079	Ckap5-001	Ckap5	ENSMUSP00000106970	cytoskeleton associated protein 5 [Source:MGI Symbol;Acc:MGI:1923036]	+	CDS	downstream	8280	3.38983	2.27273	6.12245	1.06383	0	1.04167	7.24638
5	122500963	122503158	Atp2a2-203	Atp2a2	ENSMUSP00000135935	ATPase, Ca++ transporting, cardiac muscle, slow twitch 2 [Source:MGI Symbol;Acc:MGI:88110]	-	CDS	overlapping	0	1.07643	2.27273	1.00334	0.25974	0.977199	3.47395	0.671141
16	21946714	21948043	Tmem41a-201	Tmem41a	ENSMUSP00000023562	transmembrane protein 41a [Source:MGI Symbol;Acc:MGI:1913914]	-	CDS	overlapping	0	9.2559	13.879	10.5651	9.41828	10.8787	10	8.14815
12	12420833	12421412	null						Not found	0	1.07527	1.81818	2.29885	0	0	2.27273	3.7037
4	117681380	117682524	Dmap1-001	Dmap1	ENSMUSP00000099748	DNA methyltransferase 1-associated protein 1 [Source:MGI Symbol;Acc:MGI:1913483]	-	CDS	overlapping	0	2.47423	0.645161	2.30263	1.0989	5.04587	2.48963	3.30882
15	76659499	76661522	Kifc2-201	Kifc2	ENSMUSP00000004294	kinesin family member C2 [Source:MGI Symbol;Acc:MGI:109187]	+	CDS	overlapping	0	2.20162	3.5503	1.84255	1.08225	2.73973	2.53807	1.10906
7	24480937	24482989	Cadm4-001	Cadm4	ENSMUSP00000066880	cell adhesion molecule 4 [Source:MGI Symbol;Acc:MGI:2449088]	+	CDS	overlapping	0	6.07735	3.64963	4.38247	2.83688	2.91971	4.61538	7.75862
4	138367621	138368292	Cda-001	Cda	ENSMUSP00000030535	cytidine deaminase [Source:MGI Symbol;Acc:MGI:1919519]	-	CDS	overlapping	0	2.06897	2.24719	2.30769	2.06186	3.44828	7.69231	3.8961
11	98783283	98783743	Nr1d1-001	Nr1d1	ENSMUSP00000069505	nuclear receptor subfamily 1, group D, member 1 [Source:MGI Symbol;Acc:MGI:2444210]	-	CDS	downstream	8535	2.27273	1.72414	2.35294	0	0	1.0989	1.06383
17	45723998	45724540	1600014C23Rik-201	1600014C23Rik	ENSMUSP00000136788	RIKEN cDNA 1600014C23 gene [Source:MGI Symbol;Acc:MGI:1919490]	-	CDS	upstream	8485	0.990099	1.76471	0.961538	0.775194	1.53061	6.07735	5.88235
11	95106488	95107042	null						Not found	0	2.8125	3.79747	3.90244	2.64901	6.86275	3.2967	8.54701
6	53713249	53713630	null						Not found	0	81.25	100	80	90	100	96.1539	95
19	5609303	5610532	Kat5-201	Kat5	ENSMUSP00000109271	K(lysine) acetyltransferase 5 [Source:MGI Symbol;Acc:MGI:1932051]	-	CDS	overlapping	0	3.50554	4.86726	4.04624	3.21285	5.11811	5.92885	7.31707
7	138919378	138920025	Bnip3-001	Bnip3	ENSMUSP00000101718	BCL2/adenovirus E1B interacting protein 3 [Source:MGI Symbol;Acc:MGI:109326]	-	CDS	downstream	9985	2.07612	0.641026	1.03093	0	0.666667	2.98507	3.1746
17	34951788	34952719	Hspa1b-001	Hspa1b	ENSMUSP00000133815	heat shock protein 1B [Source:MGI Symbol;Acc:MGI:99517]	-	CDS	upstream	4360	2.0362	1.1811	2.28758	1.85185	5.15873	5.98592	0.436681
11	97149758	97152163	Tbkbp1-001	Tbkbp1	ENSMUSP00000103240	TBK1 binding protein 1 [Source:MGI Symbol;Acc:MGI:1920424]	-	CDS	downstream	172	4.40882	7.14286	8.1761	3.78151	1.63934	4.92611	2.45902
10	80797382	80799637	Plekhj1-201	Plekhj1	ENSMUSP00000042334	pleckstrin homology domain containing, family J member 1 [Source:MGI Symbol;Acc:MGI:1925920]	-	CDS	overlapping	0	2.00103	1.85644	1.2709	0.388727	2.05882	2.13723	1.24611
8	105854671	105856516	Thap11-201	Thap11	ENSMUSP00000048994	THAP domain containing 11 [Source:MGI Symbol;Acc:MGI:1930964]	+	CDS	overlapping	0	4.41065	3.82514	2.43386	2.4	4.38596	4.32331	3.3557
2	73213628	73214815	Ola1-005	Ola1	ENSMUSP00000107686	Obg-like ATPase 1 [Source:MGI Symbol;Acc:MGI:1914309]	-	CDS	downstream	668	1.04439	0.980392	1.06383	0.588235	5.10949	2.1164	1.13208
12	56301813	56302291	null						Not found	0	0	0	0	0	6	1.36364	2.10526
2	38368686	38369233	Lhx2-001	Lhx2	ENSMUSP00000000253	LIM homeobox protein 2 [Source:MGI Symbol;Acc:MGI:96785]	+	CDS	overlapping	0	20	11.5942	11.3208	13.7931	5.47945	27.9279	5.40541
12	28635165	28636316	Rps7-201	Rps7	ENSMUSP00000073880	ribosomal protein S7 [Source:MGI Symbol;Acc:MGI:1333818]	-	CDS	overlapping	0	1.25589	1.15274	1.28866	0.31348	3.69004	1.51515	1.5444
5	99251499	99252207	Rasgef1b-001	Rasgef1b	ENSMUSP00000031276	RasGEF domain family, member 1B [Source:MGI Symbol;Acc:MGI:2443755]	-	CDS	downstream	8259	1.49254	2.11864	4.30108	0.343643	1.13636	0	1.63043
13	48672425	48672865	Barx1-001	Barx1	ENSMUSP00000021813	BarH-like homeobox 1 [Source:MGI Symbol;Acc:MGI:103124]	+	CDS	upstream	6433	4.7619	0	2.5641	0	0	0	4.16667
7	5060114	5062838	Ccdc106-002	Ccdc106	ENSMUSP00000104211	coiled-coil domain containing 106 [Source:MGI Symbol;Acc:MGI:2385900]	+	CDS	overlapping	0	2.02247	1.64159	2.96925	1.47256	2.46238	5.58583	0.671893
4	11190212	11192565	Ccne2-001	Ccne2	ENSMUSP00000029866	cyclin E2 [Source:MGI Symbol;Acc:MGI:1329034]	+	CDS	downstream	139	2.53411	3.48837	3.84615	1.38249	1.46628	2.88066	2.53521
17	23993471	23993872	Prss22-201	Prss22	ENSMUSP00000039808	protease, serine, 22 [Source:MGI Symbol;Acc:MGI:1918085]	-	CDS	overlapping	0	6.06061	6.34921	0	1.96078	1.66667	3.0303	6.32911
13	116304994	116305615	Isl1-001	Isl1	ENSMUSP00000044879	ISL1 transcription factor, LIM/homeodomain [Source:MGI Symbol;Acc:MGI:101791]	-	CDS	overlapping	0	6.5	0.884956	3.27869	2.32558	5.46875	2.7933	7.18954
5	118026014	118026584	Tesc-001	Tesc	ENSMUSP00000031304	tescalcin [Source:MGI Symbol;Acc:MGI:1930803]	+	CDS	downstream	1346	7.98122	1.05263	3.08642	3.38983	4.34783	7.77778	4.80769
6	79817996	79818444	AC157100.1-201	AC157100.1	ENSMUSP00000136098	Mtrnr2-like [Source:RefSeq peptide;Acc:NP_001177661]	+	CDS	overlapping	0	89	93.1818	87.8788	89.4737	91.5663	93.0233	96.2264
2	164950685	164951341	Mmp9-001	Mmp9	ENSMUSP00000017881	matrix metallopeptidase 9 [Source:MGI Symbol;Acc:MGI:97011]	+	CDS	overlapping	0	42.6415	30.9942	26.5873	32.1918	31.3043	36.7089	41.6667
6	24526814	24528015	Ndufa5-001	Ndufa5	ENSMUSP00000023851	NADH dehydrogenase (ubiquinone) 1 alpha subcomplex, 5 [Source:MGI Symbol;Acc:MGI:1915452]	-	CDS	overlapping	0	0.915332	0.996678	2.15054	0.263158	2.43056	2.09924	0.293255
7	118304766	118305164	null						Not found	0	7.35294	1.92308	5	3.63636	6.94444	4.23729	5.88235
15	89128136	89129103	Hdac10-001	Hdac10	ENSMUSP00000080832	histone deacetylase 10 [Source:MGI Symbol;Acc:MGI:2158340]	-	CDS	overlapping	0	0.574713	1.31926	1.65094	0	1.80995	1.91571	3.04182
17	5840733	5841244	Snx9-201	Snx9	ENSMUSP00000002436	sorting nexin 9 [Source:MGI Symbol;Acc:MGI:1913866]	+	CDS	downstream	291	1.02564	2.24719	0	0	1.66667	2.32558	0
8	128356863	128357744	Nrp1-201	Nrp1	ENSMUSP00000026917	neuropilin 1 [Source:MGI Symbol;Acc:MGI:106206]	+	CDS	downstream	1816	1.39535	1.81818	2.24719	0	0	1.8018	1.5873
19	4231626	4232037	Pold4-201	Pold4	ENSMUSP00000025773	polymerase (DNA-directed), delta 4 [Source:MGI Symbol;Acc:MGI:1916995]	+	CDS	downstream	55	1.12994	2.04082	0	0	2.73973	1.35135	0.78125
6	113343621	113344178	Camk1-001	Camk1	ENSMUSP00000032409	calcium/calmodulin-dependent protein kinase I [Source:MGI Symbol;Acc:MGI:1098535]	-	CDS	downstream	1671	1.51515	2.88462	2.45902	1.14943	1.92308	4.22535	2
5	120434255	120434830	Lhx5-001	Lhx5	ENSMUSP00000031591	LIM homeobox protein 5 [Source:MGI Symbol;Acc:MGI:107792]	+	CDS	overlapping	0	2.51799	2.38095	1.00334	1.17647	2.75862	4.4586	5.20833
19	6940640	6942752	Gpr137-204	Gpr137	ENSMUSP00000097370	G protein-coupled receptor 137 [Source:MGI Symbol;Acc:MGI:2147529]	-	CDS	overlapping	0	4.12844	6.06061	2.94118	3.07329	4.41767	5.05415	2.64026
5	125534491	125534944	Tmem132b-201	Tmem132b	ENSMUSP00000031446	transmembrane protein 132B [Source:MGI Symbol;Acc:MGI:3609245]	+	CDS	overlapping	0	4.16667	3.79747	2.72727	4.54545	9.17431	10.0917	9.67742
11	69098621	69099537	Per1-003	Per1	ENSMUSP00000098566	period homolog 1 (Drosophila) [Source:MGI Symbol;Acc:MGI:1098283]	+	CDS	downstream	1105	1.9656	3.07167	1.7094	0	0.483092	0	0.383142
17	80206095	80207757	Srsf7-201	Srsf7	ENSMUSP00000070983	serine/arginine-rich splicing factor 7 [Source:MGI Symbol;Acc:MGI:1926232]	-	CDS	overlapping	0	1.15163	2.39362	2.407	0.549451	1.80505	2.20751	1.04167
16	11143961	11144531	Zc3h7a-001	Zc3h7a	ENSMUSP00000041308	zinc finger CCCH type containing 7 A [Source:MGI Symbol;Acc:MGI:2445044]	-	CDS	overlapping	0	22.3915	29.7945	21.3658	26.3242	30.8001	34.4834	34.3173
18	74444446	74444884	Myo5b-005	Myo5b	ENSMUSP00000123123	myosin VB [Source:MGI Symbol;Acc:MGI:106598]	+	CDS	overlapping	0	0.662252	0	0.990099	0	3.27869	2.27273	4.20168
9	59282405	59282790	Adpgk-201	Adpgk	ENSMUSP00000026266	ADP-dependent glucokinase [Source:MGI Symbol;Acc:MGI:1919391]	+	CDS	downstream	8844	0	0	4.7619	0	2.43902	0	0
2	118700134	118700665	Gm1337-001	Gm1337	ENSMUSP00000100542	predicted gene 1337 [Source:MGI Symbol;Acc:MGI:2686183]	-	CDS	upstream	1601	0.973236	0.549451	1.0101	0	4.09357	0.558659	1.50754
2	93849349	93850030	Accs-001	Accs	ENSMUSP00000106877	1-aminocyclopropane-1-carboxylate synthase homolog (Arabidopsis)(non-functional) [Source:MGI Symbol;Acc:MGI:1919717]	-	CDS	downstream	1142	1.81818	5.55556	1.36364	1.27389	1.02041	3.78788	2.43902
10	93888700	93890331	Metap2-201	Metap2	ENSMUSP00000048285	methionine aminopeptidase 2 [Source:MGI Symbol;Acc:MGI:1929701]	-	CDS	overlapping	0	2.52427	2.19436	1.94932	0.534759	1.5873	1.59046	0.729927
2	25441167	25441564	Abca2-001	Abca2	ENSMUSP00000099983	ATP-binding cassette, sub-family A (ABC1), member 2 [Source:MGI Symbol;Acc:MGI:99606]	+	CDS	overlapping	0	94.7761	97.3684	94.4444	94.6237	96.875	96.8254	93.1818
5	120438926	120439278	Lhx5-001	Lhx5	ENSMUSP00000031591	LIM homeobox protein 5 [Source:MGI Symbol;Acc:MGI:107792]	+	CDS	overlapping	0	1.29032	0	0.869565	0	5	0	1.04167
16	4885769	4887043	Mgrn1-202	Mgrn1	ENSMUSP00000068314	mahogunin, ring finger 1 [Source:MGI Symbol;Acc:MGI:2447670]	+	CDS	overlapping	0	1.5949	0	1.6835	0	1.74419	2.13675	0.641026
2	152734783	152735447	Id1-002	Id1	ENSMUSP00000105449	inhibitor of DNA binding 1 [Source:MGI Symbol;Acc:MGI:96396]	+	CDS	downstream	894	0.869565	0	1.5873	0	1.92308	2.77778	0
8	4493188	4494157	null						Not found	0	1.14068	1.8018	1.34228	0	2.3622	0.490196	1.42857
9	22095890	22096401	Cnn1-201	Cnn1	ENSMUSP00000001384	calponin 1 [Source:MGI Symbol;Acc:MGI:104979]	+	CDS	downstream	2955	1.23077	0.662252	2.60223	1.14943	3.125	5.26316	2.75862
8	108703502	108705421	null						Not found	0	2.26415	0.925926	0.694444	0	0.662252	2.58621	0.813008
8	111027350	111028130	Ddx19b-001	Ddx19b	ENSMUSP00000038551	DEAD (Asp-Glu-Ala-Asp) box polypeptide 19b [Source:MGI Symbol;Acc:MGI:2148251]	-	CDS	overlapping	0	1.79372	4.67836	2.06186	1.38889	2.73224	2.80899	1.67364
2	26408454	26409698	Inpp5e-001	Inpp5e	ENSMUSP00000119485	inositol polyphosphate-5-phosphatase E [Source:MGI Symbol;Acc:MGI:1927753]	-	CDS	overlapping	0	4.42308	6.55022	5.5409	5.44554	6.66667	11.1732	6.13497
3	97158620	97159534	Acp6-001	Acp6	ENSMUSP00000088263	acid phosphatase 6, lysophosphatidic [Source:MGI Symbol;Acc:MGI:1931010]	+	CDS	overlapping	0	0.268817	0	0.3861	0	0.469484	6	0
2	25557158	25558622	Edf1-001	Edf1	ENSMUSP00000015236	endothelial differentiation-related factor 1 [Source:MGI Symbol;Acc:MGI:1891227]	+	CDS	overlapping	0	0.900901	1.2987	2.28571	0	1.57068	1.0582	0
12	69183399	69185413	Mgat2-001	Mgat2	ENSMUSP00000057905	mannoside acetylglucosaminyltransferase 2 [Source:MGI Symbol;Acc:MGI:2384966]	+	CDS	overlapping	0	1.30486	2.8169	1.54374	0.671141	1.17302	3.62117	1.10063
11	4949175	4949667	Nefh-001	Nefh	ENSMUSP00000091061	neurofilament, heavy polypeptide [Source:MGI Symbol;Acc:MGI:97309]	-	CDS	downstream	1241	4.90798	7.86517	3.04569	4.2328	6.38298	6.06061	2.91971
11	6528177	6529161	Myo1g-001	Myo1g	ENSMUSP00000003459	myosin IG [Source:MGI Symbol;Acc:MGI:1927091]	-	CDS	downstream	7323	3.83747	5.49451	6.09418	3.47222	5.35714	3.66972	3.42857
4	106837843	106838352	null						Not found	0	0	0	4.44444	0	0	2.63158	2.08333
8	12873684	12874379	Mcf2l-010	Mcf2l	ENSMUSP00000122792	mcf.2 transforming sequence-like [Source:MGI Symbol;Acc:MGI:103263]	+	CDS	downstream	5603	0	2.08333	1.94175	0	1.81818	1.21951	3.57143
11	58306790	58308124	Zfp692-001	Zfp692	ENSMUSP00000131896	zinc finger protein 692 [Source:MGI Symbol;Acc:MGI:2144276]	+	CDS	overlapping	0	2.55102	7.10382	1.51057	2.44898	5.44747	2.69058	4.08163
6	113482277	113483573	Il17rc-002	Il17rc	ENSMUSP00000055343	interleukin 17 receptor C [Source:MGI Symbol;Acc:MGI:2159336]	+	CDS	overlapping	0	0.50505	0.569801	1.96429	0.607903	7.05882	0	5.60472
1	75278091	75278464	Resp18-001	Resp18	ENSMUSP00000043783	regulated endocrine-specific protein 18 [Source:MGI Symbol;Acc:MGI:1098222]	-	CDS	overlapping	0	2.85714	0	0.60241	0	1.72414	1.86916	5
19	58860576	58861505	Hspa12a-201	Hspa12a	ENSMUSP00000066860	heat shock protein 12A [Source:MGI Symbol;Acc:MGI:1920692]	-	CDS	overlapping	0	0.833333	5.55556	1.84502	1.11732	0	4.40252	4.34783
3	69004350	69006587	Smc4-001	Smc4	ENSMUSP00000047872	structural maintenance of chromosomes 4 [Source:MGI Symbol;Acc:MGI:1917349]	+	CDS	overlapping	0	3.30369	4.90956	2.74725	1.72684	2.01511	2.68987	1.72084
7	43489498	43490452	Iglon5-001	Iglon5	ENSMUSP00000103608	IgLON family member 5 [Source:MGI Symbol;Acc:MGI:2686277]	-	CDS	overlapping	0	4.22535	1.96078	1.5625	1.63934	3.125	4.34783	5.76923
7	24912530	24912889	Arhgef1-002	Arhgef1	ENSMUSP00000113771	Rho guanine nucleotide exchange factor (GEF) 1 [Source:MGI Symbol;Acc:MGI:1353510]	+	CDS	overlapping	0	95	98.8235	94.3662	93.1818	93.5897	91.1504	88.8889
12	100109920	100111015	Psmc1-201	Psmc1	ENSMUSP00000021595	protease (prosome, macropain) 26S subunit, ATPase 1 [Source:MGI Symbol;Acc:MGI:106054]	+	CDS	overlapping	0	0.870827	5.09554	3.17164	1.3587	1.76678	2.89256	1.53061
10	120977623	120979985	Lemd3-001	Lemd3	ENSMUSP00000113103	LEM domain containing 3 [Source:MGI Symbol;Acc:MGI:3580376]	-	CDS	overlapping	0	4.24077	3.65169	1.74881	1.64319	3.95833	1.60428	2.28216
5	119835112	119835705	Tbx5-201	Tbx5	ENSMUSP00000018407	T-box 5 [Source:MGI Symbol;Acc:MGI:102541]	+	CDS	downstream	1209	0.716846	5.31915	0.510204	1.47059	4.16667	3.61446	3.36134
15	75908711	75911110	Eef1d-002	Eef1d	ENSMUSP00000087110	eukaryotic translation elongation factor 1 delta (guanine nucleotide exchange protein) [Source:MGI Symbol;Acc:MGI:1913906]	-	CDS	downstream	4903	4.25266	5.52923	2.07692	3.01837	5.21262	4.99406	5.3681
17	31073206	31073783	Abcg1-001	Abcg1	ENSMUSP00000024829	ATP-binding cassette, sub-family G (WHITE), member 1 [Source:MGI Symbol;Acc:MGI:107704]	+	CDS	overlapping	0	4.45104	9.63856	4.73684	4.72441	5.88235	5.88235	2.94118
1	119189319	119190006	null						Not found	0	11.7647	2.89855	5.15464	7.31707	9.90099	13.8211	10.3448
8	77723818	77724577	Ednra-001	Ednra	ENSMUSP00000034029	endothelin receptor type A [Source:MGI Symbol;Acc:MGI:105923]	-	CDS	downstream	3371	1.97368	1.28205	1.8018	0	0	1.88679	1.81818
4	150568954	150570200	Rere-001	Rere	ENSMUSP00000101307	arginine glutamic acid dipeptide (RE) repeats [Source:MGI Symbol;Acc:MGI:2683486]	+	CDS	overlapping	0	1.76322	1.34228	1.5	0.487805	2.77778	1.99336	0.925926
17	69381937	69384634	Zfp161-003	Zfp161	ENSMUSP00000108294	zinc finger protein 161 [Source:MGI Symbol;Acc:MGI:1195345]	+	CDS	downstream	868	1.97368	0.696864	1.0929	0.458716	1.78571	3.68098	1.6
8	125950175	125950746	BC021891-201	BC021891	ENSMUSP00000034316	cDNA sequence BC021891 [Source:MGI Symbol;Acc:MGI:2385307]	+	CDS	upstream	5192	1.95122	1.04167	2.17391	1.07527	2.38095	4.7619	4.13793
13	48869680	48871856	Phf2-201	Phf2	ENSMUSP00000047308	PHD finger protein 2 [Source:MGI Symbol;Acc:MGI:1338034]	-	CDS	overlapping	0	1.35922	0.735294	2.04082	0	1.00503	1.78571	1.21212
8	13676208	13676593	Rasa3-001	Rasa3	ENSMUSP00000112998	RAS p21 protein activator 3 [Source:MGI Symbol;Acc:MGI:1197013]	-	CDS	overlapping	0	5.29101	7.87402	3.59712	5.55556	7.69231	10.2273	0.980392
9	61509562	61510015	null						Not found	0	6.81818	6.52174	3.65854	9.67742	18.75	19.5402	20.2703
12	86887943	86888611	6430527G18Rik-201	6430527G18Rik	ENSMUSP00000041070	RIKEN cDNA 6430527G18 gene [Source:MGI Symbol;Acc:MGI:2442463]	-	CDS	downstream	4046	1.23077	2.8169	1.10497	1.13636	2.35294	5.07614	0.3861
7	19698299	19698901	Apoe-002	Apoe	ENSMUSP00000132032	apolipoprotein E [Source:MGI Symbol;Acc:MGI:88057]	-	CDS	downstream	69	2.27273	2.53165	1.10701	0.42735	0.740741	2.38095	0.952381
12	3871007	3871489	Dnmt3a-017	Dnmt3a	ENSMUSP00000133501	DNA methyltransferase 3A [Source:MGI Symbol;Acc:MGI:1261827]	+	CDS	overlapping	0	15.1515	20	9.61538	12.9032	19.2308	7.40741	40
2	118883174	118883894	Ivd-001	Ivd	ENSMUSP00000028807	isovaleryl coenzyme A dehydrogenase [Source:MGI Symbol;Acc:MGI:1929242]	+	CDS	upstream	2588	1.5674	2.13904	1.07527	0.873362	3.30579	3.16206	0.552486
17	34626579	34628414	Ppt2-006	Ppt2	ENSMUSP00000127745	palmitoyl-protein thioesterase 2 [Source:MGI Symbol;Acc:MGI:1860075]	-	CDS	overlapping	0	2.17391	3.68098	0.59761	0.511509	2.51889	0.468384	1.47368
11	78343234	78344406	Unc119-001	Unc119	ENSMUSP00000002127	unc-119 homolog (C. elegans) [Source:MGI Symbol;Acc:MGI:1328357]	+	CDS	overlapping	0	2.65957	5.66038	5.26316	1.62602	0	1.42857	1.14943
1	160351744	160352223	Rabgap1l-201	Rabgap1l	ENSMUSP00000028049	RAB GTPase activating protein 1-like [Source:MGI Symbol;Acc:MGI:1352507]	-	CDS	overlapping	0	75.7576	71.4286	57.6271	57.1429	37.7778	50	41.8605
11	48799855	48800982	Gnb2l1-001	Gnb2l1	ENSMUSP00000020640	guanine nucleotide binding protein (G protein), beta polypeptide 2 like 1 [Source:MGI Symbol;Acc:MGI:101849]	+	CDS	overlapping	0	2.33918	0.515464	1.53509	0.656455	2.44648	3.31754	2.15633
6	124808575	124809974	Spsb2-001	Spsb2	ENSMUSP00000041585	splA/ryanodine receptor domain and SOCS box containing 2 [Source:MGI Symbol;Acc:MGI:1315199]	+	CDS	overlapping	0	2.37288	1.33333	2.28833	1.97628	6.62651	4.12371	0.996678
14	70442729	70444069	Polr3d-201	Polr3d	ENSMUSP00000000793	polymerase (RNA) III (DNA directed) polypeptide D [Source:MGI Symbol;Acc:MGI:1914315]	-	CDS	overlapping	0	0.925926	1.35135	2.16346	0	0.694444	1.69972	0.826446
6	115807931	115808938	Rpl32-001	Rpl32	ENSMUSP00000080523	ribosomal protein L32 [Source:MGI Symbol;Acc:MGI:98038]	-	CDS	downstream	34	1.60714	1.84332	3.66667	1.01695	2.31481	2.48227	1.48699
5	137349672	137351192	Ephb4-001	Ephb4	ENSMUSP00000051622	Eph receptor B4 [Source:MGI Symbol;Acc:MGI:104757]	+	CDS	overlapping	0	2.91545	5.51181	1.79856	2.73973	3.3557	6.94444	4.79452
15	79686741	79688336	Josd1-201	Josd1	ENSMUSP00000023061	Josephin domain containing 1 [Source:MGI Symbol;Acc:MGI:1921408]	-	CDS	overlapping	0	1.25313	3.00231	3.5473	1.25313	3.23741	2.04545	2.6455
X	8205988	8206841	Porcn-001	Porcn	ENSMUSP00000080937	porcupine homolog (Drosophila) [Source:MGI Symbol;Acc:MGI:1890212]	-	CDS	downstream	288	0.671141	1.19048	1.5625	0	1.26582	2.12766	1.5873
14	32460506	32460870	Chat-201	Chat	ENSMUSP00000070865	choline acetyltransferase [Source:MGI Symbol;Acc:MGI:88392]	-	CDS	downstream	1833	4.65116	6.97674	1.81818	2.63158	4.25532	2.27273	1.53846
19	23057344	23057723	null						Not found	0	1.94805	1.33333	0	0	2.65487	0.877193	1.17647
1	92910308	92912060	Rnpepl1-001	Rnpepl1	ENSMUSP00000027487	arginyl aminopeptidase (aminopeptidase B)-like 1 [Source:MGI Symbol;Acc:MGI:1914170]	+	CDS	overlapping	0	4.39306	6.43275	2.9484	3.80623	5.90406	6.15385	3.42105
15	79441125	79442736	Csnk1e-001	Csnk1e	ENSMUSP00000113341	casein kinase 1, epsilon [Source:MGI Symbol;Acc:MGI:1351660]	-	CDS	downstream	2278	9.90991	3.82166	6.89655	5.10204	7.14286	4.52261	7.19424
14	50061580	50062776	null						Not found	0	2.38095	4.06504	1.87793	1.65746	2.61438	4.13223	1.14943
X	60178464	60178966	Mcf2-001	Mcf2	ENSMUSP00000067075	mcf.2 transforming sequence [Source:MGI Symbol;Acc:MGI:96932]	-	CDS	overlapping	0	0	0	0	0	1.51515	5.26316	0
2	158360938	158361739	null						Not found	0	5.11628	0	0.746269	0	0	0.909091	0.714286
15	76330738	76332454	Gpaa1-001	Gpaa1	ENSMUSP00000023221	GPI anchor attachment protein 1 [Source:MGI Symbol;Acc:MGI:1202392]	+	CDS	overlapping	0	4.61983	4.17957	4.62351	3.0837	3.02457	5.73614	5.02959
11	116671104	116672496	1810032O08Rik-008	1810032O08Rik	ENSMUSP00000129108	RIKEN cDNA 1810032O08 gene [Source:MGI Symbol;Acc:MGI:1913543]	+	CDS	overlapping	0	1.63221	1.91898	0.596125	0	1.51515	1.07759	0.686499
5	65696577	65698830	Pds5a-201	Pds5a	ENSMUSP00000031104	PDS5, regulator of cohesion maintenance, homolog A (S. cerevisiae) [Source:MGI Symbol;Acc:MGI:1918771]	-	CDS	overlapping	0	1.81159	1.07914	1.73536	0.40404	1.22699	2.8866	2.18978
18	12121065	12121811	Tmem241-202	Tmem241	ENSMUSP00000052001	transmembrane protein 241 [Source:MGI Symbol;Acc:MGI:2442435]	-	CDS	overlapping	0	0	1.96078	0.571429	0	1.40845	2.77778	2.31214
8	85036574	85038780	Tnpo2-201	Tnpo2	ENSMUSP00000091051	transportin 2 (importin 3, karyopherin beta 2b) [Source:MGI Symbol;Acc:MGI:2384849]	+	CDS	overlapping	0	1.41458	3.26087	0.54054	0.392927	0.833333	2.63158	0
17	87044397	87044781	Cript-003	Cript	ENSMUSP00000124994	cysteine-rich PDZ-binding protein [Source:MGI Symbol;Acc:MGI:1929655]	+	CDS	upstream	9355	2.7027	2.67857	2.43902	1.41844	3.38983	2.5974	1.2987
19	4942280	4943466	Peli3-002	Peli3	ENSMUSP00000113193	pellino 3 [Source:MGI Symbol;Acc:MGI:1924963]	-	CDS	downstream	369	4.29864	3.125	4.92611	4.28571	9.03226	6.75676	5.09554
10	87058049	87058849	null						Not found	0	0	0	0	0	5.45455	1.25	0
2	157367303	157368369	null						Not found	0	3.68509	8.37989	3.81232	3.81356	6.01093	3.87931	4.58333
13	101694850	101695213	Pik3r1-202	Pik3r1	ENSMUSP00000056774	phosphatidylinositol 3-kinase, regulatory subunit, polypeptide 1 (p85 alpha) [Source:MGI Symbol;Acc:MGI:97583]	-	CDS	overlapping	0	0.925926	5.76923	0	0	0	0	0
10	80114652	80117573	Stk11-002	Stk11	ENSMUSP00000114195	serine/threonine kinase 11 [Source:MGI Symbol;Acc:MGI:1341870]	+	CDS	overlapping	0	5.18617	5.0885	6.03558	3.625	3.75134	4.75709	6.67276
15	76537677	76539293	Fbxl6-201	Fbxl6	ENSMUSP00000023219	F-box and leucine-rich repeat protein 6 [Source:MGI Symbol;Acc:MGI:1354705]	-	CDS	overlapping	0	2.13953	2.61194	2.56757	1.35542	2.47748	3.67347	0.754717
8	120554639	120555032	Gm20388-001	Gm20388	ENSMUSP00000118564	predicted gene 20388 [Source:MGI Symbol;Acc:MGI:5141853]	+	CDS	overlapping	0	92.9825	92.0455	91.5385	91.2281	93.8775	92.3809	96.3855
11	98501243	98501616	Ikzf3-001	Ikzf3	ENSMUSP00000099430	IKAROS family zinc finger 3 [Source:MGI Symbol;Acc:MGI:1342542]	-	CDS	overlapping	0	94.3662	90.625	91.2281	88.8889	84	90.9091	77.7778
5	138262799	138264249	BC037034-001	BC037034	ENSMUSP00000046898	cDNA sequence BC037034 [Source:MGI Symbol;Acc:MGI:2385896]	-	CDS	overlapping	0	10.5556	16.4179	15.7895	11.3269	6.3197	14.2202	19.9153
10	78068995	78070227	Icosl-201	Icosl	ENSMUSP00000101032	icos ligand [Source:MGI Symbol;Acc:MGI:1354701]	+	CDS	overlapping	0	1.06952	0.826446	1.68539	0.3367	2.63158	2.13904	0
2	27676092	27678350	Rxra-001	Rxra	ENSMUSP00000076491	retinoid X receptor alpha [Source:MGI Symbol;Acc:MGI:98214]	+	CDS	overlapping	0	2.33918	2.91262	3.65217	1.66667	0.77821	5.31915	2.4024
2	30236913	30238700	null						Not found	0	1.40306	1.92926	1.67131	0.6	2.7451	1.90678	1.5534
4	21674066	21674570	Prdm13-001	Prdm13	ENSMUSP00000075562	PR domain containing 13 [Source:MGI Symbol;Acc:MGI:2448528]	-	CDS	upstream	3654	1.15607	1.92308	1.53846	0	0.769231	1.26582	0.869565
11	94990598	94993218	Ppp1r9b-001	Ppp1r9b	ENSMUSP00000041732	protein phosphatase 1, regulatory subunit 9B [Source:MGI Symbol;Acc:MGI:2387581]	+	CDS	overlapping	0	3.0743	1.25313	1.94384	1.05448	2.48756	3.16574	1.58228
9	22327543	22328331	Anln-201	Anln	ENSMUSP00000045873	anillin, actin binding protein [Source:MGI Symbol;Acc:MGI:1920174]	-	CDS	upstream	4719	2.43902	1.38889	0.961538	0	1.02041	0.840336	0
14	118937261	118938900	Dnajc3-201	Dnajc3	ENSMUSP00000022734	DnaJ (Hsp40) homolog, subfamily C, member 3 [Source:MGI Symbol;Acc:MGI:107373]	+	CDS	overlapping	0	1.37221	1.46341	1.32275	0	0.609756	1.875	0
8	46151060	46153095	Snx25-001	Snx25	ENSMUSP00000106007	sorting nexin 25 [Source:MGI Symbol;Acc:MGI:2142610]	-	CDS	overlapping	0	0.383142	2.46914	1.78571	0.849858	2.9316	3.32103	4.63768
15	82917350	82917793	null						Not found	0	20.625	24.1758	25.4545	20.9091	16.9231	24	14.9068
17	45572256	45574571	Hsp90ab1-001	Hsp90ab1	ENSMUSP00000024739	heat shock protein 90 alpha (cytosolic), class B member 1 [Source:MGI Symbol;Acc:MGI:96247]	-	CDS	downstream	345	2.58993	4.63215	3.09091	3.26633	6.76692	5.88235	1.09489
2	30718752	30719338	null						Not found	0	0.934579	0.869565	0.628931	0	1.69492	2.5	2.06186
17	45733408	45734391	1600014C23Rik-201	1600014C23Rik	ENSMUSP00000136788	RIKEN cDNA 1600014C23 gene [Source:MGI Symbol;Acc:MGI:1919490]	-	CDS	overlapping	0	2.8103	1.875	1.30293	1.32743	4.16667	3.10078	5.29801
11	50376706	50378981	Hnrnph1-005	Hnrnph1	ENSMUSP00000104770	heterogeneous nuclear ribonucleoprotein H1 [Source:MGI Symbol;Acc:MGI:1891925]	+	CDS	overlapping	0	2.09482	2.83843	1.31406	1.20898	2.62172	3.77622	3.34507
2	130273840	130274990	Nop56-001	Nop56	ENSMUSP00000099487	NOP56 ribonucleoprotein homolog (yeast) [Source:MGI Symbol;Acc:MGI:1914384]	+	CDS	overlapping	0	1.02041	0.970874	1.22699	0.561798	3.61446	2.57069	1.75439
8	88360973	88362601	Brd7-001	Brd7	ENSMUSP00000034085	bromodomain containing 7 [Source:MGI Symbol;Acc:MGI:1349766]	-	CDS	overlapping	0	3.96197	3.82353	2.75482	2.25989	4.45682	2.89474	2.62295
17	37028501	37028929	Mog-001	Mog	ENSMUSP00000099726	myelin oligodendrocyte glycoprotein [Source:MGI Symbol;Acc:MGI:97435]	-	CDS	downstream	5302	0.757576	2.94118	0	0	1.51515	1.36986	7.14286
X	7657074	7657603	Prickle3-001	Prickle3	ENSMUSP00000033485	prickle homolog 3 (Drosophila) [Source:MGI Symbol;Acc:MGI:1859635]	+	CDS	overlapping	0	4	0	1.06383	0	0	1.51515	1.42857
X	74023201	74024469	Irak1-006	Irak1	ENSMUSP00000110000	interleukin-1 receptor-associated kinase 1 [Source:MGI Symbol;Acc:MGI:107420]	-	CDS	overlapping	0	1.7341	3.61446	2.94118	2.1978	7.14286	2.12766	0.854701
11	115611901	115613372	Mif4gd-001	Mif4gd	ENSMUSP00000021087	MIF4G domain containing [Source:MGI Symbol;Acc:MGI:1916924]	-	CDS	overlapping	0	4.03226	2.11268	1.1236	1.11421	2.84553	2.01342	4.2471
11	120484110	120485436	Mrpl12-001	Mrpl12	ENSMUSP00000044417	mitochondrial ribosomal protein L12 [Source:MGI Symbol;Acc:MGI:1926273]	+	CDS	overlapping	0	2.93725	2.98507	2.60586	1.76471	2.5	4.33437	3.1401
6	91807098	91807639	Grip2-001	Grip2	ENSMUSP00000124709	glutamate receptor interacting protein 2 [Source:MGI Symbol;Acc:MGI:2681173]	-	CDS	overlapping	0	9.23913	12.1495	10.9756	9.02778	9.18367	10.1124	7.69231
7	25181040	25181421	null						Not found	0	1.11732	3.37079	0	1.23457	6.45161	1.75439	4.47761
X	7750377	7751133	null						Not found	0	0.571429	3.7037	0.943396	0	0	1.2987	1.31579
8	84985392	84986686	Hook2-201	Hook2	ENSMUSP00000067752	hook homolog 2 (Drosophila) [Source:MGI Symbol;Acc:MGI:2181664]	+	CDS	downstream	4022	1.70213	3.34928	3.44828	1.96721	4.81482	3.0303	1.0582
12	69158417	69159422	Rps29-001	Rps29	ENSMUSP00000038352	ribosomal protein S29 [Source:MGI Symbol;Acc:MGI:107681]	-	CDS	overlapping	0	1.81159	1.30435	0.874636	0.357143	1.20482	3.09734	0.660066
6	54428984	54430303	null						Not found	0	3.08789	4.16667	0.858369	1.03093	0.913242	2.63158	2.05479
18	32147445	32147885	null						Not found	0	0.775194	2.35294	1.0989	0	2.27273	0	1.07527
11	50224505	50226287	Mgat4b-002	Mgat4b	ENSMUSP00000119786	mannoside acetylglucosaminyltransferase 4, isoenzyme B [Source:MGI Symbol;Acc:MGI:2143974]	+	CDS	overlapping	0	2.15589	1.38249	1.29199	0	0.5	1.15385	0.653595
12	3981445	3982371	Efr3b-201	Efr3b	ENSMUSP00000106809	EFR3 homolog B (S. cerevisiae) [Source:MGI Symbol;Acc:MGI:2444851]	-	CDS	overlapping	0	1.62162	2.08333	0.694444	0	0	2.08333	1.44928
2	93821923	93822897	Ext2-001	Ext2	ENSMUSP00000028623	exostoses (multiple) 2 [Source:MGI Symbol;Acc:MGI:108050]	-	CDS	downstream	7989	0.3125	0.938967	1.78571	0	0.961538	2.47934	1.14943
2	119236666	119238431	Spint1-001	Spint1	ENSMUSP00000028783	serine protease inhibitor, Kunitz type 1 [Source:MGI Symbol;Acc:MGI:1338033]	+	CDS	overlapping	0	4.20561	2.42991	2.2973	2.60521	5.72289	4.8433	4.11622
1	87852890	87854376	Dgkd-201	Dgkd	ENSMUSP00000027517	diacylglycerol kinase, delta [Source:MGI Symbol;Acc:MGI:2138334]	+	CDS	overlapping	0	1.32013	0.438597	0.851064	0	1.06383	2.7907	1.12994
4	44973576	44973984	Grhpr-001	Grhpr	ENSMUSP00000047218	glyoxylate reductase/hydroxypyruvate reductase [Source:MGI Symbol;Acc:MGI:1923488]	+	CDS	downstream	7468	1.40845	0.869565	2.99401	0	1.19048	0	1.1236
12	17881289	17882997	null						Not found	0	1.02459	5.35714	1.82482	1.8018	2.71318	4.54545	4.37956
4	129513169	129514894	Marcksl1-001	Marcksl1	ENSMUSP00000055637	MARCKS-like 1 [Source:MGI Symbol;Acc:MGI:97143]	+	CDS	overlapping	0	2.12766	0.740741	1.63265	1.14286	4.8913	2.77778	4.34783
6	120036780	120039081	Wnk1-001	Wnk1	ENSMUSP00000063001	WNK lysine deficient protein kinase 1 [Source:MGI Symbol;Acc:MGI:2442092]	-	CDS	overlapping	0	2.12336	2.31362	0.801282	1.2963	2.68041	5	0.583658
17	27986016	27986553	Anks1-001	Anks1	ENSMUSP00000110491	ankyrin repeat and SAM domain containing 1 [Source:MGI Symbol;Acc:MGI:2446180]	+	CDS	overlapping	0	96.9072	94.964	94.9721	94.0217	94.2708	95.4286	94.4134
5	65390435	65391845	Rpl9-001	Rpl9	ENSMUSP00000109399	ribosomal protein L9 [Source:MGI Symbol;Acc:MGI:1298373]	-	CDS	overlapping	0	5.75	7.5	5.86146	5.14706	5.96026	7.07547	6.03865
9	96669844	96670229	null						Not found	0	1.0989	0	1.69492	0	3.61446	0	0
7	44428098	44429916	null						Not found	0	1.81269	3.50877	3.2	1.42857	3.22581	1.79641	5.46875
11	51584291	51585536	Agxt2l2-005	Agxt2l2	ENSMUSP00000098808	alanine-glyoxylate aminotransferase 2-like 2 [Source:MGI Symbol;Acc:MGI:1920197]	+	CDS	overlapping	0	0.917431	1.37931	1.53173	0.389105	3.07692	1.43678	0.873362
4	134534087	134535845	Fam54b-001	Fam54b	ENSMUSP00000099609	family with sequence similarity 54, member B [Source:MGI Symbol;Acc:MGI:1924074]	-	CDS	downstream	1446	2.09618	2.43161	0.983146	0.46729	0.636943	2.57732	0.583658
7	13023011	13025540	Trim28-001	Trim28	ENSMUSP00000005705	tripartite motif-containing 28 [Source:MGI Symbol;Acc:MGI:109274]	+	CDS	overlapping	0	3.19383	4.71513	3.76432	2.47934	2.48139	4.62725	1.40105
X	36329719	36330557	Lonrf3-001	Lonrf3	ENSMUSP00000016383	LON peptidase N-terminal domain and ring finger 3 [Source:MGI Symbol;Acc:MGI:1921615]	+	CDS	overlapping	0	1.11111	1.78571	2.22222	0	1.26582	0	0
12	12940789	12942067	Mycn-001	Mycn	ENSMUSP00000045993	v-myc myelocytomatosis viral related oncogene, neuroblastoma derived (avian) [Source:MGI Symbol;Acc:MGI:97357]	-	CDS	downstream	396	2.94118	0	2.80899	0.591716	1.92308	1.64835	3.06122
10	4386438	4388921	null						Not found	0	2.23776	2.43056	2	1.35135	2.07101	4.37956	1.0101
15	102295967	102296748	Espl1-201	Espl1	ENSMUSP00000064465	extra spindle poles-like 1 (S. cerevisiae) [Source:MGI Symbol;Acc:MGI:2146156]	+	CDS	downstream	21	0.51458	2.08333	0.894855	0	1.40845	1.44928	0.78125
13	54610412	54611968	Cltb-001	Cltb	ENSMUSP00000089198	clathrin, light polypeptide (Lcb) [Source:MGI Symbol;Acc:MGI:1921575]	-	CDS	overlapping	0	8.01603	8.13008	11.5207	8.96552	13.8756	9.63542	6.32911
18	67448314	67449691	Afg3l2-201	Afg3l2	ENSMUSP00000025408	AFG3(ATPase family gene 3)-like 2 (yeast) [Source:MGI Symbol;Acc:MGI:1916847]	-	CDS	overlapping	0	1.47992	0.438597	1.53374	0	1.56863	1.3289	0.966184
8	122610868	122612261	Gm20388-001	Gm20388	ENSMUSP00000118564	predicted gene 20388 [Source:MGI Symbol;Acc:MGI:5141853]	+	CDS	overlapping	0	0.996678	1.1976	1.17417	0	1.49254	1.48368	0.854701
11	5955165	5956428	Ykt6-001	Ykt6	ENSMUSP00000002818	YKT6 homolog (S. Cerevisiae) [Source:MGI Symbol;Acc:MGI:1927550]	+	CDS	overlapping	0	0.885936	2.67857	0.732601	0.195312	1.3363	1.68675	0
15	85653342	85654022	null						Not found	0	1.0101	1.0989	4.22535	0	0	0	2.08333
8	61928009	61928365	null						Not found	0	0	3.09278	0	0.769231	5.61798	1.45985	2.5
18	84684813	84686107	Cndp2-201	Cndp2	ENSMUSP00000025546	CNDP dipeptidase 2 (metallopeptidase M20 family) [Source:MGI Symbol;Acc:MGI:1913304]	-	CDS	downstream	2916	0.236407	2.24719	1.2	0	1.7316	0.906344	1.18577
16	30187808	30188402	null						Not found	0	1.67364	1.14943	5.45455	0.75188	0.813008	0.990099	0
2	127729552	127730165	Mall-001	Mall	ENSMUSP00000028856	mal, T cell differentiation protein-like [Source:MGI Symbol;Acc:MGI:2385152]	-	CDS	overlapping	0	0.662252	0	3.37079	0	1.26582	1.02041	3.125
7	39544154	39544916	Zfp619-001	Zfp619	ENSMUSP00000103650	zinc finger protein 619 [Source:MGI Symbol;Acc:MGI:1917477]	+	CDS	upstream	6121	1.52672	1.92308	1.86916	0	0	1	0
8	120577786	120578185	Gm20388-001	Gm20388	ENSMUSP00000118564	predicted gene 20388 [Source:MGI Symbol;Acc:MGI:5141853]	+	CDS	overlapping	0	95.679	95.0617	94.5455	94.3396	95	97.7273	90.4762
13	23453463	23453891	Btn1a1-001	Btn1a1	ENSMUSP00000041013	butyrophilin, subfamily 1, member A1 [Source:MGI Symbol;Acc:MGI:103118]	-	CDS	upstream	4812	1.10497	0.598802	0.543478	0	1.08108	2.98507	0
7	142663747	142664879	Igf2-002	Igf2	ENSMUSP00000114076	insulin-like growth factor 2 [Source:MGI Symbol;Acc:MGI:96434]	-	CDS	downstream	5357	2.15517	4.70588	1.95312	2.33463	4.22535	4.94505	3.33333
11	100574633	100575492	Cnp-001	Cnp	ENSMUSP00000099409	2',3'-cyclic nucleotide 3' phosphodiesterase [Source:MGI Symbol;Acc:MGI:88437]	+	CDS	overlapping	0	1.78042	3.72671	0.754717	1.45985	2.96296	4.38247	0
9	88480908	88483510	Syncrip-001	Syncrip	ENSMUSP00000063744	synaptotagmin binding, cytoplasmic RNA interacting protein [Source:MGI Symbol;Acc:MGI:1891690]	-	CDS	downstream	155	0.197628	1.19048	2.5788	0	1.5015	0.835655	1.52439
11	88161057	88161912	Cuedc1-001	Cuedc1	ENSMUSP00000018522	CUE domain containing 1 [Source:MGI Symbol;Acc:MGI:2144281]	+	CDS	downstream	7921	22.9167	15.5556	11.4754	16.6667	21	18.6813	21.8391
8	122677050	122679291	Gm20388-001	Gm20388	ENSMUSP00000118564	predicted gene 20388 [Source:MGI Symbol;Acc:MGI:5141853]	+	CDS	overlapping	0	4.56621	3.80435	3.3871	3.01508	5.26316	4.34783	3.32594
9	63108882	63109579	null						Not found	0	0.714286	1.07527	0.943396	0	2.45902	1.08696	0
11	32347064	32348706	Sh3pxd2b-001	Sh3pxd2b	ENSMUSP00000044276	SH3 and PX domains 2B [Source:MGI Symbol;Acc:MGI:2442062]	+	CDS	overlapping	0	4.04858	5.55556	1.16959	3.14961	5.10204	6.14035	9.09091
4	118620533	118621669	Ebna1bp2-001	Ebna1bp2	ENSMUSP00000030501	EBNA1 binding protein 2 [Source:MGI Symbol;Acc:MGI:1916322]	+	CDS	overlapping	0	3.63349	3.10345	3.27381	1.74564	1.51515	3.45745	1.60428
5	120425582	120425947	Lhx5-001	Lhx5	ENSMUSP00000031591	LIM homeobox protein 5 [Source:MGI Symbol;Acc:MGI:107792]	+	CDS	downstream	6334	0	6.25	0	0	0	0	9.52381
4	154952536	154953225	Hes5-001	Hes5	ENSMUSP00000051118	hairy and enhancer of split 5 (Drosophila) [Source:MGI Symbol;Acc:MGI:104876]	+	CDS	downstream	7771	2.06186	3.27869	2.72109	1.6129	0	6.25	4.58716
6	72957751	72958959	Tmsb10-001	Tmsb10	ENSMUSP00000109684	thymosin, beta 10 [Source:MGI Symbol;Acc:MGI:109146]	-	CDS	overlapping	0	0.50505	0.454545	0	0	4.83871	0.446429	0
10	81543841	81545861	Gna11-001	Gna11	ENSMUSP00000043190	guanine nucleotide binding protein, alpha 11 [Source:MGI Symbol;Acc:MGI:95766]	-	CDS	overlapping	0	4.20082	3.90456	3.69458	3.44828	4.55531	7.12695	5.60748
13	69809685	69810638	Med10-201	Med10	ENSMUSP00000022089	mediator of RNA polymerase II transcription, subunit 10 homolog (NUT2, S. cerevisiae) [Source:MGI Symbol;Acc:MGI:106331]	+	CDS	overlapping	0	0.829875	4.05405	0.606061	0	0	0.746269	0.574713
3	87742493	87743165	4933430H15Rik-001	4933430H15Rik	ENSMUSP00000023846	RIKEN cDNA 4933430H15 gene [Source:MGI Symbol;Acc:MGI:1921735]	-	CDS	overlapping	0	63.2479	57.6471	57.9365	57.9545	55.7522	61.4173	65.035
9	20897715	20898877	Eif3g-201	Eif3g	ENSMUSP00000004206	eukaryotic translation initiation factor 3, subunit G [Source:MGI Symbol;Acc:MGI:1858258]	-	CDS	overlapping	0	3.663	7.05128	3.38028	2.88462	3	3.55556	6.70391
7	7171232	7171798	Zfp418-001	Zfp418	ENSMUSP00000057159	zinc finger protein 418 [Source:MGI Symbol;Acc:MGI:2444763]	+	CDS	overlapping	0	0.625	1.16279	1.55039	0	2.88462	0	0
4	45825793	45827301	Igfbpl1-001	Igfbpl1	ENSMUSP00000036974	insulin-like growth factor binding protein-like 1 [Source:MGI Symbol;Acc:MGI:1933198]	-	CDS	overlapping	0	5.19031	6.88705	7.69231	5.39216	7.78689	5.60748	6.81818
11	74649020	74650719	1300001I01Rik-001	1300001I01Rik	ENSMUSP00000090593	RIKEN cDNA 1300001I01 gene [Source:MGI Symbol;Acc:MGI:1921398]	+	CDS	overlapping	0	1.36986	7.33333	1.58311	2.20588	2.17391	4.74138	4.95495
18	61256884	61257360	Pde6a-001	Pde6a	ENSMUSP00000025468	phosphodiesterase 6A, cGMP-specific, rod, alpha [Source:MGI Symbol;Acc:MGI:97524]	+	CDS	overlapping	0	4.54545	1.83486	0	1.28205	0	6.20155	8.21918
16	97921733	97923134	C2cd2-201	C2cd2	ENSMUSP00000127368	C2 calcium-dependent domain containing 2 [Source:MGI Symbol;Acc:MGI:1891883]	-	CDS	overlapping	0	0.854701	1.41509	0.643087	0	2.88462	0.373134	1.2987
18	12305253	12306182	Ankrd29-001	Ankrd29	ENSMUSP00000114028	ankyrin repeat domain 29 [Source:MGI Symbol;Acc:MGI:2687055]	-	CDS	overlapping	0	2.8169	0	0.606061	0	2.06186	0.684932	8.19672
1	163314899	163315366	Prrx1-001	Prrx1	ENSMUSP00000027878	paired related homeobox 1 [Source:MGI Symbol;Acc:MGI:97712]	-	CDS	downstream	2264	0	0	4.34783	0	1.81818	0	0
12	110849797	110851415	Zfp839-201	Zfp839	ENSMUSP00000131841	zinc finger protein 839 [Source:MGI Symbol;Acc:MGI:1920055]	+	CDS	overlapping	0	4.55764	3.8806	3.97196	3.47072	5.36278	5.74257	4.03727
4	134923174	134924764	D4Wsu53e-002	D4Wsu53e	ENSMUSP00000077226	DNA segment, Chr 4, Wayne State University 53, expressed [Source:MGI Symbol;Acc:MGI:106498]	+	CDS	overlapping	0	2.3416	2.50447	2.51366	1.13269	1.10193	3.36134	1.76991
10	42632942	42633475	null						Not found	0	1.15607	0	0	0	5	0	7.01754
10	117745493	117745885	Slc35e3-201	Slc35e3	ENSMUSP00000078050	solute carrier family 35, member E3 [Source:MGI Symbol;Acc:MGI:2448489]	-	CDS	overlapping	0	0	2.35294	1.0101	0	1.20482	1.5873	0
2	84798387	84799116	Ube2l6-001	Ube2l6	ENSMUSP00000099702	ubiquitin-conjugating enzyme E2L 6 [Source:MGI Symbol;Acc:MGI:1914500]	+	CDS	overlapping	0	0	0.884956	0	0	5.26316	0	0
14	18326867	18327529	Ube2e1-001	Ube2e1	ENSMUSP00000022296	ubiquitin-conjugating enzyme E2E 1, UBC4/5 homolog (yeast) [Source:MGI Symbol;Acc:MGI:107411]	-	CDS	overlapping	0	2.72109	0	3.53982	1.20482	1.85185	4.05405	3.1746
8	33641531	33642571	Ubxn8-201	Ubxn8	ENSMUSP00000092992	UBX domain protein 8 [Source:MGI Symbol;Acc:MGI:1337129]	-	CDS	overlapping	0	0.863931	0.865801	0.597015	0	1.40187	2.40964	1.64609
1	133181322	133181799	null						Not found	0	0	0	0	1.53846	3.57143	10.2564	2.89855
12	113151724	113152729	Crip1-201	Crip1	ENSMUSP00000006523	cysteine-rich protein 1 (intestinal) [Source:MGI Symbol;Acc:MGI:88501]	+	CDS	overlapping	0	2.17865	0.42735	1.59151	0.946372	2.51572	4.14938	0.931677
4	151994366	151997259	Phf13-001	Phf13	ENSMUSP00000062590	PHD finger protein 13 [Source:MGI Symbol;Acc:MGI:2446217]	-	CDS	overlapping	0	0.91623	2.22883	1.54889	0.527983	1.05581	3.02067	0.85592
4	154634532	154638330	Prdm16-001	Prdm16	ENSMUSP00000030902	PR domain containing 16 [Source:MGI Symbol;Acc:MGI:1917923]	-	CDS	overlapping	0	1.38351	3.97661	2.47763	1.98807	3.36879	4.86202	3.25733
17	46483559	46484377	Ttbk1-201	Ttbk1	ENSMUSP00000044580	tau tubulin kinase 1 [Source:MGI Symbol;Acc:MGI:2147036]	-	CDS	overlapping	0	2.57511	0	4.72441	1.44928	2.1978	3.87597	0
10	79776719	79777699	Fstl3-001	Fstl3	ENSMUSP00000020575	follistatin-like 3 [Source:MGI Symbol;Acc:MGI:1890391]	+	CDS	overlapping	0	4.09836	6.12245	4.73684	5.17241	9.15033	7.87402	13.5593
4	41502788	41503394	1110017D15Rik-005	1110017D15Rik	ENSMUSP00000122537	RIKEN cDNA 1110017D15 gene [Source:MGI Symbol;Acc:MGI:1920971]	-	CDS	upstream	1672	0	0	1.92308	0	1.44928	2.73973	0
17	25432361	25434738	Cacna1h-001	Cacna1h	ENSMUSP00000125541	calcium channel, voltage-dependent, T type, alpha 1H subunit [Source:MGI Symbol;Acc:MGI:1928842]	-	CDS	overlapping	0	2.76423	4.89511	2.51142	2.13415	4.07524	2.53623	2.90909
2	115852463	115853108	null						Not found	0	4.58015	2.94118	0.625	0.775194	1.13636	0.704225	7.43243
19	5601593	5602714	Rnaseh2c-001	Rnaseh2c	ENSMUSP00000025864	ribonuclease H2, subunit C [Source:MGI Symbol;Acc:MGI:1915459]	+	CDS	overlapping	0	0.942126	3.69004	1.27592	0.973236	2.86738	2.20126	3.52423
11	96293202	96293704	Hoxb7-001	Hoxb7	ENSMUSP00000040121	homeobox B7 [Source:MGI Symbol;Acc:MGI:96188]	+	CDS	upstream	3572	1.28755	3.26087	0.775194	0	0	0.775194	0
15	76878986	76879678	Zfp7-201	Zfp7	ENSMUSP00000023179	zinc finger protein 7 [Source:MGI Symbol;Acc:MGI:99208]	+	CDS	downstream	1102	1.00671	0.925926	0.485437	0	0	3.67647	0
9	104409059	104409443	null						Not found	0	0	0	0	0	0.724638	5.36913	0.763359
7	18873345	18873696	null						Not found	0	1.92308	0	0	0	0	4.16667	3.125
7	5015039	5016255	Zfp524-201	Zfp524	ENSMUSP00000083533	zinc finger protein 524 [Source:MGI Symbol;Acc:MGI:1916740]	+	CDS	downstream	1220	1.67224	1.47059	2.11268	0	0	0.833333	0.552486
4	117317860	117318304	Rnf220-001	Rnf220	ENSMUSP00000030439	ring finger protein 220 [Source:MGI Symbol;Acc:MGI:1913993]	-	CDS	overlapping	0	2.94118	2.04082	9.41177	6.25	1.88679	21.0526	7.01754
5	139790971	139792371	Mafk-001	Mafk	ENSMUSP00000018287	v-maf musculoaponeurotic fibrosarcoma oncogene family, protein K (avian) [Source:MGI Symbol;Acc:MGI:99951]	+	CDS	downstream	6812	1.62095	3.44828	2.54777	1.08992	2.12766	1.78571	2.08333
19	45560459	45560938	Dpcd-201	Dpcd	ENSMUSP00000045683	deleted in primary ciliary dyskinesia [Source:MGI Symbol;Acc:MGI:1924407]	+	CDS	overlapping	0	0.625	1.07527	0	0	1.51515	2.85714	0
11	96304743	96305346	Hoxb5-001	Hoxb5	ENSMUSP00000035423	homeobox B5 [Source:MGI Symbol;Acc:MGI:96186]	+	CDS	overlapping	0	0.699301	5.9633	1.03448	0.952381	2.38095	0.75188	18.705
4	43453267	43453998	Cd72-005	Cd72	ENSMUSP00000095708	CD72 antigen [Source:MGI Symbol;Acc:MGI:88345]	-	CDS	overlapping	0	5.66038	1.19048	1.67598	1.49254	0	5	6.42857
3	63928893	63929650	E130311K13Rik-001	E130311K13Rik	ENSMUSP00000058114	RIKEN cDNA E130311K13 gene [Source:MGI Symbol;Acc:MGI:3607716]	-	CDS	overlapping	0	0.425532	1.66667	2.43902	0	0.70922	0.813008	2.27273
7	141447098	141448250	Rplp2-001	Rplp2	ENSMUSP00000081474	ribosomal protein, large P2 [Source:MGI Symbol;Acc:MGI:1914436]	+	CDS	overlapping	0	2.31959	1.76768	0.966851	0.397614	1.68067	1.30435	1.66667
8	75212518	75214285	Rasd2-001	Rasd2	ENSMUSP00000118070	RASD family, member 2 [Source:MGI Symbol;Acc:MGI:1922391]	+	CDS	downstream	4260	2.12766	2.14592	3.37349	1.22324	2.47525	2.04082	4.11311
17	6861473	6862098	null						Not found	0	2.80899	0.990099	0	0	0.729927	1.51515	2.58621
16	32002496	32003590	null						Not found	0	1.28755	3.24074	1.10294	0	0	0.403226	1.38249
11	95712042	95712410	null						Not found	0	7.8125	11.9048	16.6667	11.9048	12.5	16.6667	7.14286
5	123135365	123135831	Rhof-003	Rhof	ENSMUSP00000124866	ras homolog gene family, member f [Source:MGI Symbol;Acc:MGI:1345629]	-	CDS	downstream	2993	0.389105	0	1.55039	0	0	4.08163	1.38889
5	142905327	142907297	Actb-001	Actb	ENSMUSP00000098066	actin, beta [Source:MGI Symbol;Acc:MGI:87904]	-	CDS	overlapping	0	2.70552	2.27671	1.38889	1.22699	3.93013	1.84502	1.04603
4	63494438	63496446	Whrn-001	Whrn	ENSMUSP00000069664	whirlin [Source:MGI Symbol;Acc:MGI:2682003]	-	CDS	overlapping	0	1.23457	1.36519	2.407	0.865801	2.44898	2.8777	2.89855
6	125349169	125350146	Tnfrsf1a-003	Tnfrsf1a	ENSMUSP00000115991	tumor necrosis factor receptor superfamily, member 1a [Source:MGI Symbol;Acc:MGI:1314884]	+	CDS	overlapping	0	1.14613	1.29032	0	0	1.36986	2.1978	2.10526
7	44604002	44604541	Myh14-001	Myh14	ENSMUSP00000046059	myosin, heavy polypeptide 14 [Source:MGI Symbol;Acc:MGI:1919210]	-	CDS	upstream	1669	0	0	1.36986	0	1.85185	2.77778	0
11	82907514	82908725	Nle1-001	Nle1	ENSMUSP00000099502	notchless homolog 1 (Drosophila) [Source:MGI Symbol;Acc:MGI:2429770]	-	CDS	overlapping	0	1.84397	2.28013	2.65252	1.79028	6.14035	2.0339	4.16667
4	53779337	53780020	Tal2-001	Tal2	ENSMUSP00000030124	T cell acute lymphocytic leukemia 2 [Source:MGI Symbol;Acc:MGI:99540]	+	CDS	downstream	5801	0	1.40845	0.78125	0	3.80952	0	0
9	99435867	99437293	null						Not found	0	2.64901	1.91257	1.51515	1.47059	3.06407	4.21053	6.60377
11	3983313	3984309	Pes1-001	Pes1	ENSMUSP00000105612	pescadillo homolog 1, containing BRCT domain (zebrafish) [Source:MGI Symbol;Acc:MGI:1890613]	+	CDS	upstream	4403	1.31004	1.08696	1.80723	0	0	1.78571	0
X	7728107	7728907	Praf2-001	Praf2	ENSMUSP00000033489	PRA1 domain family 2 [Source:MGI Symbol;Acc:MGI:1859607]	+	CDS	overlapping	0	3.79747	3.38983	5	3.96825	8.51064	5.12821	3.57143
10	80138174	80139908	Dos-001	Dos	ENSMUSP00000101008	downstream of Stk11 [Source:MGI Symbol;Acc:MGI:1354170]	-	CDS	downstream	794	3.9356	4.60251	3.88889	4.47761	8.49673	7.44681	6.34328
[truncated: 21,012 more rows]
