# Supplementary material for: Stability of the cytosine methylome during post-testicular sperm maturation in mouse
Source: PLoS Genet. 2021 Mar 4;17(3):e1009416. doi: 10.1371/journal.pgen.1009416 (PMC7963034; doi:10.1371/journal.pgen.1009416)
Supplement: S4 Table — Sequences for pyrosequencing primers used in Figs 3 and 4. (XLSX) [file pgen.1009416.s004.xlsx]

## Sheet: Sheet1
Region of Interest	Sequence
Irs1_F1​	TGATGGGAAATGGTAGGAGATGT ​
Irs1_R1_BIO​	CTACTCCCAATAACCACTACATTTT ​
Irs1_Seq1​	AAATGGTAGGAGATGTG ​
Irs1_F2​	GTGTTTTAGGGAATTTGGGGTGAT ​
Irs1_R2_BIO​	CATAACTCCACTTCAAACTATCTCT ​
Irs1_Seq2​	GGGAATTTGGGGTGATA ​
Tdrd6_F	GGATAGGGTTAGGATGTGTATTG
Tdrd6_R_BIO	CTAACAACCTACTCCAAATCTCC
Tdrd6_Seq1	GTGTTAGTTATTGGAGTT
Tdrd6_Seq2	TTAGTTTAGGTTTAGTAGTG
Tdrd12_F	ATGTTTTATTGAGGTTAGTTTATATATTG
Tdrd12_R_BIO	CAAAAACTCCCAAACCAAATCTTTTTA
Tdrd12_Seq1	GGGGTTTTTAAGATGGT
Tdrd12_Seq2	AGGAGATTATAGTATATAG
Gpr56_F	GTAAGTGTGGTTGAGTTATATGGATA
Gpr56_R_BIO	TCCACCTCCCTACTCCCTTCATT
Gpr56_Seq	TTTTTTTATTTTTGTTGGATT
Tbx2_F	GGATGTTTTGGGAGTAAGAAGTATA
Tbx2_R_BIO	AACCACAAACTTAACCATCCACTATT
Tbx2_Seq1	TGGATAAGAAAGTTAAATAT
Tbx2_Seq2	GGGAAGGTAAAGGGAT
